# Supplementary material for: The searchbuildR shiny app: A new implementation of the objective approach for search strategy development in systematic reviews
Source: Cochrane Evid Synth Methods. 2024 Jun 11;2(6):e12078. doi: 10.1002/cesm.12078 (PMC11795901; doi:10.1002/cesm.12078)
Supplement: Supplementary file 3 — Supporting information. [file CESM-2-e12078-s003.txt]

---
title: "Test data for R package searchbuildR"

---
# Software Evaluation

```{r}
#| echo: true
#| message: false
#| warning: false
 
library(searchbuildR)
library(dplyr)
library(testthat)
```
This code was run with searchbuildR version `r packageVersion("searchbuildR")`.

### Data
Define object joined_results: Combine benchmark Wordstat results and searchbuildR results into one data frame.

```{r}
create_joined_results <- function(){
r_files <- list.files("fixtures/ris", full.names = T)
r_names <- regmatches(r_files, gregexpr("(\\w|-)+(?=\\.)", r_files, perl = T))
results <- lapply(r_files, z_scores)
names(results) <- r_names
results<- lapply(results, function(x) {x[[c("freetext")]]})
names(results) <- NULL
results <- results |>
  dplyr::bind_rows() |>
  dplyr::select(feature,z, project)

wordstat <- readRDS("fixtures/wordstat_list.Rds")
wordstat <- wordstat |>
  dplyr::bind_rows() |>
  dplyr::select(feature, Z_Score,project) |>
  dplyr::rename(z_wordstat = Z_Score)

joined_results <- dplyr::full_join(results, wordstat, by = c("feature", "project"))
}

joined_results <- create_joined_results()
```

### Calculate correlation
```{r}
#| message: false

correlation <- cor(joined_results$z, joined_results$z_wordstat, use = "complete")
```

The pearson correlation of the Z-scores is r = `r round(correlation, digits =4)`.


## List of Candidate Terms and Z-Scores

### All Candidate Terms
```{r all_terms}
table_output <- joined_results |>
  dplyr::relocate(
    `Candidate Term` = feature,
    `SearchbuildR Z-Score`= z,
    `Wordstat Z-Score` = z_wordstat,
    Project = project) |> 
  dplyr::mutate(across(where(is.numeric), round)) |> 
  arrange(desc(`Wordstat Z-Score`))
  
reactable::reactable(table_output,
    filterable = T,
    sortable = T,
    striped = T,
    bordered = T,
    fullWidth = F
  )

```
The table contains all `r nrow(table_output)` terms used in the evaluation.

### Candidate Terms with Z-Score >= 20

```{r candidate_terms}
  z20_ws <- table_output |>
    dplyr::filter(`Wordstat Z-Score` >= 20)
  z20_r <- table_output |>
    dplyr::filter(`SearchbuildR Z-Score` >= 20 & `SearchbuildR Z-Score` != 10000)
  z20 <- dplyr::full_join(z20_r, z20_ws, by = c("Candidate Term","SearchbuildR Z-Score","Wordstat Z-Score", "Project"))
  
  reactable::reactable(z20,
                       filterable = T,
                       sortable = T,
                       striped = T,
                       bordered = T,
                       fullWidth = F)
  
```
This table contains all `r nrow(z20)` terms with a z-score above 20 in either analysis (searchbuildR or Wordstat).

### Run Tests

#### Compare testset and token list to wordstat

```{r}
test_that("Comparison to Wordstat-files is as expected", {
expect_vector(as.list(joined_results, size = 14247))
})

test_that("All tokens from Wordstat are found", {
lost_tokens <- joined_results |>
  dplyr::filter(is.na(z)) |>
  dplyr::count() |>
  dplyr::pull()
  expect_equal(lost_tokens, 0)
})
```

#### Compare z-score results to Wordstat

```{r}
test_that("All tokens from Wordstat with z > 20 have z > 20", {
  z20_ws <- joined_results |>
    dplyr::filter(z_wordstat >= 20)
  z20_r <- joined_results |>
    dplyr::filter(z >= 20 & z != 10000)
  z20 <- dplyr::full_join(z20_r, z20_ws, by = c("feature", "project", "z_wordstat", "z"))

  token_overlap <- z20 |>
    dplyr::group_by(project) |>
    dplyr::summarise( all = length(feature),
               z = length(z)-sum(is.na(z)),
               z_wordstat = length(z_wordstat)-sum(is.na(z_wordstat))) |>
    dplyr::ungroup() |>
    dplyr::mutate(diff = all - z,
           overlap = 100 - diff /all*100) |>
    dplyr::pull(overlap) |>
    unique()
expect_equal(token_overlap, 100) # overlap for 10 test projects is 100
  })

test_that("No tokens from Wordstat with z > 20 are lost", {
  z20_ws <- joined_results |>
    dplyr::filter(z_wordstat >= 20)
  z20_r <- joined_results |>
    dplyr::filter(z >= 20 & z != 10000)
  z20 <- dplyr::full_join(z20_r, z20_ws, by = c("feature", "project", "z_wordstat", "z"))

  result <- z20 |>
    dplyr::group_by(project) |>
    dplyr::filter(z < 20) |>
    dplyr::ungroup() |>
    dplyr::count() |>
    dplyr::pull()

  expect_equal(result, 0L)
})

test_that("The threshold to identify all wordstat candidate terms is z > 20.1", {
  threshold <- joined_results |>
  filter(z_wordstat >= 20 & !(is.na(z_wordstat))) |>
  summarise(threshold = min(z)) |>
  pull()

expect_true(21 > threshold & threshold > 20)
})
```


#### The amount of candidate terms in searchbuildR is larger than in Wordstat

```{r}
test_that("The amount of tokens with z > 20 is ~10 larger than in Wordstat", {
  z20_ws <- joined_results |>
    dplyr::filter(z_wordstat >= 20)
  z20_r <- joined_results |>
    dplyr::filter(z >= 20 & z != 10000)
  z20 <- dplyr::full_join(z20_r, z20_ws, by = c("feature", "project", "z_wordstat", "z"))

  zws_under20 <- z20 |>
    dplyr::group_by(project) |>
    dplyr::filter(z_wordstat < 20)

  summary <- summary(zws_under20)

  result <- zws_under20 |>
    dplyr::ungroup() |>
    dplyr::count() |>
    dplyr::pull()

  expense <- (nrow(z20_r)/nrow(z20_ws)*100)- 100 # the percentage of tokens, that are identified as candidate terms by searchbuildR, but not by Wordstat

  expect_equal(result, 54L)
  expect_equal(round(expense, digits = 2), 9.44)
})
```


#### All deviations in tokens can be explained

```{r}
test_that("Tokens, with no z-score in Wordstat either \n
          have a z-score of 10000, \nare a known erroneous token from wordstat,\n
          are additional 18 known tokens which do not appear in wordstat", {

wordstat <- readRDS("fixtures/wordstat_list.Rds")
wordstat <- wordstat |>
  dplyr::bind_rows() |>
  dplyr::select(feature, Z_Score,project) |>
  dplyr::rename(z_wordstat = Z_Score) |>
  dplyr::filter(is.na(z_wordstat))
wordstat$z_wordstat <- "Not in Population Set"

r_files <- list.files("fixtures/ris", full.names = T)
r_names <- regmatches(r_files, gregexpr("(\\w|-)+(?=\\.)", r_files, perl = T))
results <- lapply(r_files, z_scores)
names(results) <- r_names
results<- lapply(results, function(x) {x[[c("freetext")]]})
names(results) <- NULL
results <- results |>
  dplyr::bind_rows() |>
  dplyr::select(feature,z, project) |>
  dplyr::filter(z == 10000)

missing_tokens <- wordstat |>
  dplyr::left_join(results, by =c("feature", "project")) |>
  dplyr::filter(is.na(z)) |>
  dplyr::pull(feature)

extra_tokens <- results |>
  dplyr::left_join(wordstat, by =c("feature", "project")) |>
  dplyr::filter(is.na(z_wordstat)) |> # these are mainly greek letters or units (e.g. "γ", "μmol", "μg", "χ", "μg·kg", "α")
  dplyr::count() |>
  dplyr::pull()

affected_datasets <- results |>
  dplyr::left_join(wordstat, by =c("feature", "project")) |>
  dplyr::filter(is.na(z_wordstat)) |>
  dplyr::reframe(projects = unique(project)) |>
  dplyr::pull(projects)
expect_equal(missing_tokens, "a")
expect_equal(extra_tokens, 18)
expect_equal(affected_datasets, c("Project1", "Project10", "Project2", "Project3"))
})

```
