# Supplementary material for: The searchbuildR shiny app: A new implementation of the objective approach for search strategy development in systematic reviews
Source: Cochrane Evid Synth Methods. 2024 Jun 11;2(6):e12078. doi: 10.1002/cesm.12078 (PMC11795901; doi:10.1002/cesm.12078)
Supplement: Supplementary file 4 — Supporting information. [file CESM-2-e12078-s008.csv]

	Candidate Term	SearchbuildR Z-Score	Wordstat Z-Score	Project
1	amblyopic	1455	1448	Project6
2	mmf	1355	1354	Project1
3	flt	1053	1052	Project2
4	amblyopia	922	920	Project6
5	dexmedetomidine	877	876	Project3
6	itd	860	858	Project2
7	cyc	860	857	Project1
8	midazolam	644	643	Project3
9	patching	635	631	Project6
10	nephritis	484	484	Project1
11	sedation	480	479	Project3
12	binocular	465	463	Project6
13	cyclophosphamide	402	402	Project1
14	sorafenib	402	400	Project2
15	lupus	394	394	Project1
16	mofetil	378	377	Project1
17	propofol	371	371	Project3
18	mycophenolate	370	369	Project1
19	azathioprine	318	317	Project1
20	valvuloplasty	297	290	Project5
21	pancreatitis	268	268	Project10
22	extubation	257	255	Project3
23	nelson	259	255	Project8
24	tpn	250	248	Project10
25	aza	245	244	Project1
26	impdh	243	239	Project1
27	embolism	231	230	Project7
28	alteplase	231	227	Project7
29	enteral	225	223	Project10
30	mpi	221	217	Project4
31	aml	216	216	Project2
32	cvi	210	207	Project5
33	ln	207	206	Project1
34	cxr	207	203	Project8
35	stockings	199	194	Project5
36	hsct	186	184	Project2
37	game	186	184	Project6
38	venous	183	182	Project5
39	acuity	180	179	Project6
40	heparin	179	179	Project7
41	prednisone	177	177	Project1
42	lorazepam	178	174	Project3
43	sct	172	169	Project2
44	delirium	163	162	Project3
45	flares	163	161	Project1
46	screening	154	154	Project8
47	hip	154	153	Project9
48	thrombolysis	148	146	Project7
49	insufficiency	146	145	Project5
50	certainty	146	144	Project5
51	osteoarthritis	141	140	Project9
52	nutrition	140	139	Project10
53	daunorubicin	146	138	Project2
54	ocrelizumab	139	136	Project1
55	proteinuria	135	135	Project1
56	logmar	138	134	Project6
57	ruscus	141	133	Project5
58	icu	129	129	Project3
59	cta	131	128	Project4
60	ipad	133	128	Project6
61	overdiagnosis	134	128	Project8
62	ocr	131	126	Project1
63	thrombolytic	127	126	Project7
64	parenteral	126	125	Project10
65	streptokinase	128	125	Project7
66	sap	127	124	Project10
67	ramsay	129	124	Project3
68	nice	130	124	Project4
69	allo	124	122	Project2
70	womac	123	121	Project9
71	lung	120	120	Project8
72	pbo	119	116	Project1
73	methylprednisolone	117	116	Project1
74	sedative	112	111	Project3
75	rass	111	109	Project3
76	oedema	109	107	Project5
77	pulmonary	107	107	Project7
78	remission	104	104	Project1
79	sedatives	109	104	Project3
80	ese	112	104	Project4
81	cad	105	104	Project4
82	coronary	104	104	Project4
83	proliferative	103	103	Project1
84	agitation	101	99	Project3
85	msv	102	98	Project4
86	videogame	106	98	Project6
87	sledai	99	97	Project1
88	bit	100	97	Project6
89	perceptual	97	96	Project6
90	eye	96	96	Project6
91	myeloid	96	95	Project2
92	msct	103	95	Project8
93	ivc	96	94	Project1
94	placebo	94	93	Project5
95	fellow	97	93	Project6
96	renal	91	91	Project1
97	extubated	98	91	Project3
98	mins	98	91	Project3
99	dex	92	91	Project3
100	ranson	98	90	Project10
101	postremission	97	89	Project2
102	cebpa	97	89	Project2
103	hrs	90	89	Project3
104	oa	90	89	Project9
105	ctca	96	88	Project4
106	visual	89	88	Project6
107	msv	91	88	Project8
108	nasojejunal	92	87	Project10
109	relapsed	87	86	Project2
110	allogeneic	87	86	Project2
111	creatinine	86	85	Project1
112	tac	86	85	Project1
113	richmond	89	85	Project3
114	observers	87	85	Project6
115	relapse	84	84	Project2
116	dimer	85	84	Project7
117	angiography	84	83	Project4
118	incompetent	88	83	Project5
119	monocular	85	83	Project6
120	indeterminate	85	82	Project8
121	mcmaster	87	82	Project9
122	incompetence	83	80	Project5
123	wks	84	79	Project1
124	chemotherapy	80	79	Project2
125	revascularizations	90	79	Project4
126	suspected	80	79	Project4
127	smd	81	79	Project9
128	pts	79	78	Project1
129	exercise	78	78	Project9
130	sedated	79	77	Project3
131	tacrolimus	76	76	Project1
132	ventilation	76	76	Project3
133	limbs	77	76	Project5
134	bcva	78	76	Project6
135	physiotherapy	79	76	Project9
136	remission	75	75	Project2
137	cmr	78	75	Project4
138	spa	76	75	Project5
139	minus	75	74	Project1
140	ventilated	75	74	Project3
141	plasmapheresis	75	73	Project1
142	jejunal	75	73	Project10
143	varicose	77	73	Project5
144	prednisolone	73	72	Project1
145	leg	72	72	Project5
146	pe	73	72	Project7
147	npm	73	71	Project2
148	angina	72	71	Project4
149	teca	78	70	Project5
150	nonfatal	74	69	Project4
151	os	69	68	Project2
152	trial	69	68	Project8
153	ct	67	66	Project8
154	manual	68	66	Project9
155	en	65	65	Project10
156	mechanically	66	64	Project3
157	infusion	64	64	Project3
158	crowding	65	63	Project6
159	tiered	68	62	Project4
160	acute	61	61	Project10
161	legs	63	61	Project5
162	spiral	63	61	Project8
163	weaning	61	60	Project3
164	blind	60	60	Project5
165	maintenance	59	59	Project1
166	plication	63	59	Project5
167	superficial	59	59	Project5
168	psychophysical	61	59	Project6
169	isn	59	57	Project1
170	chronicity	59	57	Project1
171	fms	58	56	Project2
172	efs	58	56	Project2
173	electrocardiography	60	56	Project4
174	cse	59	56	Project4
175	stereoscopic	63	56	Project6
176	rfs	56	55	Project2
177	mutated	56	55	Project2
178	pretest	60	55	Project4
179	icrp	61	55	Project8
180	cancer	55	55	Project8
181	intravenous	54	54	Project1
182	allelic	55	54	Project2
183	ventilator	55	54	Project3
184	haematopoietic	57	53	Project2
185	leukemia	54	53	Project2
186	niv	57	53	Project3
187	agitated	57	53	Project3
188	vision	54	53	Project6
189	pack	56	53	Project8
190	regimen	52	52	Project1
191	leukaemia	54	52	Project2
192	cr	52	52	Project2
193	titrated	54	52	Project3
194	fentanyl	53	52	Project3
195	mths	56	51	Project1
196	eln	56	51	Project1
197	nephritic	54	51	Project1
198	chest	51	51	Project8
199	flare	51	50	Project1
200	apache	52	50	Project10
201	cytarabine	52	50	Project2
202	transplantation	50	50	Project2
203	lap	52	50	Project5
204	games	52	50	Project6
205	erythematosus	50	49	Project1
206	feeding	49	49	Project10
207	learning	49	49	Project6
208	urokinase	51	49	Project7
209	aba	48	48	Project1
210	trial	48	48	Project1
211	mps	50	48	Project4
212	testing	49	48	Project4
213	stereo	50	48	Project6
214	physical	49	48	Project9
215	salvage	48	47	Project2
216	intensive	47	47	Project3
217	screenings	50	47	Project8
218	dsdna	47	46	Project1
219	induction	46	46	Project1
220	randomisation	49	46	Project8
221	lipocalin	50	45	Project3
222	clonidine	47	45	Project3
223	rv	46	45	Project7
224	fnab	50	45	Project8
225	smokers	45	45	Project8
226	quarterly	47	44	Project1
227	glomerulonephritis	45	44	Project1
228	pancreatic	45	44	Project10
229	severe	44	44	Project10
230	plethysmography	47	44	Project5
231	belgian	47	44	Project8
232	arm	45	44	Project8
233	randomized	43	43	Project1
234	lactulose	47	43	Project10
235	gut	44	43	Project10
236	endotoxin	44	43	Project10
237	dn	44	43	Project2
238	tandem	44	43	Project2
239	duplication	44	43	Project2
240	maintenance	43	43	Project2
241	icg	46	43	Project3
242	emboli	47	43	Project7
243	radiography	45	43	Project8
244	mt	44	43	Project9
245	nonrenal	47	42	Project1
246	therapy	42	42	Project1
247	tki	44	42	Project2
248	soc	44	42	Project2
249	vs	42	42	Project3
250	est	45	42	Project4
251	myocardial	43	42	Project4
252	hydroxyethyl	44	42	Project5
253	plus	41	41	Project1
254	iv	41	41	Project1
255	dose	41	41	Project1
256	eln	49	41	Project2
257	haemopoietic	49	41	Project2
258	improvement	41	41	Project6
259	placebo	42	41	Project7
260	randomised	42	41	Project8
261	pain	41	41	Project9
262	mg	40	40	Project1
263	cri	43	40	Project2
264	survival	40	40	Project2
265	scanners	43	40	Project8
266	pulse	39	39	Project1
267	consolidation	40	39	Project2
268	bradycardia	40	39	Project3
269	mechanical	40	39	Project3
270	rutoside	47	39	Project5
271	reflux	40	39	Project5
272	vein	40	39	Project5
273	participants	39	39	Project8
274	immunosuppressive	38	38	Project1
275	group	38	38	Project1
276	kg	38	38	Project3
277	revascularization	39	38	Project4
278	cramps	41	38	Project5
279	cvd	39	38	Project5
280	veins	39	38	Project5
281	rvd	41	38	Project7
282	ontario	40	38	Project9
283	cyclosporine	38	37	Project1
284	pulses	38	37	Project1
285	hypotension	38	37	Project3
286	randomized	37	37	Project4
287	extremities	38	37	Project5
288	training	38	37	Project6
289	hemodynamically	41	37	Project7
290	dose	38	37	Project8
291	hrqol	38	37	Project8
292	sle	37	36	Project1
293	patients	36	36	Project1
294	ten	37	36	Project10
295	pancreas	37	36	Project10
296	refractory	37	36	Project2
297	gelatinase	40	36	Project3
298	stay	37	36	Project3
299	plasticity	36	36	Project6
300	plus	37	36	Project7
301	proteinuric	38	35	Project1
302	amg	37	35	Project1
303	doubling	36	35	Project1
304	poisoned	40	35	Project3
305	va	35	35	Project6
306	mdct	38	35	Project8
307	followup	38	35	Project9
308	randomized	36	35	Project9
309	rps	36	34	Project1
310	cy	35	34	Project1
311	monthly	35	34	Project1
312	complete	34	34	Project1
313	ap	35	34	Project10
314	complications	34	34	Project10
315	ida	36	34	Project2
316	patients	34	34	Project2
317	randomized	34	34	Project3
318	letter	35	34	Project6
319	ies	37	34	Project8
320	universities	38	34	Project9
321	taurocholate	36	33	Project10
322	nasogastric	36	33	Project10
323	sdd	36	33	Project10
324	translocation	34	33	Project10
325	mll	36	33	Project2
326	aes	34	33	Project2
327	bypass	34	33	Project3
328	pod	34	33	Project3
329	fibrinolysis	36	33	Project7
330	assessor	43	33	Project9
331	pe	34	33	Project9
332	therapy	33	33	Project9
333	tapered	33	32	Project1
334	nutritional	33	32	Project10
335	analgesia	33	32	Project3
336	unit	32	32	Project3
337	patients	32	32	Project3
338	circumferences	36	32	Project5
339	compression	33	32	Project5
340	chronic	32	32	Project5
341	pa	33	32	Project7
342	stai	35	32	Project8
343	rounds	34	32	Project8
344	screen	33	32	Project8
345	trial	32	32	Project9
346	tomographic	33	31	Project4
347	double	31	31	Project5
348	anticoagulants	34	31	Project7
349	physiotherapist	38	31	Project9
350	cya	33	30	Project1
351	mth	32	30	Project1
352	relapses	31	30	Project1
353	euro	31	30	Project1
354	hours	30	30	Project3
355	echocardiography	31	30	Project4
356	invasive	31	30	Project4
357	computed	30	30	Project4
358	qol	31	30	Project5
359	ulcer	31	30	Project5
360	femoral	30	30	Project5
361	snellen	33	30	Project6
362	improvements	30	30	Project6
363	cancers	31	30	Project8
364	corticosteroids	30	29	Project1
365	followup	30	29	Project1
366	treatment	29	29	Project1
367	peripancreatic	35	29	Project10
368	glutamine	30	29	Project10
369	pts	30	29	Project2
370	sevoflurane	30	29	Project3
371	infarction	30	29	Project4
372	ct	29	29	Project4
373	letters	31	29	Project6
374	pte	39	29	Project7
375	normotensive	31	29	Project7
376	plasminogen	31	29	Project7
377	probability	30	29	Project7
378	round	30	29	Project8
379	computed	30	29	Project8
380	knee	29	29	Project9
381	rituximab	29	28	Project1
382	diffuse	29	28	Project1
383	regimens	28	28	Project1
384	hct	29	28	Project2
385	hr	29	28	Project2
386	rss	32	28	Project3
387	hemodynamic	28	28	Project3
388	group	28	28	Project3
389	duration	28	28	Project3
390	crescent	34	28	Project4
391	usual	29	28	Project4
392	stable	29	28	Project4
393	perfusion	28	28	Project4
394	refilling	33	28	Project5
395	imprecision	33	28	Project5
396	randomised	29	28	Project5
397	video	29	28	Project6
398	echocardiograms	33	28	Project7
399	wells	29	28	Project7
400	bolus	29	28	Project7
401	anticoagulant	29	28	Project7
402	bleeding	28	28	Project7
403	hours	28	28	Project7
404	pound	30	28	Project8
405	tha	31	28	Project9
406	mci	30	28	Project9
407	months	27	27	Project1
408	efficacy	27	27	Project1
409	admission	28	27	Project10
410	acute	27	27	Project2
411	artery	27	27	Project4
412	maritime	31	27	Project5
413	valvular	29	27	Project5
414	push	29	27	Project6
415	eyes	27	27	Project6
416	adults	27	27	Project6
417	unfractionated	31	27	Project7
418	sessions	28	27	Project9
419	certainty	27	26	Project1
420	class	26	26	Project1
421	response	26	26	Project1
422	organ	27	26	Project10
423	stem	27	26	Project2
424	downstream	27	26	Project4
425	lot	28	26	Project5
426	lenticular	31	26	Project6
427	bandwidth	28	26	Project6
428	contrast	26	26	Project6
429	escalation	29	26	Project7
430	intermediate	26	26	Project7
431	nihr	34	26	Project8
432	acrin	34	26	Project8
433	collimation	34	26	Project8
434	relevantly	34	26	Project8
435	nonsignificantly	34	26	Project8
436	randomized	26	26	Project8
437	tomography	26	26	Project8
438	villi	29	25	Project10
439	group	25	25	Project10
440	hematopoietic	26	25	Project2
441	aad	30	25	Project3
442	vasopressor	27	25	Project3
443	electrocardiograms	30	25	Project4
444	chest	26	25	Project4
445	wv	27	25	Project5
446	anticoagulation	26	25	Project7
447	subjects	26	25	Project8
448	smoking	25	25	Project8
449	timed	27	25	Project9
450	usual	26	25	Project9
451	om	26	24	Project1
452	randomised	25	24	Project1
453	weeks	24	24	Project1
454	cerulein	33	24	Project10
455	nst	33	24	Project10
456	jejunostomy	33	24	Project10
457	pn	25	24	Project10
458	necrosis	24	24	Project10
459	intestinal	24	24	Project10
460	nccn	32	24	Project2
461	rel	32	24	Project2
462	wbc	26	24	Project2
463	overall	24	24	Project2
464	opcab	26	24	Project3
465	ill	25	24	Project3
466	morphine	25	24	Project3
467	cabg	25	24	Project3
468	excellence	32	24	Project4
469	erd	32	24	Project4
470	pounds	32	24	Project4
471	vs	25	24	Project4
472	buckwheat	28	24	Project5
473	flavonoid	26	24	Project5
474	treatment	24	24	Project5
475	group	24	24	Project5
476	suppression	24	24	Project6
477	adult	24	24	Project6
478	randomization	26	24	Project7
479	randomized	25	24	Project7
480	dutch	25	24	Project8
481	annual	24	24	Project8
482	baseline	24	24	Project8
483	harris	27	24	Project9
484	function	24	24	Project9
485	week	24	24	Project9
486	amenorrhea	28	23	Project1
487	bilag	26	23	Project1
488	taper	25	23	Project1
489	mp	24	23	Project1
490	end	24	23	Project1
491	treated	23	23	Project1
492	serum	23	23	Project1
493	permeability	23	23	Project10
494	revascularisation	28	23	Project4
495	diagnostic	24	23	Project4
496	tid	31	23	Project5
497	tired	31	23	Project5
498	broom	31	23	Project5
499	vad	26	23	Project5
500	ulcers	24	23	Project5
501	symptoms	23	23	Project5
502	calcium	23	23	Project5
503	orientation	24	23	Project6
504	rt	24	23	Project7
505	rct	24	23	Project8
506	nodule	24	23	Project8
507	nodules	24	23	Project8
508	scan	23	23	Project8
509	mortality	23	23	Project8
510	velocity	23	23	Project9
511	groups	22	22	Project1
512	placebo	22	22	Project1
513	adverse	22	22	Project1
514	day	22	22	Project1
515	baseline	22	22	Project1
516	mutation	23	22	Project2
517	median	22	22	Project2
518	critically	23	22	Project3
519	unnecessary	25	22	Project4
520	rr	23	22	Project4
521	initial	22	22	Project4
522	diosmin	27	22	Project5
523	ankle	22	22	Project5
524	trial	22	22	Project5
525	patients	22	22	Project7
526	quit	23	22	Project8
527	uc	25	22	Project9
528	lncs	23	21	Project1
529	tapering	23	21	Project1
530	biopsy	22	21	Project1
531	received	21	21	Project1
532	assigned	21	21	Project1
533	iii	21	21	Project1
534	controlled	21	21	Project1
535	necrotizing	23	21	Project10
536	barrier	22	21	Project10
537	stay	21	21	Project10
538	tkis	23	21	Project2
539	dnmt	23	21	Project2
540	therapy	21	21	Project2
541	malaise	28	21	Project3
542	sicu	28	21	Project3
543	confusion	23	21	Project3
544	surgery	21	21	Project3
545	scottish	25	21	Project4
546	tiredness	23	21	Project5
547	edema	22	21	Project5
548	randomized	22	21	Project5
549	tasks	22	21	Project6
550	lines	21	21	Project6
551	right	21	21	Project7
552	alone	21	21	Project7
553	trial	21	21	Project7
554	resectability	26	21	Project8
555	false	22	21	Project8
556	stage	21	21	Project8
557	hhs	24	21	Project9
558	improvements	22	21	Project9
559	safety	21	20	Project1
560	partial	20	20	Project1
561	outcome	20	20	Project1
562	euglycemic	24	20	Project10
563	eras	23	20	Project2
564	myelogenous	23	20	Project2
565	eligibility	22	20	Project2
566	hazard	20	20	Project2
567	dds	24	20	Project3
568	hour	21	20	Project3
569	exercise	21	20	Project4
570	controlled	21	20	Project5
571	suffering	21	20	Project5
572	crowded	24	20	Project6
573	task	21	20	Project6
574	treatment	20	20	Project6
575	disagreements	27	20	Project7
576	cteph	27	20	Project7
577	enoxaparin	27	20	Project7
578	cdr	23	20	Project7
579	resectable	23	20	Project8
580	allocated	21	20	Project9
581	program	21	20	Project9
582	inosine	21	19	Project1
583	cph	20	19	Project1
584	table	19	19	Project1
585	week	19	19	Project1
586	relapse	19	19	Project1
587	term	19	19	Project1
588	mannitol	22	19	Project10
589	septic	20	19	Project10
590	bacterial	19	19	Project10
591	systemic	19	19	Project10
592	early	19	19	Project10
593	transplant	20	19	Project2
594	prognosis	19	19	Project2
595	complete	19	19	Project2
596	internal	19	19	Project2
597	interruption	23	19	Project3
598	pdr	21	19	Project3
599	infusions	20	19	Project3
600	groups	19	19	Project3
601	care	19	19	Project3
602	p	19	19	Project3
603	dose	19	19	Project3
604	tomography	19	19	Project4
605	veno	21	19	Project5
606	pigmentation	21	19	Project5
607	thrombotic	20	19	Project5
608	efficacy	19	19	Project5
609	angiographic	21	19	Project7
610	ventricular	20	19	Project7
611	eq	22	19	Project8
612	vats	22	19	Project8
613	detector	20	19	Project8
614	manipulative	23	19	Project9
615	et	20	19	Project9
616	arthroplasty	20	19	Project9
617	strength	20	19	Project9
618	group	19	19	Project9
619	boluses	20	18	Project1
620	ctx	19	18	Project1
621	oral	18	18	Project1
622	fingerprint	22	18	Project10
623	amylase	20	18	Project10
624	lfs	22	18	Project2
625	cycles	19	18	Project2
626	regimens	19	18	Project2
627	tyrosine	19	18	Project2
628	induction	18	18	Project2
629	ratio	18	18	Project2
630	vs	18	18	Project2
631	awakening	21	18	Project3
632	indocyanine	21	18	Project3
633	sole	20	18	Project3
634	stratum	20	18	Project3
635	haloperidol	20	18	Project3
636	bolus	19	18	Project3
637	coma	19	18	Project3
638	grafting	18	18	Project3
639	mg	18	18	Project3
640	h	18	18	Project3
641	shorter	18	18	Project3
642	blind	18	18	Project3
643	trial	18	18	Project3
644	received	18	18	Project3
645	trials	19	18	Project4
646	likelihood	18	18	Project4
647	cardiac	18	18	Project4
648	trial	18	18	Project4
649	subjective	19	18	Project5
650	capillary	19	18	Project5
651	moderate	18	18	Project5
652	favouring	22	18	Project6
653	sensitivity	18	18	Project6
654	angiography	19	18	Project7
655	acute	19	18	Project7
656	group	18	18	Project7
657	thoracotomies	24	18	Project8
658	screens	20	18	Project8
659	quadriceps	20	18	Project9
660	sham	19	18	Project9
661	programme	19	18	Project9
662	measures	18	18	Project9
663	interobserver	19	17	Project1
664	nephrotic	18	17	Project1
665	active	17	17	Project1
666	cr	17	17	Project1
667	follow	17	17	Project1
668	steroid	17	17	Project1
669	systemic	17	17	Project1
670	makeup	33	17	Project10
671	hypovolemia	23	17	Project10
672	limulus	23	17	Project10
673	endotoxemia	20	17	Project10
674	idarubicin	23	17	Project2
675	hidac	23	17	Project2
676	cytogenetic	19	17	Project2
677	dfs	18	17	Project2
678	months	17	17	Project2
679	placebo	17	17	Project2
680	eclampsia	20	17	Project3
681	microg	18	17	Project3
682	postoperative	18	17	Project3
683	versus	17	17	Project3
684	mmhg	17	17	Project3
685	imprecise	22	17	Project4
686	arm	18	17	Project4
687	cusps	22	17	Project5
688	aching	22	17	Project5
689	ldf	22	17	Project5
690	pharmaco	22	17	Project5
691	aculeatus	22	17	Project5
692	apg	22	17	Project5
693	restless	21	17	Project5
694	improvement	17	17	Project5
695	glasses	20	17	Project6
696	trained	18	17	Project6
697	fibrinolytic	19	17	Project7
698	perfusion	18	17	Project7
699	isrctn	20	17	Project8
700	danish	19	17	Project8
701	nonresponders	19	17	Project8
702	abstinence	18	17	Project8
703	tailored	18	17	Project8
704	low	17	17	Project8
705	kinematic	20	17	Project9
706	tka	19	17	Project9
707	supervised	19	17	Project9
708	aquatic	18	17	Project9
709	blind	18	17	Project9
710	outcome	18	17	Project9
711	effectiveness	17	17	Project9
712	ci	17	17	Project9
713	mycophenolic	20	16	Project1
714	v	16	16	Project1
715	kg	16	16	Project1
716	anp	18	16	Project10
717	hours	16	16	Project10
718	patients	16	16	Project10
719	correlative	20	16	Project2
720	randomisation	20	16	Project2
721	isrctn	19	16	Project2
722	intensively	18	16	Project2
723	pfs	17	16	Project2
724	favorable	17	16	Project2
725	hd	16	16	Project2
726	elder	19	16	Project3
727	delirious	19	16	Project3
728	endotracheal	19	16	Project3
729	intubation	17	16	Project3
730	receive	17	16	Project3
731	requiring	17	16	Project3
732	loading	17	16	Project3
733	minutes	16	16	Project3
734	inconclusive	18	16	Project4
735	noninvasive	17	16	Project4
736	nct	17	16	Project4
737	clinicaltrials	17	16	Project4
738	costs	17	16	Project4
739	fewer	17	16	Project4
740	pine	18	16	Project5
741	ctr	17	16	Project5
742	circumference	16	16	Project5
743	clinical	16	16	Project5
744	week	16	16	Project5
745	noninferiority	19	16	Project6
746	positional	18	16	Project6
747	pull	18	16	Project6
748	strengthening	17	16	Project6
749	playing	17	16	Project6
750	grating	17	16	Project6
751	sd	16	16	Project6
752	decompensation	19	16	Project7
753	spe	18	16	Project7
754	rule	18	16	Project7
755	randomised	16	16	Project7
756	euroqol	19	16	Project8
757	national	16	16	Project8
758	effective	16	16	Project8
759	posttest	22	16	Project9
760	sf	17	16	Project9
761	weeks	17	16	Project9
762	controlled	16	16	Project9
763	participants	16	16	Project9
764	plus	16	16	Project9
765	crr	16	15	Project1
766	el	16	15	Project1
767	sediment	16	15	Project1
768	multicenter	16	15	Project1
769	receiving	16	15	Project1
770	occurred	16	15	Project1
771	serious	15	15	Project1
772	or	15	15	Project1
773	receive	15	15	Project1
774	vs	15	15	Project1
775	followed	15	15	Project1
776	label	15	15	Project1
777	anti	15	15	Project1
778	events	15	15	Project1
779	dogs	16	15	Project10
780	mortality	16	15	Project10
781	bowel	16	15	Project10
782	failure	15	15	Project10
783	clinicaltrials	16	15	Project2
784	gov	16	15	Project2
785	nct	16	15	Project2
786	received	16	15	Project2
787	kinase	15	15	Project2
788	assigned	15	15	Project2
789	improves	15	15	Project2
790	p	12	15	Project2
791	awakenings	20	15	Project3
792	limon	20	15	Project3
793	pfp	20	15	Project3
794	iap	17	15	Project3
795	mv	16	15	Project3
796	label	15	15	Project3
797	hr	15	15	Project3
798	continuous	15	15	Project3
799	certainty	18	15	Project4
800	mace	17	15	Project4
801	gov	17	15	Project4
802	cumulative	16	15	Project4
803	fatal	16	15	Project4
804	heart	16	15	Project4
805	disease	15	15	Project4
806	functional	15	15	Project4
807	stress	15	15	Project4
808	patients	15	15	Project4
809	herb	17	15	Project5
810	logarithm	20	15	Project6
811	apple	17	15	Project6
812	noise	15	15	Project6
813	cg	16	15	Project7
814	outpatients	16	15	Project7
815	ventricle	16	15	Project7
816	massive	16	15	Project7
817	recurrent	16	15	Project7
818	activator	15	15	Project7
819	liverpool	20	15	Project8
820	generalizability	18	15	Project8
821	qaly	18	15	Project8
822	eligible	16	15	Project8
823	result	15	15	Project8
824	barthel	19	15	Project9
825	rand	19	15	Project9
826	rom	18	15	Project9
827	gp	15	15	Project9
828	costimulation	19	14	Project1
829	isles	19	14	Project1
830	sies	19	14	Project1
831	maf	19	14	Project1
832	slicc	19	14	Project1
833	hpf	16	14	Project1
834	nephrology	16	14	Project1
835	orr	15	14	Project1
836	misoprostol	15	14	Project1
837	esrd	15	14	Project1
838	wk	15	14	Project1
839	arms	15	14	Project1
840	yr	15	14	Project1
841	versus	15	14	Project1
842	randomly	14	14	Project1
843	percent	14	14	Project1
844	combination	14	14	Project1
845	urinary	14	14	Project1
846	failure	14	14	Project1
847	either	14	14	Project1
848	at	14	14	Project1
849	low	14	14	Project1
850	severe	14	14	Project1
851	eric	19	14	Project10
852	isonitrogenous	19	14	Project10
853	polyneuropathy	17	14	Project10
854	glycemic	16	14	Project10
855	statements	15	14	Project10
856	guideline	15	14	Project10
857	infusion	15	14	Project10
858	mild	15	14	Project10
859	days	15	14	Project10
860	icu	15	14	Project10
861	total	14	14	Project10
862	cgp	19	14	Project2
863	dli	16	14	Project2
864	mutations	14	14	Project2
865	ci	14	14	Project2
866	intensive	14	14	Project2
867	trial	14	14	Project2
868	event	14	14	Project2
869	with	14	14	Project2
870	bundle	16	14	Project3
871	randomization	15	14	Project3
872	score	14	14	Project3
873	intravenous	14	14	Project3
874	analgesic	14	14	Project3
875	coronary	14	14	Project3
876	compare	14	14	Project3
877	days	14	14	Project3
878	angiograms	17	14	Project4
879	anatomical	15	14	Project4
880	distensibility	16	14	Project5
881	sb	15	14	Project5
882	calf	15	14	Project5
883	tolerability	15	14	Project5
884	md	14	14	Project5
885	deep	14	14	Project5
886	mg	14	14	Project5
887	participants	14	14	Project5
888	groups	14	14	Project5
889	disparity	15	14	Project6
890	prescribed	15	14	Project6
891	improved	15	14	Project6
892	troponin	16	14	Project7
893	dysfunction	14	14	Project7
894	yearly	16	14	Project8
895	thoracotomy	16	14	Project8
896	examinations	15	14	Project8
897	former	15	14	Project8
898	sputum	15	14	Project8
899	cessation	15	14	Project8
900	intervention	15	14	Project9
901	score	14	14	Project9
902	casts	16	13	Project1
903	crescentic	16	13	Project1
904	randomization	14	13	Project1
905	csa	14	13	Project1
906	dl	13	13	Project1
907	g	13	13	Project1
908	blind	13	13	Project1
909	with	13	13	Project1
910	up	13	13	Project1
911	ileum	15	13	Project10
912	portal	14	13	Project10
913	support	14	13	Project10
914	rr	14	13	Project10
915	receive	14	13	Project2
916	post	14	13	Project2
917	randomised	14	13	Project2
918	prognostic	13	13	Project2
919	group	13	13	Project2
920	restraints	16	13	Project3
921	icus	15	13	Project3
922	analgesics	14	13	Project3
923	median	14	13	Project3
924	operative	14	13	Project3
925	chd	14	13	Project4
926	mi	14	13	Project4
927	cost	14	13	Project4
928	ci	14	13	Project4
929	imaging	13	13	Project4
930	officinalis	18	13	Project5
931	multicentre	15	13	Project5
932	avp	14	13	Project5
933	patients	13	13	Project5
934	evidence	13	13	Project5
935	flankers	18	13	Project6
936	strabismus	18	13	Project6
937	fixing	15	13	Project6
938	practiced	15	13	Project6
939	viewing	15	13	Project6
940	mean	14	13	Project6
941	embolectomy	16	13	Project7
942	investigator	15	13	Project7
943	dyspnea	15	13	Project7
944	blind	14	13	Project7
945	infusion	14	13	Project7
946	echocardiography	14	13	Project7
947	receive	14	13	Project7
948	spielberger	17	13	Project8
949	funded	15	13	Project8
950	weighting	15	13	Project8
951	saved	15	13	Project8
952	fp	15	13	Project8
953	consequences	14	13	Project8
954	acr	18	13	Project9
955	frail	16	13	Project9
956	favoring	16	13	Project9
957	subscale	15	13	Project9
958	classes	14	13	Project9
959	discontinued	13	12	Project1
960	gfr	13	12	Project1
961	autoantibodies	13	12	Project1
962	im	13	12	Project1
963	comparing	13	12	Project1
964	long	12	12	Project1
965	cumulative	12	12	Project1
966	steroids	12	12	Project1
967	rs	12	12	Project1
968	subjects	12	12	Project1
969	double	12	12	Project1
970	protocol	12	12	Project1
971	difference	12	12	Project1
972	isocaloric	16	12	Project10
973	lysate	16	12	Project10
974	aliquots	16	12	Project10
975	python	15	12	Project10
976	attacks	14	12	Project10
977	crp	13	12	Project10
978	akt	13	12	Project10
979	hyperglycemia	13	12	Project10
980	randomized	13	12	Project10
981	groups	13	12	Project10
982	infectious	12	12	Project10
983	guidelines	12	12	Project10
984	cytopenias	16	12	Project2
985	mut	16	12	Project2
986	www	13	12	Project2
987	era	13	12	Project2
988	randomly	12	12	Project2
989	free	12	12	Project2
990	days	11	12	Project2
991	aroused	16	12	Project3
992	shortens	16	12	Project3
993	quicker	16	12	Project3
994	nrs	14	12	Project3
995	intraabdominal	14	12	Project3
996	ctni	14	12	Project3
997	sc	13	12	Project3
998	pilot	13	12	Project3
999	maintenance	13	12	Project3
1000	multicenter	13	12	Project3
1001	cardiac	12	12	Project3
1002	receiving	12	12	Project3
1003	goal	12	12	Project3
1004	time	12	12	Project3
1005	pg	12	12	Project3
1006	length	12	12	Project3
1007	mildly	16	12	Project4
1008	mis	14	12	Project4
1009	symptomatic	13	12	Project4
1010	confidence	12	12	Project4
1011	p	12	12	Project4
1012	care	12	12	Project4
1013	outcomes	12	12	Project4
1014	disodium	16	12	Project5
1015	coumarin	14	12	Project5
1016	sensation	13	12	Project5
1017	discomfort	13	12	Project5
1018	usual	13	12	Project5
1019	ligation	13	12	Project5
1020	probably	12	12	Project5
1021	extract	12	12	Project5
1022	treated	12	12	Project5
1023	no	12	12	Project5
1024	flanked	16	12	Project6
1025	labyrinth	16	12	Project6
1026	handheld	16	12	Project6
1027	spacing	14	12	Project6
1028	gratings	13	12	Project6
1029	played	13	12	Project6
1030	corrected	13	12	Project6
1031	spatial	12	12	Project6
1032	randomisation	16	12	Project7
1033	npv	15	12	Project7
1034	dilatation	14	12	Project7
1035	allocated	13	12	Project7
1036	fatal	13	12	Project7
1037	intubation	13	12	Project7
1038	d	12	12	Project7
1039	vol	14	12	Project8
1040	clinicaltrials	13	12	Project8
1041	anxiety	13	12	Project8
1042	gov	13	12	Project8
1043	effectiveness	13	12	Project8
1044	psychosocial	13	12	Project8
1045	controlled	12	12	Project8
1046	cost	12	12	Project8
1047	rheumatology	14	12	Project9
1048	favor	13	12	Project9
1049	follow	12	12	Project9
1050	symptomatic	12	12	Project9
1051	education	12	12	Project9
1052	groups	12	12	Project9
1053	autoantibody	12	11	Project1
1054	eskd	12	11	Project1
1055	rbcs	12	11	Project1
1056	zoster	12	11	Project1
1057	endpoint	12	11	Project1
1058	glucocorticoids	12	11	Project1
1059	proven	12	11	Project1
1060	efficacious	11	11	Project1
1061	stranded	11	11	Project1
1062	similar	11	11	Project1
1063	complement	11	11	Project1
1064	compared	11	11	Project1
1065	superior	11	11	Project1
1066	statistically	11	11	Project1
1067	intraductal	14	11	Project10
1068	calories	14	11	Project10
1069	hypoglycemia	13	11	Project10
1070	mof	12	11	Project10
1071	intravenously	12	11	Project10
1072	ip	12	11	Project10
1073	nutrients	12	11	Project10
1074	ns	11	11	Project10
1075	copyright	14	11	Project2
1076	subgroup	11	11	Project2
1077	outcomes	11	11	Project2
1078	inhibitor	11	11	Project2
1079	arm	11	11	Project2
1080	poor	11	11	Project2
1081	amnesia	13	11	Project3
1082	ventilatory	13	11	Project3
1083	lidocaine	13	11	Project3
1084	tracheal	12	11	Project3
1085	endpoints	12	11	Project3
1086	artery	12	11	Project3
1087	synergistic	12	11	Project3
1088	intermittent	12	11	Project3
1089	prospective	11	11	Project3
1090	undergoing	11	11	Project3
1091	post	11	11	Project3
1092	sept	23	11	Project4
1093	clarifies	23	11	Project4
1094	anginal	23	11	Project4
1095	attendances	23	11	Project4
1096	infarctions	14	11	Project4
1097	multicentre	13	11	Project4
1098	endpoint	12	11	Project4
1099	cochrane	12	11	Project4
1100	photon	12	11	Project4
1101	capsules	13	11	Project5
1102	endpoint	12	11	Project5
1103	swelling	12	11	Project5
1104	severity	12	11	Project5
1105	versus	11	11	Project5
1106	pain	11	11	Project5
1107	score	11	11	Project5
1108	trials	11	11	Project5
1109	dominance	13	11	Project6
1110	excitatory	12	11	Project6
1111	randomised	12	11	Project6
1112	thromboembolism	13	11	Project7
1113	fashion	12	11	Project7
1114	echocardiographic	12	11	Project7
1115	deterioration	12	11	Project7
1116	died	12	11	Project7
1117	suspected	12	11	Project7
1118	safe	12	11	Project7
1119	occurred	12	11	Project7
1120	end	11	11	Project7
1121	death	11	11	Project7
1122	recruitment	12	11	Project8
1123	detected	11	11	Project8
1124	follow	11	11	Project8
1125	negative	11	11	Project8
1126	policlinico	22	11	Project9
1127	pedro	22	11	Project9
1128	eccentrically	22	11	Project9
1129	advertisement	22	11	Project9
1130	dublin	22	11	Project9
1131	trainings	22	11	Project9
1132	awaiting	14	11	Project9
1133	practitioner	13	11	Project9
1134	go	12	11	Project9
1135	care	12	11	Project9
1136	short	12	11	Project9
1137	joint	11	11	Project9
1138	setting	11	11	Project9
1139	up	11	11	Project9
1140	extrarenal	13	10	Project1
1141	immunoadsorption	13	10	Project1
1142	cytopenia	13	10	Project1
1143	racially	13	10	Project1
1144	withdrawals	13	10	Project1
1145	scr	12	10	Project1
1146	continuation	12	10	Project1
1147	cyclo	12	10	Project1
1148	collaborative	11	10	Project1
1149	bolus	11	10	Project1
1150	immunosuppressed	11	10	Project1
1151	nucleosome	11	10	Project1
1152	cyclosporin	11	10	Project1
1153	biopsies	11	10	Project1
1154	cyp	11	10	Project1
1155	sign	11	10	Project1
1156	ld	11	10	Project1
1157	excretion	11	10	Project1
1158	achieved	11	10	Project1
1159	prospective	10	10	Project1
1160	did	10	10	Project1
1161	nct	10	10	Project1
1162	responders	10	10	Project1
1163	filtration	10	10	Project1
1164	alone	10	10	Project1
1165	infections	10	10	Project1
1166	egfr	10	10	Project1
1167	no	10	10	Project1
1168	commencement	13	10	Project10
1169	finished	13	10	Project10
1170	ali	12	10	Project10
1171	dexamethasone	11	10	Project10
1172	dl	11	10	Project10
1173	eu	11	10	Project10
1174	predicted	11	10	Project10
1175	randomised	11	10	Project10
1176	vs	11	10	Project10
1177	sepsis	10	10	Project10
1178	infected	10	10	Project10
1179	myeloablative	13	10	Project2
1180	anthracyclines	13	10	Project2
1181	relapsing	12	10	Project2
1182	endpoint	11	10	Project2
1183	younger	11	10	Project2
1184	adverse	11	10	Project2
1185	plus	11	10	Project2
1186	who	11	10	Project2
1187	rates	10	10	Project2
1188	versus	10	10	Project2
1189	stops	14	10	Project3
1190	interrupted	12	10	Project3
1191	mb	11	10	Project3
1192	benzodiazepine	11	10	Project3
1193	required	11	10	Project3
1194	pressure	10	10	Project3
1195	significantly	10	10	Project3
1196	iqr	10	10	Project3
1197	adverse	10	10	Project3
1198	efficacy	10	10	Project3
1199	additional	10	10	Project3
1200	incidence	10	10	Project3
1201	funded	13	10	Project4
1202	cardiology	12	10	Project4
1203	ecg	11	10	Project4
1204	abnormal	11	10	Project4
1205	intermediate	11	10	Project4
1206	radiation	11	10	Project4
1207	guidelines	11	10	Project4
1208	assigned	11	10	Project4
1209	difference	11	10	Project4
1210	strategy	10	10	Project4
1211	versus	10	10	Project4
1212	group	10	10	Project4
1213	interval	10	10	Project4
1214	women	10	10	Project4
1215	death	10	10	Project4
1216	ultrasonographic	12	10	Project5
1217	specialised	12	10	Project5
1218	saphenous	12	10	Project5
1219	aggravated	12	10	Project5
1220	filtration	11	10	Project5
1221	tone	11	10	Project5
1222	bark	11	10	Project5
1223	rcts	11	10	Project5
1224	analogue	11	10	Project5
1225	lower	11	10	Project5
1226	parameters	10	10	Project5
1227	quality	10	10	Project5
1228	day	10	10	Project5
1229	life	10	10	Project5
1230	external	10	10	Project5
1231	surgery	10	10	Project5
1232	generalize	13	10	Project6
1233	orthogonal	12	10	Project6
1234	generalization	12	10	Project6
1235	orientations	12	10	Project6
1236	sided	11	10	Project6
1237	clinicaltrials	11	10	Project6
1238	deficits	11	10	Project6
1239	gov	11	10	Project6
1240	substantial	10	10	Project6
1241	randomized	10	10	Project6
1242	treating	10	10	Project6
1243	children	10	10	Project6
1244	pioped	19	10	Project7
1245	haemodynamically	19	10	Project7
1246	consortia	19	10	Project7
1247	recherche	19	10	Project7
1248	clinique	19	10	Project7
1249	negatives	13	10	Project7
1250	diffusing	13	10	Project7
1251	clot	12	10	Project7
1252	pao	12	10	Project7
1253	randomly	11	10	Project7
1254	composite	10	10	Project7
1255	or	10	10	Project7
1256	volumetry	14	10	Project8
1257	posteroanterior	13	10	Project8
1258	accrual	13	10	Project8
1259	launched	13	10	Project8
1260	bibliographic	13	10	Project8
1261	harms	12	10	Project8
1262	nct	11	10	Project8
1263	usual	11	10	Project8
1264	feasibility	11	10	Project8
1265	years	11	10	Project8
1266	positive	11	10	Project8
1267	uk	10	10	Project8
1268	protocol	10	10	Project8
1269	pragmatic	13	10	Project9
1270	waiting	13	10	Project9
1271	attended	12	10	Project9
1272	chi	11	10	Project9
1273	quality	11	10	Project9
1274	muscle	11	10	Project9
1275	disability	11	10	Project9
1276	confidence	11	10	Project9
1277	index	11	10	Project9
1278	differences	11	10	Project9
1279	term	11	10	Project9
1280	replacement	11	10	Project9
1281	no	10	10	Project9
1282	objective	10	10	Project9
1283	membranous	10	9	Project1
1284	assignments	10	9	Project1
1285	albumin	10	9	Project1
1286	entry	10	9	Project1
1287	glomerular	10	9	Project1
1288	corticosteroid	10	9	Project1
1289	initially	10	9	Project1
1290	decline	9	9	Project1
1291	defined	9	9	Project1
1292	per	9	9	Project1
1293	differ	9	9	Project1
1294	combined	9	9	Project1
1295	function	9	9	Project1
1296	inducing	9	9	Project1
1297	study	9	9	Project1
1298	sustained	9	9	Project1
1299	deaths	9	9	Project1
1300	urine	9	9	Project1
1301	median	9	9	Project1
1302	p	9	9	Project1
1303	good	9	9	Project1
1304	were	9	9	Project1
1305	chromogenic	12	9	Project10
1306	plantarum	12	9	Project10
1307	nonsurvivors	11	9	Project10
1308	rhamnose	11	9	Project10
1309	peritonitis	11	9	Project10
1310	mucosa	10	9	Project10
1311	cip	10	9	Project10
1312	goal	9	9	Project10
1313	length	9	9	Project10
1314	p	9	9	Project10
1315	lr	11	9	Project2
1316	tolerability	10	9	Project2
1317	registered	10	9	Project2
1318	propensity	10	9	Project2
1319	improved	10	9	Project2
1320	respectively	10	9	Project2
1321	longer	10	9	Project2
1322	newly	9	9	Project2
1323	first	9	9	Project2
1324	anxiolytic	12	9	Project3
1325	intubated	11	9	Project3
1326	shortened	11	9	Project3
1327	cardioprotective	11	9	Project3
1328	ck	10	9	Project3
1329	safety	10	9	Project3
1330	safe	10	9	Project3
1331	lower	10	9	Project3
1332	open	10	9	Project3
1333	directed	10	9	Project3
1334	monitored	9	9	Project3
1335	randomly	9	9	Project3
1336	either	9	9	Project3
1337	placebo	9	9	Project3
1338	respectively	9	9	Project3
1339	target	9	9	Project3
1340	compared	9	9	Project3
1341	setting	9	9	Project3
1342	treadmill	11	9	Project4
1343	referred	10	9	Project4
1344	suggestive	10	9	Project4
1345	modalities	10	9	Project4
1346	meta	10	9	Project4
1347	prospectively	10	9	Project4
1348	event	10	9	Project4
1349	obstructive	10	9	Project4
1350	investigations	10	9	Project4
1351	scarcely	13	9	Project5
1352	cvds	13	9	Project5
1353	volumetry	13	9	Project5
1354	itching	13	9	Project5
1355	euroqol	12	9	Project5
1356	butcher	12	9	Project5
1357	favour	11	9	Project5
1358	outflow	10	9	Project5
1359	tea	10	9	Project5
1360	valve	10	9	Project5
1361	healing	10	9	Project5
1362	symptomatic	10	9	Project5
1363	adverse	9	9	Project5
1364	assessed	9	9	Project5
1365	volume	9	9	Project5
1366	significant	9	9	Project5
1367	cochrane	9	9	Project5
1368	postoperatively	9	9	Project5
1369	ci	9	9	Project5
1370	plus	9	9	Project5
1371	improved	9	9	Project5
1372	weeks	9	9	Project5
1373	testify	18	9	Project6
1374	alternately	18	9	Project6
1375	dosher	18	9	Project6
1376	underlay	18	9	Project6
1377	adventure	18	9	Project6
1378	nonprofit	18	9	Project6
1379	parse	18	9	Project6
1380	envision	18	9	Project6
1381	anodal	12	9	Project6
1382	teenagers	11	9	Project6
1383	practicing	11	9	Project6
1384	identifier	10	9	Project6
1385	visit	10	9	Project6
1386	cortex	10	9	Project6
1387	month	10	9	Project6
1388	occlusion	9	9	Project6
1389	stimuli	9	9	Project6
1390	home	9	9	Project6
1391	treatments	9	9	Project6
1392	trial	9	9	Project6
1393	participants	9	9	Project6
1394	therapy	9	9	Project6
1395	funded	11	9	Project7
1396	dimers	11	9	Project7
1397	multicentre	11	9	Project7
1398	hemodynamic	10	9	Project7
1399	inpatients	10	9	Project7
1400	multicenter	10	9	Project7
1401	clinical	10	9	Project7
1402	versus	9	9	Project7
1403	test	9	9	Project7
1404	percent	9	9	Project7
1405	value	9	9	Project7
1406	blame	17	9	Project8
1407	recalls	17	9	Project8
1408	radiographers	17	9	Project8
1409	categoric	17	9	Project8
1410	postero	17	9	Project8
1411	debatable	17	9	Project8
1412	biennial	17	9	Project8
1413	reassure	17	9	Project8
1414	minimised	17	9	Project8
1415	inviting	17	9	Project8
1416	ctn	17	9	Project8
1417	segmentectomy	12	9	Project8
1418	cos	11	9	Project8
1419	suspicious	11	9	Project8
1420	generic	10	9	Project8
1421	registration	10	9	Project8
1422	group	10	9	Project8
1423	institute	10	9	Project8
1424	results	9	9	Project8
1425	participate	9	9	Project8
1426	questionnaire	9	9	Project8
1427	examination	9	9	Project8
1428	radiation	9	9	Project8
1429	risk	9	9	Project8
1430	taught	11	9	Project9
1431	exercises	11	9	Project9
1432	allocation	11	9	Project9
1433	surgeries	10	9	Project9
1434	benefits	10	9	Project9
1435	eligible	10	9	Project9
1436	sizes	10	9	Project9
1437	western	10	9	Project9
1438	beneficial	10	9	Project9
1439	difference	9	9	Project9
1440	performance	9	9	Project9
1441	effect	9	9	Project9
1442	lunar	10	8	Project1
1443	leukopenia	10	8	Project1
1444	noninferiority	10	8	Project1
1445	hematuria	10	8	Project1
1446	hispanics	10	8	Project1
1447	normalization	9	8	Project1
1448	terminated	9	8	Project1
1449	endpoints	9	8	Project1
1450	deterioration	9	8	Project1
1451	hd	9	8	Project1
1452	clearance	9	8	Project1
1453	comparable	9	8	Project1
1454	points	9	8	Project1
1455	uncertain	9	8	Project1
1456	month	9	8	Project1
1457	six	9	8	Project1
1458	disease	9	8	Project1
1459	hrqol	8	8	Project1
1460	rate	8	8	Project1
1461	predictive	8	8	Project1
1462	given	8	8	Project1
1463	had	8	8	Project1
1464	differences	8	8	Project1
1465	standard	8	8	Project1
1466	improvement	8	8	Project1
1467	hypermetabolic	16	8	Project10
1468	jp	16	8	Project10
1469	ileostomy	16	8	Project10
1470	flared	16	8	Project10
1471	tab	16	8	Project10
1472	intralipid	16	8	Project10
1473	microci	16	8	Project10
1474	lactobacteria	16	8	Project10
1475	jejunum	11	8	Project10
1476	safer	10	8	Project10
1477	mpo	10	8	Project10
1478	attack	9	8	Project10
1479	kcal	9	8	Project10
1480	prophylaxis	9	8	Project10
1481	th	8	8	Project10
1482	ci	8	8	Project10
1483	trm	16	8	Project2
1484	sbf	16	8	Project2
1485	ebmt	16	8	Project2
1486	sept	16	8	Project2
1487	contextualise	16	8	Project2
1488	materially	16	8	Project2
1489	ponatinib	16	8	Project2
1490	astellas	16	8	Project2
1491	nonrelapse	16	8	Project2
1492	antileukemic	16	8	Project2
1493	ref	11	8	Project2
1494	intensified	11	8	Project2
1495	cytogenetics	11	8	Project2
1496	predefined	11	8	Project2
1497	pia	11	8	Project2
1498	figure	10	8	Project2
1499	landmark	10	8	Project2
1500	neutropenia	10	8	Project2
1501	febrile	9	8	Project2
1502	excluding	9	8	Project2
1503	receipt	9	8	Project2
1504	mo	9	8	Project2
1505	hematologic	9	8	Project2
1506	rearrangement	9	8	Project2
1507	intermediate	9	8	Project2
1508	historical	9	8	Project2
1509	eligible	9	8	Project2
1510	after	9	8	Project2
1511	or	8	8	Project2
1512	year	8	8	Project2
1513	enrolled	8	8	Project2
1514	abnormalities	8	8	Project2
1515	receiving	8	8	Project2
1516	efficacy	8	8	Project2
1517	mg	6	8	Project2
1518	disconnection	11	8	Project3
1519	eti	11	8	Project3
1520	transitioning	10	8	Project3
1521	alfentanil	10	8	Project3
1522	inotropic	9	8	Project3
1523	agonist	9	8	Project3
1524	infused	9	8	Project3
1525	nct	9	8	Project3
1526	earlier	9	8	Project3
1527	measurements	9	8	Project3
1528	graft	9	8	Project3
1529	recorded	9	8	Project3
1530	daily	8	8	Project3
1531	clinicaltrials	8	8	Project3
1532	heart	8	8	Project3
1533	double	8	8	Project3
1534	cost	8	8	Project3
1535	prolonged	8	8	Project3
1536	was	8	8	Project3
1537	controlled	8	8	Project3
1538	after	8	8	Project3
1539	qca	16	8	Project4
1540	maces	16	8	Project4
1541	halved	16	8	Project4
1542	wm	10	8	Project4
1543	interquartile	10	8	Project4
1544	preventive	10	8	Project4
1545	registration	9	8	Project4
1546	allocated	9	8	Project4
1547	multicenter	9	8	Project4
1548	spect	9	8	Project4
1549	rcts	9	8	Project4
1550	controlled	9	8	Project4
1551	with	9	8	Project4
1552	pain	8	8	Project4
1553	st	8	8	Project4
1554	median	8	8	Project4
1555	comparing	8	8	Project4
1556	men	8	8	Project4
1557	follow	8	8	Project4
1558	resort	16	8	Project5
1559	haenszel	16	8	Project5
1560	erysipelas	16	8	Project5
1561	lymphovenous	16	8	Project5
1562	calibre	16	8	Project5
1563	ictrp	16	8	Project5
1564	planimetric	16	8	Project5
1565	fagopyrum	16	8	Project5
1566	esculentum	16	8	Project5
1567	servier	16	8	Project5
1568	standardise	16	8	Project5
1569	decongestion	16	8	Project5
1570	ceasing	16	8	Project5
1571	stripping	11	8	Project5
1572	pains	10	8	Project5
1573	complained	10	8	Project5
1574	randomization	10	8	Project5
1575	duplex	9	8	Project5
1576	centre	9	8	Project5
1577	vas	9	8	Project5
1578	extremity	9	8	Project5
1579	months	8	8	Project5
1580	hr	8	8	Project5
1581	study	8	8	Project5
1582	reduction	8	8	Project5
1583	deprived	10	8	Project6
1584	transcranial	10	8	Project6
1585	perception	9	8	Project6
1586	discrimination	9	8	Project6
1587	thresholds	9	8	Project6
1588	learned	9	8	Project6
1589	interactive	9	8	Project6
1590	functions	8	8	Project6
1591	improve	8	8	Project6
1592	sensory	8	8	Project6
1593	years	8	8	Project6
1594	ptp	11	8	Project7
1595	reverses	11	8	Project7
1596	hemorrhagic	10	8	Project7
1597	rationale	9	8	Project7
1598	tg	9	8	Project7
1599	assigned	9	8	Project7
1600	regimen	9	8	Project7
1601	hypertension	9	8	Project7
1602	minor	9	8	Project7
1603	major	8	8	Project7
1604	treatment	8	8	Project7
1605	days	8	8	Project7
1606	at	8	8	Project7
1607	improvement	8	8	Project7
1608	double	8	8	Project7
1609	followed	8	8	Project7
1610	indolent	11	8	Project8
1611	invitation	11	8	Project8
1612	morbid	10	8	Project8
1613	mail	10	8	Project8
1614	smoked	10	8	Project8
1615	rays	10	8	Project8
1616	discomfort	10	8	Project8
1617	slice	9	8	Project8
1618	pilot	9	8	Project8
1619	lives	9	8	Project8
1620	programmes	9	8	Project8
1621	cumulative	9	8	Project8
1622	fdg	9	8	Project8
1623	rcts	8	8	Project8
1624	predictive	8	8	Project8
1625	comparing	8	8	Project8
1626	had	8	8	Project8
1627	manova	15	8	Project9
1628	stairs	15	8	Project9
1629	amed	15	8	Project9
1630	assessors	15	8	Project9
1631	allocations	15	8	Project9
1632	tailor	11	8	Project9
1633	booster	11	8	Project9
1634	abduction	10	8	Project9
1635	nsaid	10	8	Project9
1636	registration	9	8	Project9
1637	preoperative	9	8	Project9
1638	walking	9	8	Project9
1639	interval	9	8	Project9
1640	se	9	8	Project9
1641	motion	8	8	Project9
1642	interventions	8	8	Project9
1643	outcomes	8	8	Project9
1644	primary	8	8	Project9
1645	months	8	8	Project9
1646	tiered	9	7	Project1
1647	hardy	9	7	Project1
1648	weinberg	9	7	Project1
1649	um	9	7	Project1
1650	biopsied	9	7	Project1
1651	slam	9	7	Project1
1652	immunosuppressant	9	7	Project1
1653	asians	9	7	Project1
1654	calcineurin	8	7	Project1
1655	mo	8	7	Project1
1656	except	8	7	Project1
1657	gm	8	7	Project1
1658	equally	8	7	Project1
1659	rheumatology	8	7	Project1
1660	icc	8	7	Project1
1661	primary	8	7	Project1
1662	conclusion	8	7	Project1
1663	paediatric	8	7	Project1
1664	pp	8	7	Project1
1665	point	8	7	Project1
1666	immunosuppression	7	7	Project1
1667	gov	7	7	Project1
1668	arm	7	7	Project1
1669	therapies	7	7	Project1
1670	homozygous	7	7	Project1
1671	black	7	7	Project1
1672	criteria	7	7	Project1
1673	repeat	7	7	Project1
1674	probability	7	7	Project1
1675	sequential	7	7	Project1
1676	doses	7	7	Project1
1677	proportion	7	7	Project1
1678	reduction	7	7	Project1
1679	stage	7	7	Project1
1680	in	7	7	Project1
1681	exacerbate	10	7	Project10
1682	catabolic	10	7	Project10
1683	pseudocysts	10	7	Project10
1684	gastroenterology	10	7	Project10
1685	isrctn	9	7	Project10
1686	diamine	9	7	Project10
1687	fistulas	9	7	Project10
1688	lactobacillus	8	7	Project10
1689	mucosal	8	7	Project10
1690	receive	8	7	Project10
1691	safe	8	7	Project10
1692	medline	8	7	Project10
1693	tube	7	7	Project10
1694	insulin	7	7	Project10
1695	colon	7	7	Project10
1696	hospital	7	7	Project10
1697	catheter	7	7	Project10
1698	score	7	7	Project10
1699	severity	7	7	Project10
1700	trial	7	7	Project10
1701	mrd	10	7	Project2
1702	funded	10	7	Project2
1703	haematological	9	7	Project2
1704	evaluable	9	7	Project2
1705	went	9	7	Project2
1706	multicentre	9	7	Project2
1707	alive	9	7	Project2
1708	irrespective	8	7	Project2
1709	gvhd	8	7	Project2
1710	karyotype	8	7	Project2
1711	worse	8	7	Project2
1712	courses	8	7	Project2
1713	toxicity	8	7	Project2
1714	standard	8	7	Project2
1715	twice	8	7	Project2
1716	matching	7	7	Project2
1717	multivariate	7	7	Project2
1718	events	7	7	Project2
1719	addition	7	7	Project2
1720	n	6	7	Project2
1721	discretion	14	7	Project3
1722	awaken	14	7	Project3
1723	prince	14	7	Project3
1724	graphpad	14	7	Project3
1725	shorten	10	7	Project3
1726	cardiothoracic	9	7	Project3
1727	intraoperatively	9	7	Project3
1728	gov	8	7	Project3
1729	recall	8	7	Project3
1730	discontinuation	8	7	Project3
1731	asd	8	7	Project3
1732	easier	8	7	Project3
1733	identifier	8	7	Project3
1734	spent	8	7	Project3
1735	wake	8	7	Project3
1736	agent	8	7	Project3
1737	achieve	8	7	Project3
1738	were	8	7	Project3
1739	tachycardia	8	7	Project3
1740	maintaining	7	7	Project3
1741	administered	7	7	Project3
1742	arterial	7	7	Project3
1743	scale	7	7	Project3
1744	adequate	7	7	Project3
1745	blood	7	7	Project3
1746	n	7	7	Project3
1747	interventions	7	7	Project3
1748	rate	7	7	Project3
1749	randomization	10	7	Project4
1750	referrals	10	7	Project4
1751	savings	10	7	Project4
1752	www	9	7	Project4
1753	identifier	9	7	Project4
1754	randomised	8	7	Project4
1755	iqr	8	7	Project4
1756	procedural	8	7	Project4
1757	searched	8	7	Project4
1758	probability	8	7	Project4
1759	strategies	8	7	Project4
1760	library	8	7	Project4
1761	cardiovascular	8	7	Project4
1762	no	8	7	Project4
1763	prospective	7	7	Project4
1764	months	7	7	Project4
1765	test	7	7	Project4
1766	compared	7	7	Project4
1767	clinical	7	7	Project4
1768	arteriolar	10	7	Project5
1769	microcirculatory	9	7	Project5
1770	varices	9	7	Project5
1771	grape	9	7	Project5
1772	cinahl	9	7	Project5
1773	french	8	7	Project5
1774	investigators	8	7	Project5
1775	register	8	7	Project5
1776	transcutaneous	8	7	Project5
1777	searched	8	7	Project5
1778	symptom	8	7	Project5
1779	heavy	8	7	Project5
1780	randomly	8	7	Project5
1781	after	8	7	Project5
1782	foot	7	7	Project5
1783	receive	7	7	Project5
1784	authors	7	7	Project5
1785	studies	7	7	Project5
1786	change	7	7	Project5
1787	with	7	7	Project5
1788	changes	7	7	Project5
1789	difference	7	7	Project5
1790	differences	7	7	Project5
1791	purely	10	7	Project6
1792	crossed	9	7	Project6
1793	recover	9	7	Project6
1794	broader	8	7	Project6
1795	stimulus	8	7	Project6
1796	neural	7	7	Project6
1797	difference	7	7	Project6
1798	trials	7	7	Project6
1799	one	7	7	Project6
1800	recovery	7	7	Project6
1801	whether	7	7	Project6
1802	populate	14	7	Project7
1803	dissolve	14	7	Project7
1804	randomizing	14	7	Project7
1805	behaved	14	7	Project7
1806	hospitalier	14	7	Project7
1807	milliliters	14	7	Project7
1808	angiogram	10	7	Project7
1809	intolerance	10	7	Project7
1810	angiograms	9	7	Project7
1811	lytic	9	7	Project7
1812	cta	9	7	Project7
1813	cardiogenic	9	7	Project7
1814	dvt	9	7	Project7
1815	excluding	8	7	Project7
1816	thrombotic	8	7	Project7
1817	scans	8	7	Project7
1818	start	8	7	Project7
1819	controversial	8	7	Project7
1820	received	8	7	Project7
1821	quality	8	7	Project7
1822	treated	7	7	Project7
1823	outcome	7	7	Project7
1824	shock	7	7	Project7
1825	stable	7	7	Project7
1826	cigarettes	8	7	Project8
1827	thoracoscopic	8	7	Project8
1828	questionnaires	8	7	Project8
1829	screened	8	7	Project8
1830	programme	8	7	Project8
1831	volumetric	8	7	Project8
1832	agreed	8	7	Project8
1833	scanning	8	7	Project8
1834	benign	7	7	Project8
1835	up	7	7	Project8
1836	t	7	7	Project8
1837	at	7	7	Project8
1838	therapist	10	7	Project9
1839	intention	9	7	Project9
1840	walk	9	7	Project9
1841	home	8	7	Project9
1842	life	8	7	Project9
1843	or	7	7	Project9
1844	scale	7	7	Project9
1845	benefit	7	7	Project9
1846	total	7	7	Project9
1847	training	7	7	Project9
1848	received	7	7	Project9
1849	mean	7	7	Project9
1850	included	7	7	Project9
1851	patient	7	7	Project9
1852	compared	7	7	Project9
1853	criteria	7	7	Project9
1854	n	7	7	Project9
1855	kilogram	8	6	Project1
1856	ctla	8	6	Project1
1857	podocytes	8	6	Project1
1858	serologic	7	6	Project1
1859	synchronization	7	6	Project1
1860	capsules	7	6	Project1
1861	aln	7	6	Project1
1862	adjunctive	7	6	Project1
1863	relapsed	7	6	Project1
1864	esr	7	6	Project1
1865	thereafter	7	6	Project1
1866	race	7	6	Project1
1867	rescue	7	6	Project1
1868	trials	7	6	Project1
1869	enrolled	7	6	Project1
1870	herpes	7	6	Project1
1871	initiated	7	6	Project1
1872	achieves	7	6	Project1
1873	alopecia	7	6	Project1
1874	more	6	6	Project1
1875	withdrawal	6	6	Project1
1876	phase	6	6	Project1
1877	pr	6	6	Project1
1878	open	6	6	Project1
1879	objective	6	6	Project1
1880	clinicaltrials	6	6	Project1
1881	both	6	6	Project1
1882	short	6	6	Project1
1883	less	6	6	Project1
1884	frequent	6	6	Project1
1885	mean	6	6	Project1
1886	who	6	6	Project1
1887	secondary	6	6	Project1
1888	years	6	6	Project1
1889	restarted	16	6	Project10
1890	idiosyncratic	11	6	Project10
1891	interleukins	11	6	Project10
1892	bowels	11	6	Project10
1893	dislodged	11	6	Project10
1894	parenterally	11	6	Project10
1895	contemporaneous	11	6	Project10
1896	cinc	8	6	Project10
1897	preserve	8	6	Project10
1898	imipenem	8	6	Project10
1899	selectin	8	6	Project10
1900	bsa	8	6	Project10
1901	transverse	7	6	Project10
1902	trypsin	7	6	Project10
1903	duodenal	7	6	Project10
1904	grades	7	6	Project10
1905	lp	7	6	Project10
1906	bt	7	6	Project10
1907	statement	7	6	Project10
1908	adopted	7	6	Project10
1909	infections	7	6	Project10
1910	glucose	7	6	Project10
1911	duct	7	6	Project10
1912	inflammatory	7	6	Project10
1913	ec	7	6	Project10
1914	controversial	7	6	Project10
1915	compare	7	6	Project10
1916	hospitalization	6	6	Project10
1917	course	6	6	Project10
1918	feasible	6	6	Project10
1919	infection	6	6	Project10
1920	nodes	6	6	Project10
1921	operation	6	6	Project10
1922	within	6	6	Project10
1923	interruptions	11	6	Project2
1924	hypokalaemia	11	6	Project2
1925	novartis	11	6	Project2
1926	duplications	8	6	Project2
1927	favorably	8	6	Project2
1928	prolong	8	6	Project2
1929	arms	7	6	Project2
1930	adding	7	6	Project2
1931	quantum	7	6	Project2
1932	benefit	7	6	Project2
1933	concomitant	7	6	Project2
1934	outcome	7	6	Project2
1935	was	7	6	Project2
1936	diagnosed	6	6	Project2
1937	subtype	6	6	Project2
1938	improve	6	6	Project2
1939	undergoing	6	6	Project2
1940	conventional	6	6	Project2
1941	m	6	6	Project2
1942	rate	6	6	Project2
1943	cell	6	6	Project2
1944	anaesthetics	9	6	Project3
1945	nitroprusside	8	6	Project3
1946	haematological	8	6	Project3
1947	continually	8	6	Project3
1948	predetermined	8	6	Project3
1949	fio	8	6	Project3
1950	alive	8	6	Project3
1951	diuretics	8	6	Project3
1952	cardiorespiratory	8	6	Project3
1953	sbp	7	6	Project3
1954	dbp	7	6	Project3
1955	requirement	7	6	Project3
1956	adjustments	7	6	Project3
1957	anesthesia	7	6	Project3
1958	ninety	7	6	Project3
1959	th	7	6	Project3
1960	similar	7	6	Project3
1961	hospital	7	6	Project3
1962	who	7	6	Project3
1963	satisfactory	7	6	Project3
1964	main	7	6	Project3
1965	verbal	7	6	Project3
1966	until	7	6	Project3
1967	short	6	6	Project3
1968	design	6	6	Project3
1969	ci	6	6	Project3
1970	anesthetic	6	6	Project3
1971	or	6	6	Project3
1972	discharge	6	6	Project3
1973	pump	6	6	Project3
1974	centers	6	6	Project3
1975	assigned	6	6	Project3
1976	standard	6	6	Project3
1977	mean	6	6	Project3
1978	drugs	6	6	Project3
1979	rates	6	6	Project3
1980	more	6	6	Project3
1981	difference	6	6	Project3
1982	conclusions	6	6	Project3
1983	scientist	13	6	Project4
1984	catheterizations	13	6	Project4
1985	duke	13	6	Project4
1986	noncardiac	13	6	Project4
1987	seattle	11	6	Project4
1988	posttest	11	6	Project4
1989	http	8	6	Project4
1990	pubmed	7	6	Project4
1991	protocol	7	6	Project4
1992	undergoing	7	6	Project4
1993	randomly	7	6	Project4
1994	resource	7	6	Project4
1995	emission	7	6	Project4
1996	cp	7	6	Project4
1997	events	7	6	Project4
1998	there	7	6	Project4
1999	investigation	6	6	Project4
[truncated: 12,248 more rows]
