# Supplementary material for: The searchbuildR shiny app: A new implementation of the objective approach for search strategy development in systematic reviews
Source: Cochrane Evid Synth Methods. 2024 Jun 11;2(6):e12078. doi: 10.1002/cesm.12078 (PMC11795901; doi:10.1002/cesm.12078)
Supplement: Supplementary file 5 — Supporting information. [file CESM-2-e12078-s002.csv]

	Candidate Term	SearchbuildR Z-Score	Wordstat Z-Score	Project
1	amblyopic	1455	1448	Project6
2	mmf	1355	1354	Project1
3	flt	1053	1052	Project2
4	amblyopia	922	920	Project6
5	dexmedetomidine	877	876	Project3
6	itd	860	858	Project2
7	cyc	860	857	Project1
8	midazolam	644	643	Project3
9	patching	635	631	Project6
10	nephritis	484	484	Project1
11	sedation	480	479	Project3
12	binocular	465	463	Project6
13	cyclophosphamide	402	402	Project1
14	sorafenib	402	400	Project2
15	lupus	394	394	Project1
16	mofetil	378	377	Project1
17	propofol	371	371	Project3
18	mycophenolate	370	369	Project1
19	azathioprine	318	317	Project1
20	valvuloplasty	297	290	Project5
21	pancreatitis	268	268	Project10
22	extubation	257	255	Project3
23	nelson	259	255	Project8
24	tpn	250	248	Project10
25	aza	245	244	Project1
26	impdh	243	239	Project1
27	embolism	231	230	Project7
28	alteplase	231	227	Project7
29	enteral	225	223	Project10
30	mpi	221	217	Project4
31	aml	216	216	Project2
32	cvi	210	207	Project5
33	ln	207	206	Project1
34	cxr	207	203	Project8
35	stockings	199	194	Project5
36	hsct	186	184	Project2
37	game	186	184	Project6
38	venous	183	182	Project5
39	acuity	180	179	Project6
40	heparin	179	179	Project7
41	prednisone	177	177	Project1
42	lorazepam	178	174	Project3
43	sct	172	169	Project2
44	delirium	163	162	Project3
45	flares	163	161	Project1
46	screening	154	154	Project8
47	hip	154	153	Project9
48	thrombolysis	148	146	Project7
49	insufficiency	146	145	Project5
50	certainty	146	144	Project5
51	osteoarthritis	141	140	Project9
52	nutrition	140	139	Project10
53	daunorubicin	146	138	Project2
54	ocrelizumab	139	136	Project1
55	proteinuria	135	135	Project1
56	logmar	138	134	Project6
57	ruscus	141	133	Project5
58	icu	129	129	Project3
59	cta	131	128	Project4
60	ipad	133	128	Project6
61	overdiagnosis	134	128	Project8
62	ocr	131	126	Project1
63	thrombolytic	127	126	Project7
64	parenteral	126	125	Project10
65	streptokinase	128	125	Project7
66	sap	127	124	Project10
67	ramsay	129	124	Project3
68	nice	130	124	Project4
69	allo	124	122	Project2
70	womac	123	121	Project9
71	lung	120	120	Project8
72	pbo	119	116	Project1
73	methylprednisolone	117	116	Project1
74	sedative	112	111	Project3
75	rass	111	109	Project3
76	oedema	109	107	Project5
77	pulmonary	107	107	Project7
78	remission	104	104	Project1
79	sedatives	109	104	Project3
80	ese	112	104	Project4
81	cad	105	104	Project4
82	coronary	104	104	Project4
83	proliferative	103	103	Project1
84	agitation	101	99	Project3
85	msv	102	98	Project4
86	videogame	106	98	Project6
87	sledai	99	97	Project1
88	bit	100	97	Project6
89	perceptual	97	96	Project6
90	eye	96	96	Project6
91	myeloid	96	95	Project2
92	msct	103	95	Project8
93	ivc	96	94	Project1
94	placebo	94	93	Project5
95	fellow	97	93	Project6
96	renal	91	91	Project1
97	extubated	98	91	Project3
98	mins	98	91	Project3
99	dex	92	91	Project3
100	ranson	98	90	Project10
101	postremission	97	89	Project2
102	cebpa	97	89	Project2
103	hrs	90	89	Project3
104	oa	90	89	Project9
105	ctca	96	88	Project4
106	visual	89	88	Project6
107	msv	91	88	Project8
108	nasojejunal	92	87	Project10
109	relapsed	87	86	Project2
110	allogeneic	87	86	Project2
111	creatinine	86	85	Project1
112	tac	86	85	Project1
113	richmond	89	85	Project3
114	observers	87	85	Project6
115	relapse	84	84	Project2
116	dimer	85	84	Project7
117	angiography	84	83	Project4
118	incompetent	88	83	Project5
119	monocular	85	83	Project6
120	indeterminate	85	82	Project8
121	mcmaster	87	82	Project9
122	incompetence	83	80	Project5
123	wks	84	79	Project1
124	chemotherapy	80	79	Project2
125	revascularizations	90	79	Project4
126	suspected	80	79	Project4
127	smd	81	79	Project9
128	pts	79	78	Project1
129	exercise	78	78	Project9
130	sedated	79	77	Project3
131	tacrolimus	76	76	Project1
132	ventilation	76	76	Project3
133	limbs	77	76	Project5
134	bcva	78	76	Project6
135	physiotherapy	79	76	Project9
136	remission	75	75	Project2
137	cmr	78	75	Project4
138	spa	76	75	Project5
139	minus	75	74	Project1
140	ventilated	75	74	Project3
141	plasmapheresis	75	73	Project1
142	jejunal	75	73	Project10
143	varicose	77	73	Project5
144	prednisolone	73	72	Project1
145	leg	72	72	Project5
146	pe	73	72	Project7
147	npm	73	71	Project2
148	angina	72	71	Project4
149	teca	78	70	Project5
150	nonfatal	74	69	Project4
151	os	69	68	Project2
152	trial	69	68	Project8
153	ct	67	66	Project8
154	manual	68	66	Project9
155	en	65	65	Project10
156	mechanically	66	64	Project3
157	infusion	64	64	Project3
158	crowding	65	63	Project6
159	tiered	68	62	Project4
160	acute	61	61	Project10
161	legs	63	61	Project5
162	spiral	63	61	Project8
163	weaning	61	60	Project3
164	blind	60	60	Project5
165	maintenance	59	59	Project1
166	plication	63	59	Project5
167	superficial	59	59	Project5
168	psychophysical	61	59	Project6
169	isn	59	57	Project1
170	chronicity	59	57	Project1
171	fms	58	56	Project2
172	efs	58	56	Project2
173	electrocardiography	60	56	Project4
174	cse	59	56	Project4
175	stereoscopic	63	56	Project6
176	rfs	56	55	Project2
177	mutated	56	55	Project2
178	pretest	60	55	Project4
179	icrp	61	55	Project8
180	cancer	55	55	Project8
181	intravenous	54	54	Project1
182	allelic	55	54	Project2
183	ventilator	55	54	Project3
184	haematopoietic	57	53	Project2
185	leukemia	54	53	Project2
186	niv	57	53	Project3
187	agitated	57	53	Project3
188	vision	54	53	Project6
189	pack	56	53	Project8
190	regimen	52	52	Project1
191	leukaemia	54	52	Project2
192	cr	52	52	Project2
193	titrated	54	52	Project3
194	fentanyl	53	52	Project3
195	mths	56	51	Project1
196	eln	56	51	Project1
197	nephritic	54	51	Project1
198	chest	51	51	Project8
199	flare	51	50	Project1
200	apache	52	50	Project10
201	cytarabine	52	50	Project2
202	transplantation	50	50	Project2
203	lap	52	50	Project5
204	games	52	50	Project6
205	erythematosus	50	49	Project1
206	feeding	49	49	Project10
207	learning	49	49	Project6
208	urokinase	51	49	Project7
209	aba	48	48	Project1
210	trial	48	48	Project1
211	mps	50	48	Project4
212	testing	49	48	Project4
213	stereo	50	48	Project6
214	physical	49	48	Project9
215	salvage	48	47	Project2
216	intensive	47	47	Project3
217	screenings	50	47	Project8
218	dsdna	47	46	Project1
219	induction	46	46	Project1
220	randomisation	49	46	Project8
221	lipocalin	50	45	Project3
222	clonidine	47	45	Project3
223	rv	46	45	Project7
224	fnab	50	45	Project8
225	smokers	45	45	Project8
226	quarterly	47	44	Project1
227	glomerulonephritis	45	44	Project1
228	pancreatic	45	44	Project10
229	severe	44	44	Project10
230	plethysmography	47	44	Project5
231	belgian	47	44	Project8
232	arm	45	44	Project8
233	randomized	43	43	Project1
234	lactulose	47	43	Project10
235	gut	44	43	Project10
236	endotoxin	44	43	Project10
237	dn	44	43	Project2
238	tandem	44	43	Project2
239	duplication	44	43	Project2
240	maintenance	43	43	Project2
241	icg	46	43	Project3
242	emboli	47	43	Project7
243	radiography	45	43	Project8
244	mt	44	43	Project9
245	nonrenal	47	42	Project1
246	therapy	42	42	Project1
247	tki	44	42	Project2
248	soc	44	42	Project2
249	vs	42	42	Project3
250	est	45	42	Project4
251	myocardial	43	42	Project4
252	hydroxyethyl	44	42	Project5
253	plus	41	41	Project1
254	iv	41	41	Project1
255	dose	41	41	Project1
256	eln	49	41	Project2
257	haemopoietic	49	41	Project2
258	improvement	41	41	Project6
259	placebo	42	41	Project7
260	randomised	42	41	Project8
261	pain	41	41	Project9
262	mg	40	40	Project1
263	cri	43	40	Project2
264	survival	40	40	Project2
265	scanners	43	40	Project8
266	pulse	39	39	Project1
267	consolidation	40	39	Project2
268	bradycardia	40	39	Project3
269	mechanical	40	39	Project3
270	rutoside	47	39	Project5
271	reflux	40	39	Project5
272	vein	40	39	Project5
273	participants	39	39	Project8
274	immunosuppressive	38	38	Project1
275	group	38	38	Project1
276	kg	38	38	Project3
277	revascularization	39	38	Project4
278	cramps	41	38	Project5
279	cvd	39	38	Project5
280	veins	39	38	Project5
281	rvd	41	38	Project7
282	ontario	40	38	Project9
283	cyclosporine	38	37	Project1
284	pulses	38	37	Project1
285	hypotension	38	37	Project3
286	randomized	37	37	Project4
287	extremities	38	37	Project5
288	training	38	37	Project6
289	hemodynamically	41	37	Project7
290	dose	38	37	Project8
291	hrqol	38	37	Project8
292	sle	37	36	Project1
293	patients	36	36	Project1
294	ten	37	36	Project10
295	pancreas	37	36	Project10
296	refractory	37	36	Project2
297	gelatinase	40	36	Project3
298	stay	37	36	Project3
299	plasticity	36	36	Project6
300	plus	37	36	Project7
301	proteinuric	38	35	Project1
302	amg	37	35	Project1
303	doubling	36	35	Project1
304	poisoned	40	35	Project3
305	va	35	35	Project6
306	mdct	38	35	Project8
307	followup	38	35	Project9
308	randomized	36	35	Project9
309	rps	36	34	Project1
310	cy	35	34	Project1
311	monthly	35	34	Project1
312	complete	34	34	Project1
313	ap	35	34	Project10
314	complications	34	34	Project10
315	ida	36	34	Project2
316	patients	34	34	Project2
317	randomized	34	34	Project3
318	letter	35	34	Project6
319	ies	37	34	Project8
320	universities	38	34	Project9
321	taurocholate	36	33	Project10
322	nasogastric	36	33	Project10
323	sdd	36	33	Project10
324	translocation	34	33	Project10
325	mll	36	33	Project2
326	aes	34	33	Project2
327	bypass	34	33	Project3
328	pod	34	33	Project3
329	fibrinolysis	36	33	Project7
330	assessor	43	33	Project9
331	pe	34	33	Project9
332	therapy	33	33	Project9
333	tapered	33	32	Project1
334	nutritional	33	32	Project10
335	analgesia	33	32	Project3
336	unit	32	32	Project3
337	patients	32	32	Project3
338	circumferences	36	32	Project5
339	compression	33	32	Project5
340	chronic	32	32	Project5
341	pa	33	32	Project7
342	stai	35	32	Project8
343	rounds	34	32	Project8
344	screen	33	32	Project8
345	trial	32	32	Project9
346	tomographic	33	31	Project4
347	double	31	31	Project5
348	anticoagulants	34	31	Project7
349	physiotherapist	38	31	Project9
350	cya	33	30	Project1
351	mth	32	30	Project1
352	relapses	31	30	Project1
353	euro	31	30	Project1
354	hours	30	30	Project3
355	echocardiography	31	30	Project4
356	invasive	31	30	Project4
357	computed	30	30	Project4
358	qol	31	30	Project5
359	ulcer	31	30	Project5
360	femoral	30	30	Project5
361	snellen	33	30	Project6
362	improvements	30	30	Project6
363	cancers	31	30	Project8
364	corticosteroids	30	29	Project1
365	followup	30	29	Project1
366	treatment	29	29	Project1
367	peripancreatic	35	29	Project10
368	glutamine	30	29	Project10
369	pts	30	29	Project2
370	sevoflurane	30	29	Project3
371	infarction	30	29	Project4
372	ct	29	29	Project4
373	letters	31	29	Project6
374	pte	39	29	Project7
375	normotensive	31	29	Project7
376	plasminogen	31	29	Project7
377	probability	30	29	Project7
378	round	30	29	Project8
379	computed	30	29	Project8
380	knee	29	29	Project9
381	rituximab	29	28	Project1
382	diffuse	29	28	Project1
383	regimens	28	28	Project1
384	hct	29	28	Project2
385	hr	29	28	Project2
386	rss	32	28	Project3
387	hemodynamic	28	28	Project3
388	group	28	28	Project3
389	duration	28	28	Project3
390	crescent	34	28	Project4
391	usual	29	28	Project4
392	stable	29	28	Project4
393	perfusion	28	28	Project4
394	refilling	33	28	Project5
395	imprecision	33	28	Project5
396	randomised	29	28	Project5
397	video	29	28	Project6
398	echocardiograms	33	28	Project7
399	wells	29	28	Project7
400	bolus	29	28	Project7
401	anticoagulant	29	28	Project7
402	bleeding	28	28	Project7
403	hours	28	28	Project7
404	pound	30	28	Project8
405	tha	31	28	Project9
406	mci	30	28	Project9
407	months	27	27	Project1
408	efficacy	27	27	Project1
409	admission	28	27	Project10
410	acute	27	27	Project2
411	artery	27	27	Project4
412	maritime	31	27	Project5
413	valvular	29	27	Project5
414	push	29	27	Project6
415	eyes	27	27	Project6
416	adults	27	27	Project6
417	unfractionated	31	27	Project7
418	sessions	28	27	Project9
419	certainty	27	26	Project1
420	class	26	26	Project1
421	response	26	26	Project1
422	organ	27	26	Project10
423	stem	27	26	Project2
424	downstream	27	26	Project4
425	lot	28	26	Project5
426	lenticular	31	26	Project6
427	bandwidth	28	26	Project6
428	contrast	26	26	Project6
429	escalation	29	26	Project7
430	intermediate	26	26	Project7
431	nihr	34	26	Project8
432	acrin	34	26	Project8
433	collimation	34	26	Project8
434	relevantly	34	26	Project8
435	nonsignificantly	34	26	Project8
436	randomized	26	26	Project8
437	tomography	26	26	Project8
438	villi	29	25	Project10
439	group	25	25	Project10
440	hematopoietic	26	25	Project2
441	aad	30	25	Project3
442	vasopressor	27	25	Project3
443	electrocardiograms	30	25	Project4
444	chest	26	25	Project4
445	wv	27	25	Project5
446	anticoagulation	26	25	Project7
447	subjects	26	25	Project8
448	smoking	25	25	Project8
449	timed	27	25	Project9
450	usual	26	25	Project9
451	om	26	24	Project1
452	randomised	25	24	Project1
453	weeks	24	24	Project1
454	cerulein	33	24	Project10
455	nst	33	24	Project10
456	jejunostomy	33	24	Project10
457	pn	25	24	Project10
458	necrosis	24	24	Project10
459	intestinal	24	24	Project10
460	nccn	32	24	Project2
461	rel	32	24	Project2
462	wbc	26	24	Project2
463	overall	24	24	Project2
464	opcab	26	24	Project3
465	ill	25	24	Project3
466	morphine	25	24	Project3
467	cabg	25	24	Project3
468	excellence	32	24	Project4
469	erd	32	24	Project4
470	pounds	32	24	Project4
471	vs	25	24	Project4
472	buckwheat	28	24	Project5
473	flavonoid	26	24	Project5
474	treatment	24	24	Project5
475	group	24	24	Project5
476	suppression	24	24	Project6
477	adult	24	24	Project6
478	randomization	26	24	Project7
479	randomized	25	24	Project7
480	dutch	25	24	Project8
481	annual	24	24	Project8
482	baseline	24	24	Project8
483	harris	27	24	Project9
484	function	24	24	Project9
485	week	24	24	Project9
486	amenorrhea	28	23	Project1
487	bilag	26	23	Project1
488	taper	25	23	Project1
489	mp	24	23	Project1
490	end	24	23	Project1
491	treated	23	23	Project1
492	serum	23	23	Project1
493	permeability	23	23	Project10
494	revascularisation	28	23	Project4
495	diagnostic	24	23	Project4
496	tid	31	23	Project5
497	tired	31	23	Project5
498	broom	31	23	Project5
499	vad	26	23	Project5
500	ulcers	24	23	Project5
501	symptoms	23	23	Project5
502	calcium	23	23	Project5
503	orientation	24	23	Project6
504	rt	24	23	Project7
505	rct	24	23	Project8
506	nodule	24	23	Project8
507	nodules	24	23	Project8
508	scan	23	23	Project8
509	mortality	23	23	Project8
510	velocity	23	23	Project9
511	groups	22	22	Project1
512	placebo	22	22	Project1
513	adverse	22	22	Project1
514	day	22	22	Project1
515	baseline	22	22	Project1
516	mutation	23	22	Project2
517	median	22	22	Project2
518	critically	23	22	Project3
519	unnecessary	25	22	Project4
520	rr	23	22	Project4
521	initial	22	22	Project4
522	diosmin	27	22	Project5
523	ankle	22	22	Project5
524	trial	22	22	Project5
525	patients	22	22	Project7
526	quit	23	22	Project8
527	uc	25	22	Project9
528	lncs	23	21	Project1
529	tapering	23	21	Project1
530	biopsy	22	21	Project1
531	received	21	21	Project1
532	assigned	21	21	Project1
533	iii	21	21	Project1
534	controlled	21	21	Project1
535	necrotizing	23	21	Project10
536	barrier	22	21	Project10
537	stay	21	21	Project10
538	tkis	23	21	Project2
539	dnmt	23	21	Project2
540	therapy	21	21	Project2
541	malaise	28	21	Project3
542	sicu	28	21	Project3
543	confusion	23	21	Project3
544	surgery	21	21	Project3
545	scottish	25	21	Project4
546	tiredness	23	21	Project5
547	edema	22	21	Project5
548	randomized	22	21	Project5
549	tasks	22	21	Project6
550	lines	21	21	Project6
551	right	21	21	Project7
552	alone	21	21	Project7
553	trial	21	21	Project7
554	resectability	26	21	Project8
555	false	22	21	Project8
556	stage	21	21	Project8
557	hhs	24	21	Project9
558	improvements	22	21	Project9
559	safety	21	20	Project1
560	partial	20	20	Project1
561	outcome	20	20	Project1
562	euglycemic	24	20	Project10
563	eras	23	20	Project2
564	myelogenous	23	20	Project2
565	eligibility	22	20	Project2
566	hazard	20	20	Project2
567	dds	24	20	Project3
568	hour	21	20	Project3
569	exercise	21	20	Project4
570	controlled	21	20	Project5
571	suffering	21	20	Project5
572	crowded	24	20	Project6
573	task	21	20	Project6
574	treatment	20	20	Project6
575	disagreements	27	20	Project7
576	cteph	27	20	Project7
577	enoxaparin	27	20	Project7
578	cdr	23	20	Project7
579	resectable	23	20	Project8
580	allocated	21	20	Project9
581	program	21	20	Project9
582	inosine	21	19	Project1
583	cph	20	19	Project1
584	mannitol	22	19	Project10
585	septic	20	19	Project10
586	transplant	20	19	Project2
587	interruption	23	19	Project3
588	pdr	21	19	Project3
589	infusions	20	19	Project3
590	veno	21	19	Project5
591	pigmentation	21	19	Project5
592	thrombotic	20	19	Project5
593	angiographic	21	19	Project7
594	ventricular	20	19	Project7
595	eq	22	19	Project8
596	vats	22	19	Project8
597	detector	20	19	Project8
598	manipulative	23	19	Project9
599	et	20	19	Project9
600	arthroplasty	20	19	Project9
601	strength	20	19	Project9
602	boluses	20	18	Project1
603	fingerprint	22	18	Project10
604	amylase	20	18	Project10
605	lfs	22	18	Project2
606	awakening	21	18	Project3
607	indocyanine	21	18	Project3
608	sole	20	18	Project3
609	stratum	20	18	Project3
610	haloperidol	20	18	Project3
611	favouring	22	18	Project6
612	thoracotomies	24	18	Project8
613	screens	20	18	Project8
614	quadriceps	20	18	Project9
615	makeup	33	17	Project10
616	hypovolemia	23	17	Project10
617	limulus	23	17	Project10
618	endotoxemia	20	17	Project10
619	idarubicin	23	17	Project2
620	hidac	23	17	Project2
621	eclampsia	20	17	Project3
622	imprecise	22	17	Project4
623	cusps	22	17	Project5
624	aching	22	17	Project5
625	ldf	22	17	Project5
626	pharmaco	22	17	Project5
627	aculeatus	22	17	Project5
628	apg	22	17	Project5
629	restless	21	17	Project5
630	glasses	20	17	Project6
631	isrctn	20	17	Project8
632	kinematic	20	17	Project9
633	mycophenolic	20	16	Project1
634	correlative	20	16	Project2
635	randomisation	20	16	Project2
636	posttest	22	16	Project9
637	awakenings	20	15	Project3
638	limon	20	15	Project3
639	pfp	20	15	Project3
640	logarithm	20	15	Project6
641	liverpool	20	15	Project8
642	sept	23	11	Project4
643	clarifies	23	11	Project4
644	anginal	23	11	Project4
645	attendances	23	11	Project4
646	policlinico	22	11	Project9
647	pedro	22	11	Project9
648	eccentrically	22	11	Project9
649	advertisement	22	11	Project9
650	dublin	22	11	Project9
651	trainings	22	11	Project9
