# Supplementary material for: The searchbuildR shiny app: A new implementation of the objective approach for search strategy development in systematic reviews
Source: Cochrane Evid Synth Methods. 2024 Jun 11;2(6):e12078. doi: 10.1002/cesm.12078 (PMC11795901; doi:10.1002/cesm.12078)
Supplement: Supplementary file 6 — Supporting information. [file CESM-2-e12078-s001.txt]

Candidate Term	SearchbuildR Z-Score	Wordstat Z-Score	Project
amblyopic	1455	1448	Project6
mmf	1355	1354	Project1
flt	1053	1052	Project2
amblyopia	922	920	Project6
dexmedetomidine	877	876	Project3
itd	860	858	Project2
cyc	860	857	Project1
midazolam	644	643	Project3
patching	635	631	Project6
nephritis	484	484	Project1
sedation	480	479	Project3
binocular	465	463	Project6
cyclophosphamide	402	402	Project1
sorafenib	402	400	Project2
lupus	394	394	Project1
mofetil	378	377	Project1
propofol	371	371	Project3
mycophenolate	370	369	Project1
azathioprine	318	317	Project1
valvuloplasty	297	290	Project5
pancreatitis	268	268	Project10
extubation	257	255	Project3
nelson	259	255	Project8
tpn	250	248	Project10
aza	245	244	Project1
impdh	243	239	Project1
embolism	231	230	Project7
alteplase	231	227	Project7
enteral	225	223	Project10
mpi	221	217	Project4
aml	216	216	Project2
cvi	210	207	Project5
ln	207	206	Project1
cxr	207	203	Project8
stockings	199	194	Project5
hsct	186	184	Project2
game	186	184	Project6
venous	183	182	Project5
acuity	180	179	Project6
heparin	179	179	Project7
prednisone	177	177	Project1
lorazepam	178	174	Project3
sct	172	169	Project2
delirium	163	162	Project3
flares	163	161	Project1
screening	154	154	Project8
hip	154	153	Project9
thrombolysis	148	146	Project7
insufficiency	146	145	Project5
certainty	146	144	Project5
osteoarthritis	141	140	Project9
nutrition	140	139	Project10
daunorubicin	146	138	Project2
ocrelizumab	139	136	Project1
proteinuria	135	135	Project1
logmar	138	134	Project6
ruscus	141	133	Project5
icu	129	129	Project3
cta	131	128	Project4
ipad	133	128	Project6
overdiagnosis	134	128	Project8
ocr	131	126	Project1
thrombolytic	127	126	Project7
parenteral	126	125	Project10
streptokinase	128	125	Project7
sap	127	124	Project10
ramsay	129	124	Project3
nice	130	124	Project4
allo	124	122	Project2
womac	123	121	Project9
lung	120	120	Project8
pbo	119	116	Project1
methylprednisolone	117	116	Project1
sedative	112	111	Project3
rass	111	109	Project3
oedema	109	107	Project5
pulmonary	107	107	Project7
remission	104	104	Project1
sedatives	109	104	Project3
ese	112	104	Project4
cad	105	104	Project4
coronary	104	104	Project4
proliferative	103	103	Project1
agitation	101	99	Project3
msv	102	98	Project4
videogame	106	98	Project6
sledai	99	97	Project1
bit	100	97	Project6
perceptual	97	96	Project6
eye	96	96	Project6
myeloid	96	95	Project2
msct	103	95	Project8
ivc	96	94	Project1
placebo	94	93	Project5
fellow	97	93	Project6
renal	91	91	Project1
extubated	98	91	Project3
mins	98	91	Project3
dex	92	91	Project3
ranson	98	90	Project10
postremission	97	89	Project2
cebpa	97	89	Project2
hrs	90	89	Project3
oa	90	89	Project9
ctca	96	88	Project4
visual	89	88	Project6
msv	91	88	Project8
nasojejunal	92	87	Project10
relapsed	87	86	Project2
allogeneic	87	86	Project2
creatinine	86	85	Project1
tac	86	85	Project1
richmond	89	85	Project3
observers	87	85	Project6
relapse	84	84	Project2
dimer	85	84	Project7
angiography	84	83	Project4
incompetent	88	83	Project5
monocular	85	83	Project6
indeterminate	85	82	Project8
mcmaster	87	82	Project9
incompetence	83	80	Project5
wks	84	79	Project1
chemotherapy	80	79	Project2
revascularizations	90	79	Project4
suspected	80	79	Project4
smd	81	79	Project9
pts	79	78	Project1
exercise	78	78	Project9
sedated	79	77	Project3
tacrolimus	76	76	Project1
ventilation	76	76	Project3
limbs	77	76	Project5
bcva	78	76	Project6
physiotherapy	79	76	Project9
remission	75	75	Project2
cmr	78	75	Project4
spa	76	75	Project5
minus	75	74	Project1
ventilated	75	74	Project3
plasmapheresis	75	73	Project1
jejunal	75	73	Project10
varicose	77	73	Project5
prednisolone	73	72	Project1
leg	72	72	Project5
pe	73	72	Project7
npm	73	71	Project2
angina	72	71	Project4
teca	78	70	Project5
nonfatal	74	69	Project4
os	69	68	Project2
trial	69	68	Project8
ct	67	66	Project8
manual	68	66	Project9
en	65	65	Project10
mechanically	66	64	Project3
infusion	64	64	Project3
crowding	65	63	Project6
tiered	68	62	Project4
acute	61	61	Project10
legs	63	61	Project5
spiral	63	61	Project8
weaning	61	60	Project3
blind	60	60	Project5
maintenance	59	59	Project1
plication	63	59	Project5
superficial	59	59	Project5
psychophysical	61	59	Project6
isn	59	57	Project1
chronicity	59	57	Project1
fms	58	56	Project2
efs	58	56	Project2
electrocardiography	60	56	Project4
cse	59	56	Project4
stereoscopic	63	56	Project6
rfs	56	55	Project2
mutated	56	55	Project2
pretest	60	55	Project4
icrp	61	55	Project8
cancer	55	55	Project8
intravenous	54	54	Project1
allelic	55	54	Project2
ventilator	55	54	Project3
haematopoietic	57	53	Project2
leukemia	54	53	Project2
niv	57	53	Project3
agitated	57	53	Project3
vision	54	53	Project6
pack	56	53	Project8
regimen	52	52	Project1
leukaemia	54	52	Project2
cr	52	52	Project2
titrated	54	52	Project3
fentanyl	53	52	Project3
mths	56	51	Project1
eln	56	51	Project1
nephritic	54	51	Project1
chest	51	51	Project8
flare	51	50	Project1
apache	52	50	Project10
cytarabine	52	50	Project2
transplantation	50	50	Project2
lap	52	50	Project5
games	52	50	Project6
erythematosus	50	49	Project1
feeding	49	49	Project10
learning	49	49	Project6
urokinase	51	49	Project7
aba	48	48	Project1
trial	48	48	Project1
mps	50	48	Project4
testing	49	48	Project4
stereo	50	48	Project6
physical	49	48	Project9
salvage	48	47	Project2
intensive	47	47	Project3
screenings	50	47	Project8
dsdna	47	46	Project1
induction	46	46	Project1
randomisation	49	46	Project8
lipocalin	50	45	Project3
clonidine	47	45	Project3
rv	46	45	Project7
fnab	50	45	Project8
smokers	45	45	Project8
quarterly	47	44	Project1
glomerulonephritis	45	44	Project1
pancreatic	45	44	Project10
severe	44	44	Project10
plethysmography	47	44	Project5
belgian	47	44	Project8
arm	45	44	Project8
randomized	43	43	Project1
lactulose	47	43	Project10
gut	44	43	Project10
endotoxin	44	43	Project10
dn	44	43	Project2
tandem	44	43	Project2
duplication	44	43	Project2
maintenance	43	43	Project2
icg	46	43	Project3
emboli	47	43	Project7
radiography	45	43	Project8
mt	44	43	Project9
nonrenal	47	42	Project1
therapy	42	42	Project1
tki	44	42	Project2
soc	44	42	Project2
vs	42	42	Project3
est	45	42	Project4
myocardial	43	42	Project4
hydroxyethyl	44	42	Project5
plus	41	41	Project1
iv	41	41	Project1
dose	41	41	Project1
eln	49	41	Project2
haemopoietic	49	41	Project2
improvement	41	41	Project6
placebo	42	41	Project7
randomised	42	41	Project8
pain	41	41	Project9
mg	40	40	Project1
cri	43	40	Project2
survival	40	40	Project2
scanners	43	40	Project8
pulse	39	39	Project1
consolidation	40	39	Project2
bradycardia	40	39	Project3
mechanical	40	39	Project3
rutoside	47	39	Project5
reflux	40	39	Project5
vein	40	39	Project5
participants	39	39	Project8
immunosuppressive	38	38	Project1
group	38	38	Project1
kg	38	38	Project3
revascularization	39	38	Project4
cramps	41	38	Project5
cvd	39	38	Project5
veins	39	38	Project5
rvd	41	38	Project7
ontario	40	38	Project9
cyclosporine	38	37	Project1
pulses	38	37	Project1
hypotension	38	37	Project3
randomized	37	37	Project4
extremities	38	37	Project5
training	38	37	Project6
hemodynamically	41	37	Project7
dose	38	37	Project8
hrqol	38	37	Project8
sle	37	36	Project1
patients	36	36	Project1
ten	37	36	Project10
pancreas	37	36	Project10
refractory	37	36	Project2
gelatinase	40	36	Project3
stay	37	36	Project3
plasticity	36	36	Project6
plus	37	36	Project7
proteinuric	38	35	Project1
amg	37	35	Project1
doubling	36	35	Project1
poisoned	40	35	Project3
va	35	35	Project6
mdct	38	35	Project8
followup	38	35	Project9
randomized	36	35	Project9
rps	36	34	Project1
cy	35	34	Project1
monthly	35	34	Project1
complete	34	34	Project1
ap	35	34	Project10
complications	34	34	Project10
ida	36	34	Project2
patients	34	34	Project2
randomized	34	34	Project3
letter	35	34	Project6
ies	37	34	Project8
universities	38	34	Project9
taurocholate	36	33	Project10
nasogastric	36	33	Project10
sdd	36	33	Project10
translocation	34	33	Project10
mll	36	33	Project2
aes	34	33	Project2
bypass	34	33	Project3
pod	34	33	Project3
fibrinolysis	36	33	Project7
assessor	43	33	Project9
pe	34	33	Project9
therapy	33	33	Project9
tapered	33	32	Project1
nutritional	33	32	Project10
analgesia	33	32	Project3
unit	32	32	Project3
patients	32	32	Project3
circumferences	36	32	Project5
compression	33	32	Project5
chronic	32	32	Project5
pa	33	32	Project7
stai	35	32	Project8
rounds	34	32	Project8
screen	33	32	Project8
trial	32	32	Project9
tomographic	33	31	Project4
double	31	31	Project5
anticoagulants	34	31	Project7
physiotherapist	38	31	Project9
cya	33	30	Project1
mth	32	30	Project1
relapses	31	30	Project1
euro	31	30	Project1
hours	30	30	Project3
echocardiography	31	30	Project4
invasive	31	30	Project4
computed	30	30	Project4
qol	31	30	Project5
ulcer	31	30	Project5
femoral	30	30	Project5
snellen	33	30	Project6
improvements	30	30	Project6
cancers	31	30	Project8
corticosteroids	30	29	Project1
followup	30	29	Project1
treatment	29	29	Project1
peripancreatic	35	29	Project10
glutamine	30	29	Project10
pts	30	29	Project2
sevoflurane	30	29	Project3
infarction	30	29	Project4
ct	29	29	Project4
letters	31	29	Project6
pte	39	29	Project7
normotensive	31	29	Project7
plasminogen	31	29	Project7
probability	30	29	Project7
round	30	29	Project8
computed	30	29	Project8
knee	29	29	Project9
rituximab	29	28	Project1
diffuse	29	28	Project1
regimens	28	28	Project1
hct	29	28	Project2
hr	29	28	Project2
rss	32	28	Project3
hemodynamic	28	28	Project3
group	28	28	Project3
duration	28	28	Project3
crescent	34	28	Project4
usual	29	28	Project4
stable	29	28	Project4
perfusion	28	28	Project4
refilling	33	28	Project5
imprecision	33	28	Project5
randomised	29	28	Project5
video	29	28	Project6
echocardiograms	33	28	Project7
wells	29	28	Project7
bolus	29	28	Project7
anticoagulant	29	28	Project7
bleeding	28	28	Project7
hours	28	28	Project7
pound	30	28	Project8
tha	31	28	Project9
mci	30	28	Project9
months	27	27	Project1
efficacy	27	27	Project1
admission	28	27	Project10
acute	27	27	Project2
artery	27	27	Project4
maritime	31	27	Project5
valvular	29	27	Project5
push	29	27	Project6
eyes	27	27	Project6
adults	27	27	Project6
unfractionated	31	27	Project7
sessions	28	27	Project9
certainty	27	26	Project1
class	26	26	Project1
response	26	26	Project1
organ	27	26	Project10
stem	27	26	Project2
downstream	27	26	Project4
lot	28	26	Project5
lenticular	31	26	Project6
bandwidth	28	26	Project6
contrast	26	26	Project6
escalation	29	26	Project7
intermediate	26	26	Project7
nihr	34	26	Project8
acrin	34	26	Project8
collimation	34	26	Project8
relevantly	34	26	Project8
nonsignificantly	34	26	Project8
randomized	26	26	Project8
tomography	26	26	Project8
villi	29	25	Project10
group	25	25	Project10
hematopoietic	26	25	Project2
aad	30	25	Project3
vasopressor	27	25	Project3
electrocardiograms	30	25	Project4
chest	26	25	Project4
wv	27	25	Project5
anticoagulation	26	25	Project7
subjects	26	25	Project8
smoking	25	25	Project8
timed	27	25	Project9
usual	26	25	Project9
om	26	24	Project1
randomised	25	24	Project1
weeks	24	24	Project1
cerulein	33	24	Project10
nst	33	24	Project10
jejunostomy	33	24	Project10
pn	25	24	Project10
necrosis	24	24	Project10
intestinal	24	24	Project10
nccn	32	24	Project2
rel	32	24	Project2
wbc	26	24	Project2
overall	24	24	Project2
opcab	26	24	Project3
ill	25	24	Project3
morphine	25	24	Project3
cabg	25	24	Project3
excellence	32	24	Project4
erd	32	24	Project4
pounds	32	24	Project4
vs	25	24	Project4
buckwheat	28	24	Project5
flavonoid	26	24	Project5
treatment	24	24	Project5
group	24	24	Project5
suppression	24	24	Project6
adult	24	24	Project6
randomization	26	24	Project7
randomized	25	24	Project7
dutch	25	24	Project8
annual	24	24	Project8
baseline	24	24	Project8
harris	27	24	Project9
function	24	24	Project9
week	24	24	Project9
amenorrhea	28	23	Project1
bilag	26	23	Project1
taper	25	23	Project1
mp	24	23	Project1
end	24	23	Project1
treated	23	23	Project1
serum	23	23	Project1
permeability	23	23	Project10
revascularisation	28	23	Project4
diagnostic	24	23	Project4
tid	31	23	Project5
tired	31	23	Project5
broom	31	23	Project5
vad	26	23	Project5
ulcers	24	23	Project5
symptoms	23	23	Project5
calcium	23	23	Project5
orientation	24	23	Project6
rt	24	23	Project7
rct	24	23	Project8
nodule	24	23	Project8
nodules	24	23	Project8
scan	23	23	Project8
mortality	23	23	Project8
velocity	23	23	Project9
groups	22	22	Project1
placebo	22	22	Project1
adverse	22	22	Project1
day	22	22	Project1
baseline	22	22	Project1
mutation	23	22	Project2
median	22	22	Project2
critically	23	22	Project3
unnecessary	25	22	Project4
rr	23	22	Project4
initial	22	22	Project4
diosmin	27	22	Project5
ankle	22	22	Project5
trial	22	22	Project5
patients	22	22	Project7
quit	23	22	Project8
uc	25	22	Project9
lncs	23	21	Project1
tapering	23	21	Project1
biopsy	22	21	Project1
received	21	21	Project1
assigned	21	21	Project1
iii	21	21	Project1
controlled	21	21	Project1
necrotizing	23	21	Project10
barrier	22	21	Project10
stay	21	21	Project10
tkis	23	21	Project2
dnmt	23	21	Project2
therapy	21	21	Project2
malaise	28	21	Project3
sicu	28	21	Project3
confusion	23	21	Project3
surgery	21	21	Project3
scottish	25	21	Project4
tiredness	23	21	Project5
edema	22	21	Project5
randomized	22	21	Project5
tasks	22	21	Project6
lines	21	21	Project6
right	21	21	Project7
alone	21	21	Project7
trial	21	21	Project7
resectability	26	21	Project8
false	22	21	Project8
stage	21	21	Project8
hhs	24	21	Project9
improvements	22	21	Project9
safety	21	20	Project1
partial	20	20	Project1
outcome	20	20	Project1
euglycemic	24	20	Project10
eras	23	20	Project2
myelogenous	23	20	Project2
eligibility	22	20	Project2
hazard	20	20	Project2
dds	24	20	Project3
hour	21	20	Project3
exercise	21	20	Project4
controlled	21	20	Project5
suffering	21	20	Project5
crowded	24	20	Project6
task	21	20	Project6
treatment	20	20	Project6
disagreements	27	20	Project7
cteph	27	20	Project7
enoxaparin	27	20	Project7
cdr	23	20	Project7
resectable	23	20	Project8
allocated	21	20	Project9
program	21	20	Project9
inosine	21	19	Project1
cph	20	19	Project1
table	19	19	Project1
week	19	19	Project1
relapse	19	19	Project1
term	19	19	Project1
mannitol	22	19	Project10
septic	20	19	Project10
bacterial	19	19	Project10
systemic	19	19	Project10
early	19	19	Project10
transplant	20	19	Project2
prognosis	19	19	Project2
complete	19	19	Project2
internal	19	19	Project2
interruption	23	19	Project3
pdr	21	19	Project3
infusions	20	19	Project3
groups	19	19	Project3
care	19	19	Project3
p	19	19	Project3
dose	19	19	Project3
tomography	19	19	Project4
veno	21	19	Project5
pigmentation	21	19	Project5
thrombotic	20	19	Project5
efficacy	19	19	Project5
angiographic	21	19	Project7
ventricular	20	19	Project7
eq	22	19	Project8
vats	22	19	Project8
detector	20	19	Project8
manipulative	23	19	Project9
et	20	19	Project9
arthroplasty	20	19	Project9
strength	20	19	Project9
group	19	19	Project9
boluses	20	18	Project1
ctx	19	18	Project1
oral	18	18	Project1
fingerprint	22	18	Project10
amylase	20	18	Project10
lfs	22	18	Project2
cycles	19	18	Project2
regimens	19	18	Project2
tyrosine	19	18	Project2
induction	18	18	Project2
ratio	18	18	Project2
vs	18	18	Project2
awakening	21	18	Project3
indocyanine	21	18	Project3
sole	20	18	Project3
stratum	20	18	Project3
haloperidol	20	18	Project3
bolus	19	18	Project3
coma	19	18	Project3
grafting	18	18	Project3
mg	18	18	Project3
h	18	18	Project3
shorter	18	18	Project3
blind	18	18	Project3
trial	18	18	Project3
received	18	18	Project3
trials	19	18	Project4
likelihood	18	18	Project4
cardiac	18	18	Project4
trial	18	18	Project4
subjective	19	18	Project5
capillary	19	18	Project5
moderate	18	18	Project5
favouring	22	18	Project6
sensitivity	18	18	Project6
angiography	19	18	Project7
acute	19	18	Project7
group	18	18	Project7
thoracotomies	24	18	Project8
screens	20	18	Project8
quadriceps	20	18	Project9
sham	19	18	Project9
programme	19	18	Project9
measures	18	18	Project9
interobserver	19	17	Project1
nephrotic	18	17	Project1
active	17	17	Project1
cr	17	17	Project1
follow	17	17	Project1
steroid	17	17	Project1
systemic	17	17	Project1
makeup	33	17	Project10
hypovolemia	23	17	Project10
limulus	23	17	Project10
endotoxemia	20	17	Project10
idarubicin	23	17	Project2
hidac	23	17	Project2
cytogenetic	19	17	Project2
dfs	18	17	Project2
months	17	17	Project2
placebo	17	17	Project2
eclampsia	20	17	Project3
microg	18	17	Project3
postoperative	18	17	Project3
versus	17	17	Project3
mmhg	17	17	Project3
imprecise	22	17	Project4
arm	18	17	Project4
cusps	22	17	Project5
aching	22	17	Project5
ldf	22	17	Project5
pharmaco	22	17	Project5
aculeatus	22	17	Project5
apg	22	17	Project5
restless	21	17	Project5
improvement	17	17	Project5
glasses	20	17	Project6
trained	18	17	Project6
fibrinolytic	19	17	Project7
perfusion	18	17	Project7
isrctn	20	17	Project8
danish	19	17	Project8
nonresponders	19	17	Project8
abstinence	18	17	Project8
tailored	18	17	Project8
low	17	17	Project8
kinematic	20	17	Project9
tka	19	17	Project9
supervised	19	17	Project9
aquatic	18	17	Project9
blind	18	17	Project9
outcome	18	17	Project9
effectiveness	17	17	Project9
ci	17	17	Project9
mycophenolic	20	16	Project1
v	16	16	Project1
kg	16	16	Project1
anp	18	16	Project10
hours	16	16	Project10
patients	16	16	Project10
correlative	20	16	Project2
randomisation	20	16	Project2
isrctn	19	16	Project2
intensively	18	16	Project2
pfs	17	16	Project2
favorable	17	16	Project2
hd	16	16	Project2
elder	19	16	Project3
delirious	19	16	Project3
endotracheal	19	16	Project3
intubation	17	16	Project3
receive	17	16	Project3
requiring	17	16	Project3
loading	17	16	Project3
minutes	16	16	Project3
inconclusive	18	16	Project4
noninvasive	17	16	Project4
nct	17	16	Project4
clinicaltrials	17	16	Project4
costs	17	16	Project4
fewer	17	16	Project4
pine	18	16	Project5
ctr	17	16	Project5
circumference	16	16	Project5
clinical	16	16	Project5
week	16	16	Project5
noninferiority	19	16	Project6
positional	18	16	Project6
pull	18	16	Project6
strengthening	17	16	Project6
playing	17	16	Project6
grating	17	16	Project6
sd	16	16	Project6
decompensation	19	16	Project7
spe	18	16	Project7
rule	18	16	Project7
randomised	16	16	Project7
euroqol	19	16	Project8
national	16	16	Project8
effective	16	16	Project8
posttest	22	16	Project9
sf	17	16	Project9
weeks	17	16	Project9
controlled	16	16	Project9
participants	16	16	Project9
plus	16	16	Project9
crr	16	15	Project1
el	16	15	Project1
sediment	16	15	Project1
multicenter	16	15	Project1
receiving	16	15	Project1
occurred	16	15	Project1
serious	15	15	Project1
or	15	15	Project1
receive	15	15	Project1
vs	15	15	Project1
followed	15	15	Project1
label	15	15	Project1
anti	15	15	Project1
events	15	15	Project1
dogs	16	15	Project10
mortality	16	15	Project10
bowel	16	15	Project10
failure	15	15	Project10
clinicaltrials	16	15	Project2
gov	16	15	Project2
nct	16	15	Project2
received	16	15	Project2
kinase	15	15	Project2
assigned	15	15	Project2
improves	15	15	Project2
p	12	15	Project2
awakenings	20	15	Project3
limon	20	15	Project3
pfp	20	15	Project3
iap	17	15	Project3
mv	16	15	Project3
label	15	15	Project3
hr	15	15	Project3
continuous	15	15	Project3
certainty	18	15	Project4
mace	17	15	Project4
gov	17	15	Project4
cumulative	16	15	Project4
fatal	16	15	Project4
heart	16	15	Project4
disease	15	15	Project4
functional	15	15	Project4
stress	15	15	Project4
patients	15	15	Project4
herb	17	15	Project5
logarithm	20	15	Project6
apple	17	15	Project6
noise	15	15	Project6
cg	16	15	Project7
outpatients	16	15	Project7
ventricle	16	15	Project7
massive	16	15	Project7
recurrent	16	15	Project7
activator	15	15	Project7
liverpool	20	15	Project8
generalizability	18	15	Project8
qaly	18	15	Project8
eligible	16	15	Project8
result	15	15	Project8
barthel	19	15	Project9
rand	19	15	Project9
rom	18	15	Project9
gp	15	15	Project9
costimulation	19	14	Project1
isles	19	14	Project1
sies	19	14	Project1
maf	19	14	Project1
slicc	19	14	Project1
hpf	16	14	Project1
nephrology	16	14	Project1
orr	15	14	Project1
misoprostol	15	14	Project1
esrd	15	14	Project1
wk	15	14	Project1
arms	15	14	Project1
yr	15	14	Project1
versus	15	14	Project1
randomly	14	14	Project1
percent	14	14	Project1
combination	14	14	Project1
urinary	14	14	Project1
failure	14	14	Project1
either	14	14	Project1
at	14	14	Project1
low	14	14	Project1
severe	14	14	Project1
eric	19	14	Project10
isonitrogenous	19	14	Project10
polyneuropathy	17	14	Project10
glycemic	16	14	Project10
statements	15	14	Project10
guideline	15	14	Project10
infusion	15	14	Project10
mild	15	14	Project10
days	15	14	Project10
icu	15	14	Project10
total	14	14	Project10
cgp	19	14	Project2
dli	16	14	Project2
mutations	14	14	Project2
ci	14	14	Project2
intensive	14	14	Project2
trial	14	14	Project2
event	14	14	Project2
with	14	14	Project2
bundle	16	14	Project3
randomization	15	14	Project3
score	14	14	Project3
intravenous	14	14	Project3
analgesic	14	14	Project3
coronary	14	14	Project3
compare	14	14	Project3
days	14	14	Project3
angiograms	17	14	Project4
anatomical	15	14	Project4
distensibility	16	14	Project5
sb	15	14	Project5
calf	15	14	Project5
tolerability	15	14	Project5
md	14	14	Project5
deep	14	14	Project5
mg	14	14	Project5
participants	14	14	Project5
groups	14	14	Project5
disparity	15	14	Project6
prescribed	15	14	Project6
improved	15	14	Project6
troponin	16	14	Project7
dysfunction	14	14	Project7
yearly	16	14	Project8
thoracotomy	16	14	Project8
examinations	15	14	Project8
former	15	14	Project8
sputum	15	14	Project8
cessation	15	14	Project8
intervention	15	14	Project9
score	14	14	Project9
casts	16	13	Project1
crescentic	16	13	Project1
randomization	14	13	Project1
csa	14	13	Project1
dl	13	13	Project1
g	13	13	Project1
blind	13	13	Project1
with	13	13	Project1
up	13	13	Project1
ileum	15	13	Project10
portal	14	13	Project10
support	14	13	Project10
rr	14	13	Project10
receive	14	13	Project2
post	14	13	Project2
randomised	14	13	Project2
prognostic	13	13	Project2
group	13	13	Project2
restraints	16	13	Project3
icus	15	13	Project3
analgesics	14	13	Project3
median	14	13	Project3
operative	14	13	Project3
chd	14	13	Project4
mi	14	13	Project4
cost	14	13	Project4
ci	14	13	Project4
imaging	13	13	Project4
officinalis	18	13	Project5
multicentre	15	13	Project5
avp	14	13	Project5
patients	13	13	Project5
evidence	13	13	Project5
flankers	18	13	Project6
strabismus	18	13	Project6
fixing	15	13	Project6
practiced	15	13	Project6
viewing	15	13	Project6
mean	14	13	Project6
embolectomy	16	13	Project7
investigator	15	13	Project7
dyspnea	15	13	Project7
blind	14	13	Project7
infusion	14	13	Project7
echocardiography	14	13	Project7
receive	14	13	Project7
spielberger	17	13	Project8
funded	15	13	Project8
weighting	15	13	Project8
saved	15	13	Project8
fp	15	13	Project8
consequences	14	13	Project8
acr	18	13	Project9
frail	16	13	Project9
favoring	16	13	Project9
subscale	15	13	Project9
classes	14	13	Project9
discontinued	13	12	Project1
gfr	13	12	Project1
autoantibodies	13	12	Project1
im	13	12	Project1
comparing	13	12	Project1
long	12	12	Project1
cumulative	12	12	Project1
steroids	12	12	Project1
rs	12	12	Project1
subjects	12	12	Project1
double	12	12	Project1
protocol	12	12	Project1
difference	12	12	Project1
isocaloric	16	12	Project10
lysate	16	12	Project10
aliquots	16	12	Project10
python	15	12	Project10
attacks	14	12	Project10
crp	13	12	Project10
akt	13	12	Project10
hyperglycemia	13	12	Project10
randomized	13	12	Project10
groups	13	12	Project10
infectious	12	12	Project10
guidelines	12	12	Project10
cytopenias	16	12	Project2
mut	16	12	Project2
www	13	12	Project2
era	13	12	Project2
randomly	12	12	Project2
free	12	12	Project2
days	11	12	Project2
aroused	16	12	Project3
shortens	16	12	Project3
quicker	16	12	Project3
nrs	14	12	Project3
intraabdominal	14	12	Project3
ctni	14	12	Project3
sc	13	12	Project3
pilot	13	12	Project3
maintenance	13	12	Project3
multicenter	13	12	Project3
cardiac	12	12	Project3
receiving	12	12	Project3
goal	12	12	Project3
time	12	12	Project3
pg	12	12	Project3
length	12	12	Project3
mildly	16	12	Project4
mis	14	12	Project4
symptomatic	13	12	Project4
confidence	12	12	Project4
p	12	12	Project4
care	12	12	Project4
outcomes	12	12	Project4
disodium	16	12	Project5
coumarin	14	12	Project5
sensation	13	12	Project5
discomfort	13	12	Project5
usual	13	12	Project5
ligation	13	12	Project5
probably	12	12	Project5
extract	12	12	Project5
treated	12	12	Project5
no	12	12	Project5
flanked	16	12	Project6
labyrinth	16	12	Project6
handheld	16	12	Project6
spacing	14	12	Project6
gratings	13	12	Project6
played	13	12	Project6
corrected	13	12	Project6
spatial	12	12	Project6
randomisation	16	12	Project7
npv	15	12	Project7
dilatation	14	12	Project7
allocated	13	12	Project7
fatal	13	12	Project7
intubation	13	12	Project7
d	12	12	Project7
vol	14	12	Project8
clinicaltrials	13	12	Project8
anxiety	13	12	Project8
gov	13	12	Project8
effectiveness	13	12	Project8
psychosocial	13	12	Project8
controlled	12	12	Project8
cost	12	12	Project8
rheumatology	14	12	Project9
favor	13	12	Project9
follow	12	12	Project9
symptomatic	12	12	Project9
education	12	12	Project9
groups	12	12	Project9
autoantibody	12	11	Project1
eskd	12	11	Project1
rbcs	12	11	Project1
zoster	12	11	Project1
endpoint	12	11	Project1
glucocorticoids	12	11	Project1
proven	12	11	Project1
efficacious	11	11	Project1
stranded	11	11	Project1
similar	11	11	Project1
complement	11	11	Project1
compared	11	11	Project1
superior	11	11	Project1
statistically	11	11	Project1
intraductal	14	11	Project10
calories	14	11	Project10
hypoglycemia	13	11	Project10
mof	12	11	Project10
intravenously	12	11	Project10
ip	12	11	Project10
nutrients	12	11	Project10
ns	11	11	Project10
copyright	14	11	Project2
subgroup	11	11	Project2
outcomes	11	11	Project2
inhibitor	11	11	Project2
arm	11	11	Project2
poor	11	11	Project2
amnesia	13	11	Project3
ventilatory	13	11	Project3
lidocaine	13	11	Project3
tracheal	12	11	Project3
endpoints	12	11	Project3
artery	12	11	Project3
synergistic	12	11	Project3
intermittent	12	11	Project3
prospective	11	11	Project3
undergoing	11	11	Project3
post	11	11	Project3
sept	23	11	Project4
clarifies	23	11	Project4
anginal	23	11	Project4
attendances	23	11	Project4
infarctions	14	11	Project4
multicentre	13	11	Project4
endpoint	12	11	Project4
cochrane	12	11	Project4
photon	12	11	Project4
capsules	13	11	Project5
endpoint	12	11	Project5
swelling	12	11	Project5
severity	12	11	Project5
versus	11	11	Project5
pain	11	11	Project5
score	11	11	Project5
trials	11	11	Project5
dominance	13	11	Project6
excitatory	12	11	Project6
randomised	12	11	Project6
thromboembolism	13	11	Project7
fashion	12	11	Project7
echocardiographic	12	11	Project7
deterioration	12	11	Project7
died	12	11	Project7
suspected	12	11	Project7
safe	12	11	Project7
occurred	12	11	Project7
end	11	11	Project7
death	11	11	Project7
recruitment	12	11	Project8
detected	11	11	Project8
follow	11	11	Project8
negative	11	11	Project8
policlinico	22	11	Project9
pedro	22	11	Project9
eccentrically	22	11	Project9
advertisement	22	11	Project9
dublin	22	11	Project9
trainings	22	11	Project9
awaiting	14	11	Project9
practitioner	13	11	Project9
go	12	11	Project9
care	12	11	Project9
short	12	11	Project9
joint	11	11	Project9
setting	11	11	Project9
up	11	11	Project9
extrarenal	13	10	Project1
immunoadsorption	13	10	Project1
cytopenia	13	10	Project1
racially	13	10	Project1
withdrawals	13	10	Project1
scr	12	10	Project1
continuation	12	10	Project1
cyclo	12	10	Project1
collaborative	11	10	Project1
bolus	11	10	Project1
immunosuppressed	11	10	Project1
nucleosome	11	10	Project1
cyclosporin	11	10	Project1
biopsies	11	10	Project1
cyp	11	10	Project1
sign	11	10	Project1
ld	11	10	Project1
excretion	11	10	Project1
achieved	11	10	Project1
prospective	10	10	Project1
did	10	10	Project1
nct	10	10	Project1
responders	10	10	Project1
filtration	10	10	Project1
alone	10	10	Project1
infections	10	10	Project1
egfr	10	10	Project1
no	10	10	Project1
commencement	13	10	Project10
finished	13	10	Project10
ali	12	10	Project10
dexamethasone	11	10	Project10
dl	11	10	Project10
eu	11	10	Project10
predicted	11	10	Project10
randomised	11	10	Project10
vs	11	10	Project10
sepsis	10	10	Project10
infected	10	10	Project10
myeloablative	13	10	Project2
anthracyclines	13	10	Project2
relapsing	12	10	Project2
endpoint	11	10	Project2
younger	11	10	Project2
adverse	11	10	Project2
plus	11	10	Project2
who	11	10	Project2
rates	10	10	Project2
versus	10	10	Project2
stops	14	10	Project3
interrupted	12	10	Project3
mb	11	10	Project3
benzodiazepine	11	10	Project3
required	11	10	Project3
pressure	10	10	Project3
significantly	10	10	Project3
iqr	10	10	Project3
adverse	10	10	Project3
efficacy	10	10	Project3
additional	10	10	Project3
incidence	10	10	Project3
funded	13	10	Project4
cardiology	12	10	Project4
ecg	11	10	Project4
abnormal	11	10	Project4
intermediate	11	10	Project4
radiation	11	10	Project4
guidelines	11	10	Project4
assigned	11	10	Project4
difference	11	10	Project4
strategy	10	10	Project4
versus	10	10	Project4
group	10	10	Project4
interval	10	10	Project4
women	10	10	Project4
death	10	10	Project4
ultrasonographic	12	10	Project5
specialised	12	10	Project5
saphenous	12	10	Project5
aggravated	12	10	Project5
filtration	11	10	Project5
tone	11	10	Project5
bark	11	10	Project5
rcts	11	10	Project5
analogue	11	10	Project5
lower	11	10	Project5
parameters	10	10	Project5
quality	10	10	Project5
day	10	10	Project5
life	10	10	Project5
external	10	10	Project5
surgery	10	10	Project5
generalize	13	10	Project6
orthogonal	12	10	Project6
generalization	12	10	Project6
orientations	12	10	Project6
sided	11	10	Project6
clinicaltrials	11	10	Project6
deficits	11	10	Project6
gov	11	10	Project6
substantial	10	10	Project6
randomized	10	10	Project6
treating	10	10	Project6
children	10	10	Project6
pioped	19	10	Project7
haemodynamically	19	10	Project7
consortia	19	10	Project7
recherche	19	10	Project7
clinique	19	10	Project7
negatives	13	10	Project7
diffusing	13	10	Project7
clot	12	10	Project7
pao	12	10	Project7
randomly	11	10	Project7
composite	10	10	Project7
or	10	10	Project7
volumetry	14	10	Project8
posteroanterior	13	10	Project8
accrual	13	10	Project8
launched	13	10	Project8
bibliographic	13	10	Project8
harms	12	10	Project8
nct	11	10	Project8
usual	11	10	Project8
feasibility	11	10	Project8
years	11	10	Project8
positive	11	10	Project8
uk	10	10	Project8
protocol	10	10	Project8
pragmatic	13	10	Project9
waiting	13	10	Project9
attended	12	10	Project9
chi	11	10	Project9
quality	11	10	Project9
muscle	11	10	Project9
disability	11	10	Project9
confidence	11	10	Project9
index	11	10	Project9
differences	11	10	Project9
term	11	10	Project9
replacement	11	10	Project9
no	10	10	Project9
objective	10	10	Project9
membranous	10	9	Project1
assignments	10	9	Project1
albumin	10	9	Project1
entry	10	9	Project1
glomerular	10	9	Project1
corticosteroid	10	9	Project1
initially	10	9	Project1
decline	9	9	Project1
defined	9	9	Project1
per	9	9	Project1
differ	9	9	Project1
combined	9	9	Project1
function	9	9	Project1
inducing	9	9	Project1
study	9	9	Project1
sustained	9	9	Project1
deaths	9	9	Project1
urine	9	9	Project1
median	9	9	Project1
p	9	9	Project1
good	9	9	Project1
were	9	9	Project1
chromogenic	12	9	Project10
plantarum	12	9	Project10
nonsurvivors	11	9	Project10
rhamnose	11	9	Project10
peritonitis	11	9	Project10
mucosa	10	9	Project10
cip	10	9	Project10
goal	9	9	Project10
length	9	9	Project10
p	9	9	Project10
lr	11	9	Project2
tolerability	10	9	Project2
registered	10	9	Project2
propensity	10	9	Project2
improved	10	9	Project2
respectively	10	9	Project2
longer	10	9	Project2
newly	9	9	Project2
first	9	9	Project2
anxiolytic	12	9	Project3
intubated	11	9	Project3
shortened	11	9	Project3
cardioprotective	11	9	Project3
ck	10	9	Project3
safety	10	9	Project3
safe	10	9	Project3
lower	10	9	Project3
open	10	9	Project3
directed	10	9	Project3
monitored	9	9	Project3
randomly	9	9	Project3
either	9	9	Project3
placebo	9	9	Project3
respectively	9	9	Project3
target	9	9	Project3
compared	9	9	Project3
setting	9	9	Project3
treadmill	11	9	Project4
referred	10	9	Project4
suggestive	10	9	Project4
modalities	10	9	Project4
meta	10	9	Project4
prospectively	10	9	Project4
event	10	9	Project4
obstructive	10	9	Project4
investigations	10	9	Project4
scarcely	13	9	Project5
cvds	13	9	Project5
volumetry	13	9	Project5
itching	13	9	Project5
euroqol	12	9	Project5
butcher	12	9	Project5
favour	11	9	Project5
outflow	10	9	Project5
tea	10	9	Project5
valve	10	9	Project5
healing	10	9	Project5
symptomatic	10	9	Project5
adverse	9	9	Project5
assessed	9	9	Project5
volume	9	9	Project5
significant	9	9	Project5
cochrane	9	9	Project5
postoperatively	9	9	Project5
ci	9	9	Project5
plus	9	9	Project5
improved	9	9	Project5
weeks	9	9	Project5
testify	18	9	Project6
alternately	18	9	Project6
dosher	18	9	Project6
underlay	18	9	Project6
adventure	18	9	Project6
nonprofit	18	9	Project6
parse	18	9	Project6
envision	18	9	Project6
anodal	12	9	Project6
teenagers	11	9	Project6
practicing	11	9	Project6
identifier	10	9	Project6
visit	10	9	Project6
cortex	10	9	Project6
month	10	9	Project6
occlusion	9	9	Project6
stimuli	9	9	Project6
home	9	9	Project6
treatments	9	9	Project6
trial	9	9	Project6
participants	9	9	Project6
therapy	9	9	Project6
funded	11	9	Project7
dimers	11	9	Project7
multicentre	11	9	Project7
hemodynamic	10	9	Project7
inpatients	10	9	Project7
multicenter	10	9	Project7
clinical	10	9	Project7
versus	9	9	Project7
test	9	9	Project7
percent	9	9	Project7
value	9	9	Project7
blame	17	9	Project8
recalls	17	9	Project8
radiographers	17	9	Project8
categoric	17	9	Project8
postero	17	9	Project8
debatable	17	9	Project8
biennial	17	9	Project8
reassure	17	9	Project8
minimised	17	9	Project8
inviting	17	9	Project8
ctn	17	9	Project8
segmentectomy	12	9	Project8
cos	11	9	Project8
suspicious	11	9	Project8
generic	10	9	Project8
registration	10	9	Project8
group	10	9	Project8
institute	10	9	Project8
results	9	9	Project8
participate	9	9	Project8
questionnaire	9	9	Project8
examination	9	9	Project8
radiation	9	9	Project8
risk	9	9	Project8
taught	11	9	Project9
exercises	11	9	Project9
allocation	11	9	Project9
surgeries	10	9	Project9
benefits	10	9	Project9
eligible	10	9	Project9
sizes	10	9	Project9
western	10	9	Project9
beneficial	10	9	Project9
difference	9	9	Project9
performance	9	9	Project9
effect	9	9	Project9
lunar	10	8	Project1
leukopenia	10	8	Project1
noninferiority	10	8	Project1
hematuria	10	8	Project1
hispanics	10	8	Project1
normalization	9	8	Project1
terminated	9	8	Project1
endpoints	9	8	Project1
deterioration	9	8	Project1
hd	9	8	Project1
clearance	9	8	Project1
comparable	9	8	Project1
points	9	8	Project1
uncertain	9	8	Project1
month	9	8	Project1
six	9	8	Project1
disease	9	8	Project1
hrqol	8	8	Project1
rate	8	8	Project1
predictive	8	8	Project1
given	8	8	Project1
had	8	8	Project1
differences	8	8	Project1
standard	8	8	Project1
improvement	8	8	Project1
hypermetabolic	16	8	Project10
jp	16	8	Project10
ileostomy	16	8	Project10
flared	16	8	Project10
tab	16	8	Project10
intralipid	16	8	Project10
microci	16	8	Project10
lactobacteria	16	8	Project10
jejunum	11	8	Project10
safer	10	8	Project10
mpo	10	8	Project10
attack	9	8	Project10
kcal	9	8	Project10
prophylaxis	9	8	Project10
th	8	8	Project10
ci	8	8	Project10
trm	16	8	Project2
sbf	16	8	Project2
ebmt	16	8	Project2
sept	16	8	Project2
contextualise	16	8	Project2
materially	16	8	Project2
ponatinib	16	8	Project2
astellas	16	8	Project2
nonrelapse	16	8	Project2
antileukemic	16	8	Project2
ref	11	8	Project2
intensified	11	8	Project2
cytogenetics	11	8	Project2
predefined	11	8	Project2
pia	11	8	Project2
figure	10	8	Project2
landmark	10	8	Project2
neutropenia	10	8	Project2
febrile	9	8	Project2
excluding	9	8	Project2
receipt	9	8	Project2
mo	9	8	Project2
hematologic	9	8	Project2
rearrangement	9	8	Project2
intermediate	9	8	Project2
historical	9	8	Project2
eligible	9	8	Project2
after	9	8	Project2
or	8	8	Project2
year	8	8	Project2
enrolled	8	8	Project2
abnormalities	8	8	Project2
receiving	8	8	Project2
efficacy	8	8	Project2
mg	6	8	Project2
disconnection	11	8	Project3
eti	11	8	Project3
transitioning	10	8	Project3
alfentanil	10	8	Project3
inotropic	9	8	Project3
agonist	9	8	Project3
infused	9	8	Project3
nct	9	8	Project3
earlier	9	8	Project3
measurements	9	8	Project3
graft	9	8	Project3
recorded	9	8	Project3
daily	8	8	Project3
clinicaltrials	8	8	Project3
heart	8	8	Project3
double	8	8	Project3
cost	8	8	Project3
prolonged	8	8	Project3
was	8	8	Project3
controlled	8	8	Project3
after	8	8	Project3
qca	16	8	Project4
maces	16	8	Project4
halved	16	8	Project4
wm	10	8	Project4
interquartile	10	8	Project4
preventive	10	8	Project4
registration	9	8	Project4
allocated	9	8	Project4
multicenter	9	8	Project4
spect	9	8	Project4
rcts	9	8	Project4
controlled	9	8	Project4
with	9	8	Project4
pain	8	8	Project4
st	8	8	Project4
median	8	8	Project4
comparing	8	8	Project4
men	8	8	Project4
follow	8	8	Project4
resort	16	8	Project5
haenszel	16	8	Project5
erysipelas	16	8	Project5
lymphovenous	16	8	Project5
calibre	16	8	Project5
ictrp	16	8	Project5
planimetric	16	8	Project5
fagopyrum	16	8	Project5
esculentum	16	8	Project5
servier	16	8	Project5
standardise	16	8	Project5
decongestion	16	8	Project5
ceasing	16	8	Project5
stripping	11	8	Project5
pains	10	8	Project5
complained	10	8	Project5
randomization	10	8	Project5
duplex	9	8	Project5
centre	9	8	Project5
vas	9	8	Project5
extremity	9	8	Project5
months	8	8	Project5
hr	8	8	Project5
study	8	8	Project5
reduction	8	8	Project5
deprived	10	8	Project6
transcranial	10	8	Project6
perception	9	8	Project6
discrimination	9	8	Project6
thresholds	9	8	Project6
learned	9	8	Project6
interactive	9	8	Project6
functions	8	8	Project6
improve	8	8	Project6
sensory	8	8	Project6
years	8	8	Project6
ptp	11	8	Project7
reverses	11	8	Project7
hemorrhagic	10	8	Project7
rationale	9	8	Project7
tg	9	8	Project7
assigned	9	8	Project7
regimen	9	8	Project7
hypertension	9	8	Project7
minor	9	8	Project7
major	8	8	Project7
treatment	8	8	Project7
days	8	8	Project7
at	8	8	Project7
improvement	8	8	Project7
double	8	8	Project7
followed	8	8	Project7
indolent	11	8	Project8
invitation	11	8	Project8
morbid	10	8	Project8
mail	10	8	Project8
smoked	10	8	Project8
rays	10	8	Project8
discomfort	10	8	Project8
slice	9	8	Project8
pilot	9	8	Project8
lives	9	8	Project8
programmes	9	8	Project8
cumulative	9	8	Project8
fdg	9	8	Project8
rcts	8	8	Project8
predictive	8	8	Project8
comparing	8	8	Project8
had	8	8	Project8
manova	15	8	Project9
stairs	15	8	Project9
amed	15	8	Project9
assessors	15	8	Project9
allocations	15	8	Project9
tailor	11	8	Project9
booster	11	8	Project9
abduction	10	8	Project9
nsaid	10	8	Project9
registration	9	8	Project9
preoperative	9	8	Project9
walking	9	8	Project9
interval	9	8	Project9
se	9	8	Project9
motion	8	8	Project9
interventions	8	8	Project9
outcomes	8	8	Project9
primary	8	8	Project9
months	8	8	Project9
tiered	9	7	Project1
hardy	9	7	Project1
weinberg	9	7	Project1
um	9	7	Project1
biopsied	9	7	Project1
slam	9	7	Project1
immunosuppressant	9	7	Project1
asians	9	7	Project1
calcineurin	8	7	Project1
mo	8	7	Project1
except	8	7	Project1
gm	8	7	Project1
equally	8	7	Project1
rheumatology	8	7	Project1
icc	8	7	Project1
primary	8	7	Project1
conclusion	8	7	Project1
paediatric	8	7	Project1
pp	8	7	Project1
point	8	7	Project1
immunosuppression	7	7	Project1
gov	7	7	Project1
arm	7	7	Project1
therapies	7	7	Project1
homozygous	7	7	Project1
black	7	7	Project1
criteria	7	7	Project1
repeat	7	7	Project1
probability	7	7	Project1
sequential	7	7	Project1
doses	7	7	Project1
proportion	7	7	Project1
reduction	7	7	Project1
stage	7	7	Project1
in	7	7	Project1
exacerbate	10	7	Project10
catabolic	10	7	Project10
pseudocysts	10	7	Project10
gastroenterology	10	7	Project10
isrctn	9	7	Project10
diamine	9	7	Project10
fistulas	9	7	Project10
lactobacillus	8	7	Project10
mucosal	8	7	Project10
receive	8	7	Project10
safe	8	7	Project10
medline	8	7	Project10
tube	7	7	Project10
insulin	7	7	Project10
colon	7	7	Project10
hospital	7	7	Project10
catheter	7	7	Project10
score	7	7	Project10
severity	7	7	Project10
trial	7	7	Project10
mrd	10	7	Project2
funded	10	7	Project2
haematological	9	7	Project2
evaluable	9	7	Project2
went	9	7	Project2
multicentre	9	7	Project2
alive	9	7	Project2
irrespective	8	7	Project2
gvhd	8	7	Project2
karyotype	8	7	Project2
worse	8	7	Project2
courses	8	7	Project2
toxicity	8	7	Project2
standard	8	7	Project2
twice	8	7	Project2
matching	7	7	Project2
multivariate	7	7	Project2
events	7	7	Project2
addition	7	7	Project2
n	6	7	Project2
discretion	14	7	Project3
awaken	14	7	Project3
prince	14	7	Project3
graphpad	14	7	Project3
shorten	10	7	Project3
cardiothoracic	9	7	Project3
intraoperatively	9	7	Project3
gov	8	7	Project3
recall	8	7	Project3
discontinuation	8	7	Project3
asd	8	7	Project3
easier	8	7	Project3
identifier	8	7	Project3
spent	8	7	Project3
wake	8	7	Project3
agent	8	7	Project3
achieve	8	7	Project3
were	8	7	Project3
tachycardia	8	7	Project3
maintaining	7	7	Project3
administered	7	7	Project3
arterial	7	7	Project3
scale	7	7	Project3
adequate	7	7	Project3
blood	7	7	Project3
n	7	7	Project3
interventions	7	7	Project3
rate	7	7	Project3
randomization	10	7	Project4
referrals	10	7	Project4
savings	10	7	Project4
www	9	7	Project4
identifier	9	7	Project4
randomised	8	7	Project4
iqr	8	7	Project4
procedural	8	7	Project4
searched	8	7	Project4
probability	8	7	Project4
strategies	8	7	Project4
library	8	7	Project4
cardiovascular	8	7	Project4
no	8	7	Project4
prospective	7	7	Project4
months	7	7	Project4
test	7	7	Project4
compared	7	7	Project4
clinical	7	7	Project4
arteriolar	10	7	Project5
microcirculatory	9	7	Project5
varices	9	7	Project5
grape	9	7	Project5
cinahl	9	7	Project5
french	8	7	Project5
investigators	8	7	Project5
register	8	7	Project5
transcutaneous	8	7	Project5
searched	8	7	Project5
symptom	8	7	Project5
heavy	8	7	Project5
randomly	8	7	Project5
after	8	7	Project5
foot	7	7	Project5
receive	7	7	Project5
authors	7	7	Project5
studies	7	7	Project5
change	7	7	Project5
with	7	7	Project5
changes	7	7	Project5
difference	7	7	Project5
differences	7	7	Project5
purely	10	7	Project6
crossed	9	7	Project6
recover	9	7	Project6
broader	8	7	Project6
stimulus	8	7	Project6
neural	7	7	Project6
difference	7	7	Project6
trials	7	7	Project6
one	7	7	Project6
recovery	7	7	Project6
whether	7	7	Project6
populate	14	7	Project7
dissolve	14	7	Project7
randomizing	14	7	Project7
behaved	14	7	Project7
hospitalier	14	7	Project7
milliliters	14	7	Project7
angiogram	10	7	Project7
intolerance	10	7	Project7
angiograms	9	7	Project7
lytic	9	7	Project7
cta	9	7	Project7
cardiogenic	9	7	Project7
dvt	9	7	Project7
excluding	8	7	Project7
thrombotic	8	7	Project7
scans	8	7	Project7
start	8	7	Project7
controversial	8	7	Project7
received	8	7	Project7
quality	8	7	Project7
treated	7	7	Project7
outcome	7	7	Project7
shock	7	7	Project7
stable	7	7	Project7
cigarettes	8	7	Project8
thoracoscopic	8	7	Project8
questionnaires	8	7	Project8
screened	8	7	Project8
programme	8	7	Project8
volumetric	8	7	Project8
agreed	8	7	Project8
scanning	8	7	Project8
benign	7	7	Project8
up	7	7	Project8
t	7	7	Project8
at	7	7	Project8
therapist	10	7	Project9
intention	9	7	Project9
walk	9	7	Project9
home	8	7	Project9
life	8	7	Project9
or	7	7	Project9
scale	7	7	Project9
benefit	7	7	Project9
total	7	7	Project9
training	7	7	Project9
received	7	7	Project9
mean	7	7	Project9
included	7	7	Project9
patient	7	7	Project9
compared	7	7	Project9
criteria	7	7	Project9
n	7	7	Project9
kilogram	8	6	Project1
ctla	8	6	Project1
podocytes	8	6	Project1
serologic	7	6	Project1
synchronization	7	6	Project1
capsules	7	6	Project1
aln	7	6	Project1
adjunctive	7	6	Project1
relapsed	7	6	Project1
esr	7	6	Project1
thereafter	7	6	Project1
race	7	6	Project1
rescue	7	6	Project1
trials	7	6	Project1
enrolled	7	6	Project1
herpes	7	6	Project1
initiated	7	6	Project1
achieves	7	6	Project1
alopecia	7	6	Project1
more	6	6	Project1
withdrawal	6	6	Project1
phase	6	6	Project1
pr	6	6	Project1
open	6	6	Project1
objective	6	6	Project1
clinicaltrials	6	6	Project1
both	6	6	Project1
short	6	6	Project1
less	6	6	Project1
frequent	6	6	Project1
mean	6	6	Project1
who	6	6	Project1
secondary	6	6	Project1
years	6	6	Project1
restarted	16	6	Project10
idiosyncratic	11	6	Project10
interleukins	11	6	Project10
bowels	11	6	Project10
dislodged	11	6	Project10
parenterally	11	6	Project10
contemporaneous	11	6	Project10
cinc	8	6	Project10
preserve	8	6	Project10
imipenem	8	6	Project10
selectin	8	6	Project10
bsa	8	6	Project10
transverse	7	6	Project10
trypsin	7	6	Project10
duodenal	7	6	Project10
grades	7	6	Project10
lp	7	6	Project10
bt	7	6	Project10
statement	7	6	Project10
adopted	7	6	Project10
infections	7	6	Project10
glucose	7	6	Project10
duct	7	6	Project10
inflammatory	7	6	Project10
ec	7	6	Project10
controversial	7	6	Project10
compare	7	6	Project10
hospitalization	6	6	Project10
course	6	6	Project10
feasible	6	6	Project10
infection	6	6	Project10
nodes	6	6	Project10
operation	6	6	Project10
within	6	6	Project10
interruptions	11	6	Project2
hypokalaemia	11	6	Project2
novartis	11	6	Project2
duplications	8	6	Project2
favorably	8	6	Project2
prolong	8	6	Project2
arms	7	6	Project2
adding	7	6	Project2
quantum	7	6	Project2
benefit	7	6	Project2
concomitant	7	6	Project2
outcome	7	6	Project2
was	7	6	Project2
diagnosed	6	6	Project2
subtype	6	6	Project2
improve	6	6	Project2
undergoing	6	6	Project2
conventional	6	6	Project2
m	6	6	Project2
rate	6	6	Project2
cell	6	6	Project2
anaesthetics	9	6	Project3
nitroprusside	8	6	Project3
haematological	8	6	Project3
continually	8	6	Project3
predetermined	8	6	Project3
fio	8	6	Project3
alive	8	6	Project3
diuretics	8	6	Project3
cardiorespiratory	8	6	Project3
sbp	7	6	Project3
dbp	7	6	Project3
requirement	7	6	Project3
adjustments	7	6	Project3
anesthesia	7	6	Project3
ninety	7	6	Project3
th	7	6	Project3
similar	7	6	Project3
hospital	7	6	Project3
who	7	6	Project3
satisfactory	7	6	Project3
main	7	6	Project3
verbal	7	6	Project3
until	7	6	Project3
short	6	6	Project3
design	6	6	Project3
ci	6	6	Project3
anesthetic	6	6	Project3
or	6	6	Project3
discharge	6	6	Project3
pump	6	6	Project3
centers	6	6	Project3
assigned	6	6	Project3
standard	6	6	Project3
mean	6	6	Project3
drugs	6	6	Project3
rates	6	6	Project3
more	6	6	Project3
difference	6	6	Project3
conclusions	6	6	Project3
scientist	13	6	Project4
catheterizations	13	6	Project4
duke	13	6	Project4
noncardiac	13	6	Project4
seattle	11	6	Project4
posttest	11	6	Project4
http	8	6	Project4
pubmed	7	6	Project4
protocol	7	6	Project4
undergoing	7	6	Project4
randomly	7	6	Project4
resource	7	6	Project4
emission	7	6	Project4
cp	7	6	Project4
events	7	6	Project4
there	7	6	Project4
investigation	6	6	Project4
[truncated: 12,248 more rows]
