# Supplementary material for: The searchbuildR shiny app: A new implementation of the objective approach for search strategy development in systematic reviews
Source: Cochrane Evid Synth Methods. 2024 Jun 11;2(6):e12078. doi: 10.1002/cesm.12078 (PMC11795901; doi:10.1002/cesm.12078)
Supplement: Supplementary file 7 — Supporting information. [file CESM-2-e12078-s017.txt]

Candidate Term	SearchbuildR Z-Score	Wordstat Z-Score	Project
amblyopic	1455	1448	Project6
mmf	1355	1354	Project1
flt	1053	1052	Project2
amblyopia	922	920	Project6
dexmedetomidine	877	876	Project3
itd	860	858	Project2
cyc	860	857	Project1
midazolam	644	643	Project3
patching	635	631	Project6
nephritis	484	484	Project1
sedation	480	479	Project3
binocular	465	463	Project6
cyclophosphamide	402	402	Project1
sorafenib	402	400	Project2
lupus	394	394	Project1
mofetil	378	377	Project1
propofol	371	371	Project3
mycophenolate	370	369	Project1
azathioprine	318	317	Project1
valvuloplasty	297	290	Project5
pancreatitis	268	268	Project10
extubation	257	255	Project3
nelson	259	255	Project8
tpn	250	248	Project10
aza	245	244	Project1
impdh	243	239	Project1
embolism	231	230	Project7
alteplase	231	227	Project7
enteral	225	223	Project10
mpi	221	217	Project4
aml	216	216	Project2
cvi	210	207	Project5
ln	207	206	Project1
cxr	207	203	Project8
stockings	199	194	Project5
hsct	186	184	Project2
game	186	184	Project6
venous	183	182	Project5
acuity	180	179	Project6
heparin	179	179	Project7
prednisone	177	177	Project1
lorazepam	178	174	Project3
sct	172	169	Project2
delirium	163	162	Project3
flares	163	161	Project1
screening	154	154	Project8
hip	154	153	Project9
thrombolysis	148	146	Project7
insufficiency	146	145	Project5
certainty	146	144	Project5
osteoarthritis	141	140	Project9
nutrition	140	139	Project10
daunorubicin	146	138	Project2
ocrelizumab	139	136	Project1
proteinuria	135	135	Project1
logmar	138	134	Project6
ruscus	141	133	Project5
icu	129	129	Project3
cta	131	128	Project4
ipad	133	128	Project6
overdiagnosis	134	128	Project8
ocr	131	126	Project1
thrombolytic	127	126	Project7
parenteral	126	125	Project10
streptokinase	128	125	Project7
sap	127	124	Project10
ramsay	129	124	Project3
nice	130	124	Project4
allo	124	122	Project2
womac	123	121	Project9
lung	120	120	Project8
pbo	119	116	Project1
methylprednisolone	117	116	Project1
sedative	112	111	Project3
rass	111	109	Project3
oedema	109	107	Project5
pulmonary	107	107	Project7
remission	104	104	Project1
sedatives	109	104	Project3
ese	112	104	Project4
cad	105	104	Project4
coronary	104	104	Project4
proliferative	103	103	Project1
agitation	101	99	Project3
msv	102	98	Project4
videogame	106	98	Project6
sledai	99	97	Project1
bit	100	97	Project6
perceptual	97	96	Project6
eye	96	96	Project6
myeloid	96	95	Project2
msct	103	95	Project8
ivc	96	94	Project1
placebo	94	93	Project5
fellow	97	93	Project6
renal	91	91	Project1
extubated	98	91	Project3
mins	98	91	Project3
dex	92	91	Project3
ranson	98	90	Project10
postremission	97	89	Project2
cebpa	97	89	Project2
hrs	90	89	Project3
oa	90	89	Project9
ctca	96	88	Project4
visual	89	88	Project6
msv	91	88	Project8
nasojejunal	92	87	Project10
relapsed	87	86	Project2
allogeneic	87	86	Project2
creatinine	86	85	Project1
tac	86	85	Project1
richmond	89	85	Project3
observers	87	85	Project6
relapse	84	84	Project2
dimer	85	84	Project7
angiography	84	83	Project4
incompetent	88	83	Project5
monocular	85	83	Project6
indeterminate	85	82	Project8
mcmaster	87	82	Project9
incompetence	83	80	Project5
wks	84	79	Project1
chemotherapy	80	79	Project2
revascularizations	90	79	Project4
suspected	80	79	Project4
smd	81	79	Project9
pts	79	78	Project1
exercise	78	78	Project9
sedated	79	77	Project3
tacrolimus	76	76	Project1
ventilation	76	76	Project3
limbs	77	76	Project5
bcva	78	76	Project6
physiotherapy	79	76	Project9
remission	75	75	Project2
cmr	78	75	Project4
spa	76	75	Project5
minus	75	74	Project1
ventilated	75	74	Project3
plasmapheresis	75	73	Project1
jejunal	75	73	Project10
varicose	77	73	Project5
prednisolone	73	72	Project1
leg	72	72	Project5
pe	73	72	Project7
npm	73	71	Project2
angina	72	71	Project4
teca	78	70	Project5
nonfatal	74	69	Project4
os	69	68	Project2
trial	69	68	Project8
ct	67	66	Project8
manual	68	66	Project9
en	65	65	Project10
mechanically	66	64	Project3
infusion	64	64	Project3
crowding	65	63	Project6
tiered	68	62	Project4
acute	61	61	Project10
legs	63	61	Project5
spiral	63	61	Project8
weaning	61	60	Project3
blind	60	60	Project5
maintenance	59	59	Project1
plication	63	59	Project5
superficial	59	59	Project5
psychophysical	61	59	Project6
isn	59	57	Project1
chronicity	59	57	Project1
fms	58	56	Project2
efs	58	56	Project2
electrocardiography	60	56	Project4
cse	59	56	Project4
stereoscopic	63	56	Project6
rfs	56	55	Project2
mutated	56	55	Project2
pretest	60	55	Project4
icrp	61	55	Project8
cancer	55	55	Project8
intravenous	54	54	Project1
allelic	55	54	Project2
ventilator	55	54	Project3
haematopoietic	57	53	Project2
leukemia	54	53	Project2
niv	57	53	Project3
agitated	57	53	Project3
vision	54	53	Project6
pack	56	53	Project8
regimen	52	52	Project1
leukaemia	54	52	Project2
cr	52	52	Project2
titrated	54	52	Project3
fentanyl	53	52	Project3
mths	56	51	Project1
eln	56	51	Project1
nephritic	54	51	Project1
chest	51	51	Project8
flare	51	50	Project1
apache	52	50	Project10
cytarabine	52	50	Project2
transplantation	50	50	Project2
lap	52	50	Project5
games	52	50	Project6
erythematosus	50	49	Project1
feeding	49	49	Project10
learning	49	49	Project6
urokinase	51	49	Project7
aba	48	48	Project1
trial	48	48	Project1
mps	50	48	Project4
testing	49	48	Project4
stereo	50	48	Project6
physical	49	48	Project9
salvage	48	47	Project2
intensive	47	47	Project3
screenings	50	47	Project8
dsdna	47	46	Project1
induction	46	46	Project1
randomisation	49	46	Project8
lipocalin	50	45	Project3
clonidine	47	45	Project3
rv	46	45	Project7
fnab	50	45	Project8
smokers	45	45	Project8
quarterly	47	44	Project1
glomerulonephritis	45	44	Project1
pancreatic	45	44	Project10
severe	44	44	Project10
plethysmography	47	44	Project5
belgian	47	44	Project8
arm	45	44	Project8
randomized	43	43	Project1
lactulose	47	43	Project10
gut	44	43	Project10
endotoxin	44	43	Project10
dn	44	43	Project2
tandem	44	43	Project2
duplication	44	43	Project2
maintenance	43	43	Project2
icg	46	43	Project3
emboli	47	43	Project7
radiography	45	43	Project8
mt	44	43	Project9
nonrenal	47	42	Project1
therapy	42	42	Project1
tki	44	42	Project2
soc	44	42	Project2
vs	42	42	Project3
est	45	42	Project4
myocardial	43	42	Project4
hydroxyethyl	44	42	Project5
plus	41	41	Project1
iv	41	41	Project1
dose	41	41	Project1
eln	49	41	Project2
haemopoietic	49	41	Project2
improvement	41	41	Project6
placebo	42	41	Project7
randomised	42	41	Project8
pain	41	41	Project9
mg	40	40	Project1
cri	43	40	Project2
survival	40	40	Project2
scanners	43	40	Project8
pulse	39	39	Project1
consolidation	40	39	Project2
bradycardia	40	39	Project3
mechanical	40	39	Project3
rutoside	47	39	Project5
reflux	40	39	Project5
vein	40	39	Project5
participants	39	39	Project8
immunosuppressive	38	38	Project1
group	38	38	Project1
kg	38	38	Project3
revascularization	39	38	Project4
cramps	41	38	Project5
cvd	39	38	Project5
veins	39	38	Project5
rvd	41	38	Project7
ontario	40	38	Project9
cyclosporine	38	37	Project1
pulses	38	37	Project1
hypotension	38	37	Project3
randomized	37	37	Project4
extremities	38	37	Project5
training	38	37	Project6
hemodynamically	41	37	Project7
dose	38	37	Project8
hrqol	38	37	Project8
sle	37	36	Project1
patients	36	36	Project1
ten	37	36	Project10
pancreas	37	36	Project10
refractory	37	36	Project2
gelatinase	40	36	Project3
stay	37	36	Project3
plasticity	36	36	Project6
plus	37	36	Project7
proteinuric	38	35	Project1
amg	37	35	Project1
doubling	36	35	Project1
poisoned	40	35	Project3
va	35	35	Project6
mdct	38	35	Project8
followup	38	35	Project9
randomized	36	35	Project9
rps	36	34	Project1
cy	35	34	Project1
monthly	35	34	Project1
complete	34	34	Project1
ap	35	34	Project10
complications	34	34	Project10
ida	36	34	Project2
patients	34	34	Project2
randomized	34	34	Project3
letter	35	34	Project6
ies	37	34	Project8
universities	38	34	Project9
taurocholate	36	33	Project10
nasogastric	36	33	Project10
sdd	36	33	Project10
translocation	34	33	Project10
mll	36	33	Project2
aes	34	33	Project2
bypass	34	33	Project3
pod	34	33	Project3
fibrinolysis	36	33	Project7
assessor	43	33	Project9
pe	34	33	Project9
therapy	33	33	Project9
tapered	33	32	Project1
nutritional	33	32	Project10
analgesia	33	32	Project3
unit	32	32	Project3
patients	32	32	Project3
circumferences	36	32	Project5
compression	33	32	Project5
chronic	32	32	Project5
pa	33	32	Project7
stai	35	32	Project8
rounds	34	32	Project8
screen	33	32	Project8
trial	32	32	Project9
tomographic	33	31	Project4
double	31	31	Project5
anticoagulants	34	31	Project7
physiotherapist	38	31	Project9
cya	33	30	Project1
mth	32	30	Project1
relapses	31	30	Project1
euro	31	30	Project1
hours	30	30	Project3
echocardiography	31	30	Project4
invasive	31	30	Project4
computed	30	30	Project4
qol	31	30	Project5
ulcer	31	30	Project5
femoral	30	30	Project5
snellen	33	30	Project6
improvements	30	30	Project6
cancers	31	30	Project8
corticosteroids	30	29	Project1
followup	30	29	Project1
treatment	29	29	Project1
peripancreatic	35	29	Project10
glutamine	30	29	Project10
pts	30	29	Project2
sevoflurane	30	29	Project3
infarction	30	29	Project4
ct	29	29	Project4
letters	31	29	Project6
pte	39	29	Project7
normotensive	31	29	Project7
plasminogen	31	29	Project7
probability	30	29	Project7
round	30	29	Project8
computed	30	29	Project8
knee	29	29	Project9
rituximab	29	28	Project1
diffuse	29	28	Project1
regimens	28	28	Project1
hct	29	28	Project2
hr	29	28	Project2
rss	32	28	Project3
hemodynamic	28	28	Project3
group	28	28	Project3
duration	28	28	Project3
crescent	34	28	Project4
usual	29	28	Project4
stable	29	28	Project4
perfusion	28	28	Project4
refilling	33	28	Project5
imprecision	33	28	Project5
randomised	29	28	Project5
video	29	28	Project6
echocardiograms	33	28	Project7
wells	29	28	Project7
bolus	29	28	Project7
anticoagulant	29	28	Project7
bleeding	28	28	Project7
hours	28	28	Project7
pound	30	28	Project8
tha	31	28	Project9
mci	30	28	Project9
months	27	27	Project1
efficacy	27	27	Project1
admission	28	27	Project10
acute	27	27	Project2
artery	27	27	Project4
maritime	31	27	Project5
valvular	29	27	Project5
push	29	27	Project6
eyes	27	27	Project6
adults	27	27	Project6
unfractionated	31	27	Project7
sessions	28	27	Project9
certainty	27	26	Project1
class	26	26	Project1
response	26	26	Project1
organ	27	26	Project10
stem	27	26	Project2
downstream	27	26	Project4
lot	28	26	Project5
lenticular	31	26	Project6
bandwidth	28	26	Project6
contrast	26	26	Project6
escalation	29	26	Project7
intermediate	26	26	Project7
nihr	34	26	Project8
acrin	34	26	Project8
collimation	34	26	Project8
relevantly	34	26	Project8
nonsignificantly	34	26	Project8
randomized	26	26	Project8
tomography	26	26	Project8
villi	29	25	Project10
group	25	25	Project10
hematopoietic	26	25	Project2
aad	30	25	Project3
vasopressor	27	25	Project3
electrocardiograms	30	25	Project4
chest	26	25	Project4
wv	27	25	Project5
anticoagulation	26	25	Project7
subjects	26	25	Project8
smoking	25	25	Project8
timed	27	25	Project9
usual	26	25	Project9
om	26	24	Project1
randomised	25	24	Project1
weeks	24	24	Project1
cerulein	33	24	Project10
nst	33	24	Project10
jejunostomy	33	24	Project10
pn	25	24	Project10
necrosis	24	24	Project10
intestinal	24	24	Project10
nccn	32	24	Project2
rel	32	24	Project2
wbc	26	24	Project2
overall	24	24	Project2
opcab	26	24	Project3
ill	25	24	Project3
morphine	25	24	Project3
cabg	25	24	Project3
excellence	32	24	Project4
erd	32	24	Project4
pounds	32	24	Project4
vs	25	24	Project4
buckwheat	28	24	Project5
flavonoid	26	24	Project5
treatment	24	24	Project5
group	24	24	Project5
suppression	24	24	Project6
adult	24	24	Project6
randomization	26	24	Project7
randomized	25	24	Project7
dutch	25	24	Project8
annual	24	24	Project8
baseline	24	24	Project8
harris	27	24	Project9
function	24	24	Project9
week	24	24	Project9
amenorrhea	28	23	Project1
bilag	26	23	Project1
taper	25	23	Project1
mp	24	23	Project1
end	24	23	Project1
treated	23	23	Project1
serum	23	23	Project1
permeability	23	23	Project10
revascularisation	28	23	Project4
diagnostic	24	23	Project4
tid	31	23	Project5
tired	31	23	Project5
broom	31	23	Project5
vad	26	23	Project5
ulcers	24	23	Project5
symptoms	23	23	Project5
calcium	23	23	Project5
orientation	24	23	Project6
rt	24	23	Project7
rct	24	23	Project8
nodule	24	23	Project8
nodules	24	23	Project8
scan	23	23	Project8
mortality	23	23	Project8
velocity	23	23	Project9
groups	22	22	Project1
placebo	22	22	Project1
adverse	22	22	Project1
day	22	22	Project1
baseline	22	22	Project1
mutation	23	22	Project2
median	22	22	Project2
critically	23	22	Project3
unnecessary	25	22	Project4
rr	23	22	Project4
initial	22	22	Project4
diosmin	27	22	Project5
ankle	22	22	Project5
trial	22	22	Project5
patients	22	22	Project7
quit	23	22	Project8
uc	25	22	Project9
lncs	23	21	Project1
tapering	23	21	Project1
biopsy	22	21	Project1
received	21	21	Project1
assigned	21	21	Project1
iii	21	21	Project1
controlled	21	21	Project1
necrotizing	23	21	Project10
barrier	22	21	Project10
stay	21	21	Project10
tkis	23	21	Project2
dnmt	23	21	Project2
therapy	21	21	Project2
malaise	28	21	Project3
sicu	28	21	Project3
confusion	23	21	Project3
surgery	21	21	Project3
scottish	25	21	Project4
tiredness	23	21	Project5
edema	22	21	Project5
randomized	22	21	Project5
tasks	22	21	Project6
lines	21	21	Project6
right	21	21	Project7
alone	21	21	Project7
trial	21	21	Project7
resectability	26	21	Project8
false	22	21	Project8
stage	21	21	Project8
hhs	24	21	Project9
improvements	22	21	Project9
safety	21	20	Project1
partial	20	20	Project1
outcome	20	20	Project1
euglycemic	24	20	Project10
eras	23	20	Project2
myelogenous	23	20	Project2
eligibility	22	20	Project2
hazard	20	20	Project2
dds	24	20	Project3
hour	21	20	Project3
exercise	21	20	Project4
controlled	21	20	Project5
suffering	21	20	Project5
crowded	24	20	Project6
task	21	20	Project6
treatment	20	20	Project6
disagreements	27	20	Project7
cteph	27	20	Project7
enoxaparin	27	20	Project7
cdr	23	20	Project7
resectable	23	20	Project8
allocated	21	20	Project9
program	21	20	Project9
inosine	21	19	Project1
cph	20	19	Project1
mannitol	22	19	Project10
septic	20	19	Project10
transplant	20	19	Project2
interruption	23	19	Project3
pdr	21	19	Project3
infusions	20	19	Project3
veno	21	19	Project5
pigmentation	21	19	Project5
thrombotic	20	19	Project5
angiographic	21	19	Project7
ventricular	20	19	Project7
eq	22	19	Project8
vats	22	19	Project8
detector	20	19	Project8
manipulative	23	19	Project9
et	20	19	Project9
arthroplasty	20	19	Project9
strength	20	19	Project9
boluses	20	18	Project1
fingerprint	22	18	Project10
amylase	20	18	Project10
lfs	22	18	Project2
awakening	21	18	Project3
indocyanine	21	18	Project3
sole	20	18	Project3
stratum	20	18	Project3
haloperidol	20	18	Project3
favouring	22	18	Project6
thoracotomies	24	18	Project8
screens	20	18	Project8
quadriceps	20	18	Project9
makeup	33	17	Project10
hypovolemia	23	17	Project10
limulus	23	17	Project10
endotoxemia	20	17	Project10
idarubicin	23	17	Project2
hidac	23	17	Project2
eclampsia	20	17	Project3
imprecise	22	17	Project4
cusps	22	17	Project5
aching	22	17	Project5
ldf	22	17	Project5
pharmaco	22	17	Project5
aculeatus	22	17	Project5
apg	22	17	Project5
restless	21	17	Project5
glasses	20	17	Project6
isrctn	20	17	Project8
kinematic	20	17	Project9
mycophenolic	20	16	Project1
correlative	20	16	Project2
randomisation	20	16	Project2
posttest	22	16	Project9
awakenings	20	15	Project3
limon	20	15	Project3
pfp	20	15	Project3
logarithm	20	15	Project6
liverpool	20	15	Project8
sept	23	11	Project4
clarifies	23	11	Project4
anginal	23	11	Project4
attendances	23	11	Project4
policlinico	22	11	Project9
pedro	22	11	Project9
eccentrically	22	11	Project9
advertisement	22	11	Project9
dublin	22	11	Project9
trainings	22	11	Project9
