# Supplementary material for: The searchbuildR shiny app: A new implementation of the objective approach for search strategy development in systematic reviews
Source: Cochrane Evid Synth Methods. 2024 Jun 11;2(6):e12078. doi: 10.1002/cesm.12078 (PMC11795901; doi:10.1002/cesm.12078)
Supplement: Supplementary file 8 — Supporting information. [file CESM-2-e12078-s005.txt]

TY  - JOUR
AB  - OBJECTIVE: To assess the efficacy and safety of a 24-week course of abatacept in the treatment of active lupus nephritis and to assess the potential of abatacept to induce "clinical tolerance," defined as sustained clinical quiescence of lupus nephritis after discontinuation of immunosuppressive therapy. METHODS: Patients with active lupus nephritis (n = 134) were enrolled in a randomized, double-blind phase II add-on trial in which they received either abatacept or placebo in conjunction with the Euro-Lupus Nephritis Trial regimen of low-dose cyclophosphamide (CYC) followed by azathioprine (AZA). The primary efficacy outcome was the frequency of complete response at week 24. Thereafter, patients who met either complete or partial response criteria continued blinded treatment through week 52. During this phase of the study, subjects in the abatacept treatment group in whom a complete response was achieved at week 24 discontinued immunosuppressive therapy other than prednisone (10 mg/day). RESULTS: There were no statistically significant differences between groups with respect to the primary outcome or any of the secondary outcomes, including measures of safety. A complete response was achieved in 33% of the subjects in the treatment group and in 31% of the subjects in the control group at week 24. Fifty percent of the subjects in the treatment group who met complete response criteria and therefore discontinued immunosuppressive therapy at week 24 maintained their complete response status through week 52. CONCLUSION: The addition of abatacept to a regimen of CYC followed by AZA did not improve the outcome of lupus nephritis at either 24 or 52 weeks. No worrisome safety signals were encountered.
AN  - 25403681
C1  - ClinicalTrials.gov/NCT00774852
C2  - PMC4528976
C6  - NIHMS630198
DA  - Nov
DB  - Medline
DO  - 10.1002/art.38790
DP  - NLM
ET  - 2014/11/19
IS  - 11
J2  - Arthritis & rheumatology (Hoboken, N.J.)
KW  - Abatacept
Adult
Antirheumatic Agents
adverse effects
therapeutic use
Cyclophosphamide
adverse effects
therapeutic use
Dose-Response Relationship, Drug
Double-Blind Method
Drug Therapy, Combination
Female
Humans
Immunoconjugates
adverse effects
therapeutic use
Lupus Nephritis
drug therapy
Male
Time Factors
Treatment Outcome
LA  - eng
N1  - 2326-5205
ACCESS Trial Group
N01 AI015416/AI/NIAID NIH HHS/United States
N01AI15416/AI/NIAID NIH HHS/United States
UM2 AI117870/AI/NIAID NIH HHS/United States
Clinical Trial, Phase II
Journal Article
Multicenter Study
Randomized Controlled Trial
Research Support, N.I.H., Extramural
Arthritis Rheumatol. 2014 Nov;66(11):3096-104. doi: 10.1002/art.38790.
PY  - 2014
SN  - 2326-5191 (Print)
2326-5191
SP  - 3096-104
ST  - Treatment of lupus nephritis with abatacept: the Abatacept and Cyclophosphamide Combination Efficacy and Safety Study
T2  - Arthritis Rheumatol
TI  - Treatment of lupus nephritis with abatacept: the Abatacept and Cyclophosphamide Combination Efficacy and Safety Study
VL  - 66
ID  - 4
ER  - 

TY  - JOUR
AB  - Recent studies have suggested that mycophenolate mofetil (MMF) may offer advantages over intravenous cyclophosphamide (IVC) for the treatment of lupus nephritis, but these therapies have not been compared in an international randomized, controlled trial. Here, we report the comparison of MMF and IVC as induction treatment for active lupus nephritis in a multinational, two-phase (induction and maintenance) study. We randomly assigned 370 patients with classes III through V lupus nephritis to open-label MMF (target dosage 3 g/d) or IVC (0.5 to 1.0 g/m(2) in monthly pulses) in a 24-wk induction study. Both groups received prednisone, tapered from a maximum starting dosage of 60 mg/d. The primary end point was a prespecified decrease in urine protein/creatinine ratio and stabilization or improvement in serum creatinine. Secondary end points included complete renal remission, systemic disease activity and damage, and safety. Overall, we did not detect a significantly different response rate between the two groups: 104 (56.2%) of 185 patients responded to MMF compared with 98 (53.0%) of 185 to IVC. Secondary end points were also similar between treatment groups. There were nine deaths in the MMF group and five in the IVC group. We did not detect significant differences between the MMF and IVC groups with regard to rates of adverse events, serious adverse events, or infections. Although most patients in both treatment groups experienced clinical improvement, the study did not meet its primary objective of showing that MMF was superior to IVC as induction treatment for lupus nephritis.
AD  - Department of Nephrology, Columbia University, New York, New York, USA.
AN  - 19369404
AU  - Appel, G. B.
AU  - Contreras, G.
AU  - Dooley, M. A.
AU  - Ginzler, E. M.
AU  - Isenberg, D.
AU  - Jayne, D.
AU  - Li, L. S.
AU  - Mysler, E.
AU  - Sánchez-Guerrero, J.
AU  - Solomons, N.
AU  - Wofsy, D.
C2  - PMC2678035
DA  - May
DB  - Medline
DO  - 10.1681/asn.2008101028
DP  - NLM
ET  - 2009/04/17
IS  - 5
J2  - Journal of the American Society of Nephrology : JASN
KW  - Continental Population Groups
Cyclophosphamide
administration & dosage
adverse effects
therapeutic use
Ethnic Groups
Female
Glomerular Filtration Rate
Humans
Immunosuppressive Agents
therapeutic use
Injections, Intravenous
Lupus Nephritis
drug therapy
mortality
pathology
Male
Mycophenolic Acid
adverse effects
analogs & derivatives
therapeutic use
Treatment Outcome
LA  - eng
N1  - 1533-3450
Appel, Gerald B
Contreras, Gabriel
Dooley, Mary Anne
Ginzler, Ellen M
Isenberg, David
Jayne, David
Li, Lei-Shi
Mysler, Eduardo
Sánchez-Guerrero, Jorge
Solomons, Neil
Wofsy, David
Aspreva Lupus Management Study Group
Journal Article
Randomized Controlled Trial
Research Support, Non-U.S. Gov't
J Am Soc Nephrol. 2009 May;20(5):1103-12. doi: 10.1681/ASN.2008101028. Epub 2009 Apr 15.
PY  - 2009
SN  - 1046-6673 (Print)
1046-6673
SP  - 1103-12
ST  - Mycophenolate mofetil versus cyclophosphamide for induction treatment of lupus nephritis
T2  - J Am Soc Nephrol
TI  - Mycophenolate mofetil versus cyclophosphamide for induction treatment of lupus nephritis
VL  - 20
ID  - 7
ER  - 

TY  - JOUR
AB  - Background/Purpose: IL-6 is a pro-inflammatory cytokine that is over-expressed in lupus nephritis(LN). This proof-of-concept study examined the efficacy and safety of sirukumab, an anti-interleukin-6 monoclonal antibody, in patients (pts) with active, ISN/RPS class III or class IV lupus nephritis (LN). Method(s): Pts were enrolled if they had class III or IV LN on renal biopsy within 14 mo of randomization, persistent proteinuria (>= 0.5 g/d) despite immunosuppression (MMF or AZA +/- corticosteroids), and stable reninangiotensin system blockade. Pts were randomized to IV sirukumab 10 mg/kg (n=21) or placebo (Pbo, n=4) q4wks through wk 24. Primary endpoint was % reduction from baseline in proteinuria (protein/creatinine (P/C) ratio in a 12hr urine collection) at wk 24; major secondary endpoints included the proportion of pts with: 1) >= 50% reduction of baseline proteinuria; 2) meaningful reduction in proteinuria; 3) no worsening of glomerular filtration rate (GFR) based on serum creatinine levels (defined as < 15% decrease from baseline rate); all at any time through wk 24, as well as 4)% change from baseline in Patient's and Physician's Global Assessments of Disease Activity over time. Result(s): Median time from biopsy collection to randomization was 116 days. 76% of pts (19/25) completed 2-wks of treatment. No median reduction in proteinuria at wk 24 (primary endpoint) was observed in the sirukumab group. In contrast, the Pbo group demonstrated median 43.3% increase in proteinuria(Table), largely driven by 1 Pbo-treated pt. Secondary endpoints indicated 20% (4/20) and 15% (3/20) of sirukumab-treated pts, vs 0% of Pbo-treated pts, demonstrated a >= 50% reduction or a meaningful reduction, respectively, in proteinuria at wk 24 (Table). In contrast, at wk 24, 10/18 (56%) of sirukumab-treated pts and 3/4 (75%) of Pbo-treated pts had no worsening in GFR (Table). Neither Physician nor Patient Global Assessment scores improved in either treatment group. Among the 12 sirukumab-treated pts positive for anti-dsDNA at baseline, there was a mean 62.3% reduction in anti-dsDNA at wk 24. Among 6 pts who discontinued study agent, 5 did so because of an adverse event(AE)(anaphylactic reaction, increased liver enzymes, neutropenia, pneumonia, and LN worsening). No deaths occurred. Approximately half (47.5%, 10/21) of sirukumab-treated pts had >= 1 serious AE, the majority of which were infections. No serious AE occurred with Pbo-treated pts, although 4/37 (10.8%) screen-failed pts had 1 or more SAEs during the 8 wk screening period. Conclusion(s): IL-6 inhibition with sirukumab in pts with active LN did not result in a median improvement in proteinuria, however approx 15-20% of treated pts did show a notable reduction in proteinuria. A high frequency of serious AE was observed in this population of immunosuppressed pts with refractory LN. (Table Presented).
AD  - (Aranow) Feinstein Institute, Manhasset, NY, United States (Van Vollenhoven) Karolinska Institute, Stockholm, Sweden (Rovin) Ohio State University, Medical Center, Columbus, OH, United States (Wagner, Zhou, Gordon, Hsu) Janssen Research and Development, LLC., Spring House, PA, United States
C. Aranow, Feinstein Institute, Manhasset, NY, United States
AN  - 71738820
AU  - Aranow, C.
AU  - Van Vollenhoven, R.
AU  - Rovin, B. H.
AU  - Wagner, C.
AU  - Zhou, B.
AU  - Gordon, R.
AU  - Hsu, B.
DA  - October
DB  - Embase
DO  - 10.1002/art.38914
DP  - Ovid Technologies
IS  - Suppl 10
KW  - safety
patient
human
lupus erythematosus nephritis
proteinuria
randomization
physician
population
kidney biopsy
infection
pneumonia
neutropenia
anaphylaxis
biopsy
disease activity
hospital patient
creatinine blood level
glomerulus filtration rate
urine
death
immunosuppressive treatment
screening
sirukumab
placebo
interleukin 6
monoclonal antibody
liver enzyme
corticosteroid
cytokine
LA  - English
M3  - Conference Abstract
N1  - 2014 ACR/ARHP Annual Meeting. Boston, MA United States
PY  - 2014
SN  - 2326-5191
SP  - S1239
ST  - A phase 2, multicenter, randomized, double-blind, placebo-controlled, proof-of-concept study to evaluate the efficacy and safety of sirukumab in patients with active lupus nephritis
T2  - Arthritis and Rheumatology
TI  - A phase 2, multicenter, randomized, double-blind, placebo-controlled, proof-of-concept study to evaluate the efficacy and safety of sirukumab in patients with active lupus nephritis
UR  - https://ovidsp.ovid.com/ovidweb.cgi?T=JS&CSC=Y&NEWS=N&PAGE=fulltext&D=emed15&AN=71738820
VL  - 66
ID  - 128
ER  - 

TY  - JOUR
AB  - Introduction: Long-term follow-up is needed to evaluate efficacy of induction therapy in proliferative lupus nephritis (LN). To date, no consensus exists whether azathioprine (AZA) combined with methyl-prednisolone (MP) might be an alternative for cyclophosphamide (CY). Aim(s): To analyze the 10-year follow-up data of CY versus AZA/MP in patients with proliferative LN. Patients and Methods: Between September 1995 and September 2001, 87 SLE patients with proliferative LN were included in the first Dutch LN Study. Patients were randomly assigned to either CY pulses (750 mg/m2, 13 pulses in 2 years) combined with oral prednisone (OP) (CY group; n=50) or AZA (2 mg/kg/day) combined with intravenous MP (3x3 pulses of 1000 mg) and OP (AZA/MP group; n=37). After 2 years, therapy was identical in both groups; AZA (2mg/kg/day) combined with OP. After 4 years, it was advised to taper the dosage of both drugs over a year. Result(s): After a median follow-up of 9.6 years (range 0.1-13.2), 11% of patients reached sustained doubling of serum creatinine (CY: 8%; AZA/MP: 16%), 22% had a renal relapse (CY: 10%; AZA/MP: 38%), 5% reached end-stage renal disease (ESRD; CY: 4%; AZA/MP: 5%), and 13% died (CY: 10%; AZA/MP: 16%). Relapses occurred significantly more often in the AZA/MP group (HR: 4.5, 95% CI: 1.6.-12.4). No significant differences between treatment groups were found in the proportion of patients with sustained doubling of serum creatinine, ESRD, and mortality, or in serum creatinine, proteinuria, and cyto-toxic treatment regimens at last follow-up. Conclusion(s): This open-label randomized controlled trial showed that CY is superior to AZA/MP in the prevention of renal relapses. The proportion of patients with sustained doubling of serum creatinine, ESRD, or mortality was relatively low and comparable between the two treatment groups after 10-year follow-up.
AD  - (Arends, Bijl) UMCG, Rheumatology and Clinical Immunology, Groningen, Netherlands (Grootscholten) KG, Internal Medicine, Haarlem, Netherlands (Berger) LUMC, Nephrology, Leiden, Netherlands (De Sevaux, Berden) UMCN, Nephrology, Nijmegen, Netherlands (Voskuyl) VUMC, Rheumatology, Amsterdam, Netherlands (Derksen) UMCU, Rheumatology and Clinical Immunology, Utrecht, Netherlands
S. Arends, UMCG, Rheumatology and Clinical Immunology, Groningen, Netherlands
AN  - 70414154
AU  - Arends, S.
AU  - Grootscholten, C.
AU  - Bijl, M.
AU  - Berger, S. P.
AU  - De Sevaux, R.
AU  - Voskuyl, A. E.
AU  - Derksen, R. H. W. M.
AU  - Berden, J. H. M.
DA  - April
DB  - Embase
DO  - 10.1177/0961203311399816
DP  - Ovid Technologies
IS  - 4
KW  - follow up
lupus erythematosus nephritis
patient
creatinine blood level
pulse rate
relapse
mortality
therapy
prevention
consensus
kidney disease
randomized controlled trial
proteinuria
cyclophosphamide
azathioprine
methylprednisolone
prednisone
LA  - English
M3  - Conference Abstract
N1  - 8th European Lupus Meeting. Porto Portugal
PY  - 2011
SN  - 0961-2033
SP  - 350
ST  - Cyclophosphamide versus azathioprine/methylprednisolone: Long-term follow-up of the first dutch lupus nephritis study
T2  - Lupus
TI  - Cyclophosphamide versus azathioprine/methylprednisolone: Long-term follow-up of the first dutch lupus nephritis study
UR  - https://ovidsp.ovid.com/ovidweb.cgi?T=JS&CSC=Y&NEWS=N&PAGE=fulltext&D=emed12&AN=70414154
VL  - 20
ID  - 121
ER  - 

TY  - JOUR
AB  - OBJECTIVES: The objectives of this study are to analyse the long-term follow-up of a randomised controlled trial of induction treatment with azathioprine/methylprednisolone (AZA/MP) versus high-dose intravenous cyclophosphamide (ivCY) in patients with proliferative lupus nephritis (LN) and to evaluate the predictive value of clinical, laboratory and renal biopsy parameters regarding renal outcome. METHODS: 87 patients with biopsy-proven proliferative LN were treated with either AZA/MP (n=37) or ivCY (n=50), both with oral prednisone. After 2 years, renal biopsy was repeated, and all patients continued with AZA/oral prednisone. The primary study end point was sustained doubling of serum creatinine. Secondary end points included renal relapse, end-stage renal disease and mortality. RESULTS: After a median follow-up of 9.6 years, no significant differences between AZA/MP versus ivCY groups were found in the proportion of patients with sustained doubling of serum creatinine (n=6 (16%) vs n=4 (8%); p=0.313), end-stage renal disease (n=2 (5%) vs n=2 (4%); p=1.000) or mortality (n=6 (16%) vs n=5 (10%); p=0.388). Renal relapses occurred more often in the AZA/MP group (n=14 (38%) vs n=5 (10%); p=0.002, HR: 4.5). Serum creatinine, proteinuria and immunosuppressive treatment regimens at the last follow-up were comparable. Clinical and laboratory parameters at baseline and after 2 years, and renal biopsy parameters (only) at baseline predicted renal outcome. CONCLUSION: Induction treatment with ivCY was superior to AZA/MP in preventing renal relapses, but other parameters for renal function did not differ. AZA/MP can therefore serve as an alternative in patients with proliferative LN who wish to avoid gonadal toxicity of CY. Several prognostic factors of long-term renal outcome were identified.
AD  - Department of Rheumatology and Clinical Immunology, University Medical Center Groningen, University of Groningen, Groningen, The Netherlands. s.arends@reuma.umcg.nl
AN  - 22128082
AU  - Arends, S.
AU  - Grootscholten, C.
AU  - Derksen, R. H.
AU  - Berger, S. P.
AU  - de Sévaux, R. G.
AU  - Voskuyl, A. E.
AU  - Bijl, M.
AU  - Berden, J. H.
DA  - Jun
DB  - Medline
DO  - 10.1136/annrheumdis-2011-200384
DP  - NLM
ET  - 2011/12/01
IS  - 6
J2  - Annals of the rheumatic diseases
KW  - Adolescent
Adult
Anti-Inflammatory Agents
administration & dosage
Azathioprine
administration & dosage
Creatinine
blood
Cyclophosphamide
administration & dosage
Female
Follow-Up Studies
Humans
Immunosuppressive Agents
administration & dosage
Kidney Failure, Chronic
mortality
prevention & control
Lupus Nephritis
blood
drug therapy
mortality
Male
Methylprednisolone
administration & dosage
Middle Aged
Prognosis
Proteinuria
blood
drug therapy
mortality
Time Factors
Treatment Outcome
Young Adult
LA  - eng
N1  - 1468-2060
Arends, Suzanne
Grootscholten, Cecile
Derksen, Ronald H W M
Berger, Stefan P
de Sévaux, Ruud G L
Voskuyl, Alexandre E
Bijl, Marc
Berden, Jo H M
Dutch Working Party on systemic lupus erythematosus
Comparative Study
Journal Article
Randomized Controlled Trial
Research Support, Non-U.S. Gov't
England
Ann Rheum Dis. 2012 Jun;71(6):966-73. doi: 10.1136/annrheumdis-2011-200384. Epub 2011 Nov 29.
PY  - 2012
SN  - 0003-4967
SP  - 966-73
ST  - Long-term follow-up of a randomised controlled trial of azathioprine/methylprednisolone versus cyclophosphamide in patients with proliferative lupus nephritis
T2  - Ann Rheum Dis
TI  - Long-term follow-up of a randomised controlled trial of azathioprine/methylprednisolone versus cyclophosphamide in patients with proliferative lupus nephritis
VL  - 71
ID  - 63
ER  - 

TY  - JOUR
AB  - We evaluated renal function in 107 patients with active lupus nephritis who participated in long-term randomized therapeutic trials (median follow-up, seven years). For patients taking oral prednisone alone, the probability of renal failure began to increase substantially after five years of observation. Renal function was better preserved in patients who received various cytotoxic-drug therapies, but the difference was statistically significant only for intravenous cyclophosphamide plus low-dose prednisone as compared with high-dose prednisone alone (P = 0.027). The advantage of treatment with intravenous cyclophosphamide over oral prednisone alone was particularly apparent in the high-risk subgroup of patients who had chronic histologic changes on renal biopsy at study entry. Patients treated with intravenous cyclophosphamide have not experienced hemorrhagic cystitis, cancer, or a disproportionate number of major infections. We conclude that, as compared with high-dose oral prednisone alone, treatment of lupus glomerulonephritis with intravenous cyclophosphamide reduces the risk of end-stage renal failure with few serious complications.
AN  - 3511372
AU  - Austin, H. A., 3rd
AU  - Klippel, J. H.
AU  - Balow, J. E.
AU  - le Riche, N. G.
AU  - Steinberg, A. D.
AU  - Plotz, P. H.
AU  - Decker, J. L.
DA  - Mar 6
DB  - Medline
DO  - 10.1056/nejm198603063141004
DP  - NLM
ET  - 1986/03/06
IS  - 10
J2  - The New England journal of medicine
KW  - Administration, Oral
Adult
Azathioprine
administration & dosage
adverse effects
therapeutic use
Biopsy
Clinical Trials as Topic
Creatinine
blood
Cyclophosphamide
administration & dosage
adverse effects
therapeutic use
Drug Therapy, Combination
Female
Glomerulonephritis
drug therapy
etiology
physiopathology
Humans
Injections, Intravenous
Kidney
pathology
Kidney Failure, Chronic
etiology
Lupus Erythematosus, Systemic
complications
Male
Prednisone
administration & dosage
adverse effects
therapeutic use
Random Allocation
LA  - eng
N1  - Austin, H A 3rd
Klippel, J H
Balow, J E
le Riche, N G
Steinberg, A D
Plotz, P H
Decker, J L
Clinical Trial
Comparative Study
Journal Article
Randomized Controlled Trial
Research Support, Non-U.S. Gov't
United States
N Engl J Med. 1986 Mar 6;314(10):614-9. doi: 10.1056/NEJM198603063141004.
PY  - 1986
SN  - 0028-4793 (Print)
0028-4793
SP  - 614-9
ST  - Therapy of lupus nephritis. Controlled trial of prednisone and cytotoxic drugs
T2  - N Engl J Med
TI  - Therapy of lupus nephritis. Controlled trial of prednisone and cytotoxic drugs
VL  - 314
ID  - 37
ER  - 

TY  - JOUR
AB  - The predictive value of laboratory results and renal histologic data was examined in 102 patients upon entry into prospective, randomized, therapeutic trials of lupus nephritis. Three clinical features at the time of entry into the study were individually associated with increased rates of renal failure: age less than 24 years, male gender, and an elevated serum creatinine level. Subjects with diffuse proliferative or membranoproliferative glomerulonephritis were at a modest but significantly increased risk for the development of end-stage renal disease compared with patients with other classes of lupus nephritis. Semiquantitative scores of histologic features (specified by activity and chronicity indexes) identified subgroups of patients with comparatively high renal failure rates. To address the controversial issue of whether renal histologic data significantly improve the outcome predictions in patients with lupus nephritis, multivariate survival models were generated, permitting simultaneous consideration of multiple prognostic factors. Outcome predictions based on the strongest clinical predictors (age, sex, and serum creatinine level) were significantly enhanced by the addition of activity and chronicity indexes. Only age and chronicity index contributed significantly to the five-variable model and together constituted a two-variable model, the predictions of which were similar to observed outcomes. In the context of the highly significant prognostic indicators (age and chronicity index), immunosuppressive agents appeared to provide a slight therapeutic advantage over oral corticosteroids alone.
AN  - 6351607
AU  - Austin, H. A., 3rd
AU  - Muenz, L. R.
AU  - Joyce, K. M.
AU  - Antonovych, T. A.
AU  - Kullick, M. E.
AU  - Klippel, J. H.
AU  - Decker, J. L.
AU  - Balow, J. E.
DA  - Sep
DB  - Medline
DO  - 10.1016/0002-9343(83)90338-8
DP  - NLM
ET  - 1983/09/01
IS  - 3
J2  - The American journal of medicine
KW  - Adolescent
Adrenal Cortex Hormones
therapeutic use
Adult
Age Factors
Biopsy
Child
Clinical Trials as Topic
Creatinine
blood
Female
Glomerulonephritis
complications
drug therapy
pathology
Humans
Immunosuppressive Agents
therapeutic use
Kidney
pathology
Kidney Failure, Chronic
etiology
pathology
Lupus Erythematosus, Systemic
complications
drug therapy
pathology
Male
Middle Aged
Models, Biological
Prognosis
Sex Factors
Time Factors
LA  - eng
N1  - Austin, H A 3rd
Muenz, L R
Joyce, K M
Antonovych, T A
Kullick, M E
Klippel, J H
Decker, J L
Balow, J E
Clinical Trial
Journal Article
Randomized Controlled Trial
United States
Am J Med. 1983 Sep;75(3):382-91. doi: 10.1016/0002-9343(83)90338-8.
PY  - 1983
SN  - 0002-9343 (Print)
0002-9343
SP  - 382-91
ST  - Prognostic factors in lupus nephritis. Contribution of renal histologic data
T2  - Am J Med
TI  - Prognostic factors in lupus nephritis. Contribution of renal histologic data
VL  - 75
ID  - 38
ER  - 

TY  - JOUR
AD  - Chair of Nephrology, Second Faculty of Medicine, University of Naples, Italy.
AN  - 1458919
AU  - Balletta, M.
AU  - Sabella, D.
AU  - Magri, P.
AU  - Sepe, V.
AU  - Stanziale, P.
AU  - Di Luccio, R.
AU  - Colucci, G.
AU  - Fuiano, G.
DB  - Medline
DO  - 10.1159/000421703
DP  - NLM
ET  - 1992/01/01
J2  - Contributions to nephrology
KW  - Creatinine
metabolism
Cyclosporine
administration & dosage
Drug Therapy, Combination
Humans
Lupus Nephritis
drug therapy
metabolism
Prednisone
administration & dosage
Proteinuria
drug therapy
LA  - eng
N1  - Balletta, M
Sabella, D
Magri, P
Sepe, V
Stanziale, P
Di Luccio, R
Colucci, G
Fuiano, G
Clinical Trial
Comparative Study
Journal Article
Randomized Controlled Trial
Switzerland
Contrib Nephrol. 1992;99:129-30. doi: 10.1159/000421703.
PY  - 1992
SN  - 0302-5144 (Print)
0302-5144
SP  - 129-30
ST  - Ciclosporin plus steroids versus steroids alone in the treatment of lupus nephritis
T2  - Contrib Nephrol
TI  - Ciclosporin plus steroids versus steroids alone in the treatment of lupus nephritis
VL  - 99
ID  - 16
ER  - 

TY  - JOUR
AB  - Treatment of class V+IV lupus nephritis remains unsatisfactory despite the progress made in the treatment of diffuse proliferative lupus nephritis. In this prospective study, 40 patients with class V+IV lupus nephritis were randomly assigned to induction therapy with mycophenolate mofetil, tacrolimus, and steroids (multitarget therapy) or intravenous cyclophosphamide (IVCY). Patients were treated for 6 mo unless complete remission was not achieved, in which case treatment was extended to 9 mo. An intention-to-treat analysis revealed a higher rate of complete remission with multitarget therapy at both 6 and 9 mo (50 and 65%, respectively) than with IVCY (5 and 15%, respectively). At 6 mo, eight (40%) patients in each group experienced partial remission, and at 9 mo, six (30%) patients receiving multitarget therapy and eight (40%) patients receiving IVCY experienced partial remission. There were no deaths during this study. Most adverse events were less frequent in the multitarget therapy group. Calcineurin inhibitor nephrotoxicity was not observed, but three patients developed new-onset hypertension with multitarget therapy. In conclusion, multitarget therapy is superior to IVCY for inducing complete remission of class V+IV lupus nephritis and is well tolerated.
AD  - Research Institute of Nephrology, Jinling Hospital, Nanjing University School of Medicine, Nanjing, China.
AN  - 18596121
AU  - Bao, H.
AU  - Liu, Z. H.
AU  - Xie, H. L.
AU  - Hu, W. X.
AU  - Zhang, H. T.
AU  - Li, L. S.
C1  - ClinicalTrials.gov/NCT00298506
C2  - PMC2551567
DA  - Oct
DB  - Medline
DO  - 10.1681/asn.2007121272
DP  - NLM
ET  - 2008/07/04
IS  - 10
J2  - Journal of the American Society of Nephrology : JASN
KW  - Adult
Drug Therapy, Combination
Enzyme Inhibitors
administration & dosage
Female
Glucocorticoids
administration & dosage
Humans
Immunosuppressive Agents
administration & dosage
Lupus Nephritis
drug therapy
pathology
Male
Mycophenolic Acid
administration & dosage
Prednisone
administration & dosage
Prospective Studies
Tacrolimus
administration & dosage
Treatment Outcome
LA  - eng
N1  - 1533-3450
Bao, Hao
Liu, Zhi-Hong
Xie, Hong-Lang
Hu, Wei-Xin
Zhang, Hai-Tao
Li, Lei-Shi
Journal Article
Randomized Controlled Trial
J Am Soc Nephrol. 2008 Oct;19(10):2001-10. doi: 10.1681/ASN.2007121272. Epub 2008 Jul 2.
PY  - 2008
SN  - 1046-6673 (Print)
1046-6673
SP  - 2001-10
ST  - Successful treatment of class V+IV lupus nephritis with multitarget therapy
T2  - J Am Soc Nephrol
TI  - Successful treatment of class V+IV lupus nephritis with multitarget therapy
VL  - 19
ID  - 17
ER  - 

TY  - JOUR
AB  - The prognosis of patients with diffuse proliferative lupus nephritis is generally poor, and the majority of patients with this lesion develop progressive deterioration in renal function. Intravenous "pulses" of methylprednisolone have been advocated for the treatment of severe nephritis. In this study, 15 patients with biopsy-proven diffuse proliferative lupus nephritis were treated with oral high-dose prednisone therapy, initially 2 mg/kg/day. They were compared with seven patients with similar renal pathology treated with six daily pulses of methylprednisolone (30 mg/kg/day, not to exceed 1 gm/day), followed by prednisone orally, initially 2 mg/kg/day. There were no deaths in either group and the side effects of therapy were similar in the two groups. Pretreatment GFRs for the pulse and high-dose groups were similar. There was a more rapid improvement in GFR following pulse therapy, but the long-term effects on renal function for the two modes of therapy were the same.
AN  - 7045314
AU  - Barron, K. S.
AU  - Person, D. A.
AU  - Brewer, E. J., Jr.
AU  - Beale, M. G.
AU  - Robson, A. M.
DA  - Jul
DB  - Medline
DO  - 10.1016/s0022-3476(82)80203-5
DP  - NLM
ET  - 1982/07/01
IS  - 1
J2  - The Journal of pediatrics
KW  - Administration, Oral
Adolescent
Antibodies, Antinuclear
analysis
Child
Clinical Trials as Topic
Complement C3
analysis
Female
Follow-Up Studies
Glomerular Filtration Rate
drug effects
Humans
Injections, Intravenous
Lupus Erythematosus, Systemic
complications
Male
Methylprednisolone
administration & dosage
therapeutic use
Nephritis
complications
drug therapy
Prednisone
administration & dosage
therapeutic use
Random Allocation
LA  - eng
N1  - Barron, K S
Person, D A
Brewer, E J Jr
Beale, M G
Robson, A M
Clinical Trial
Comparative Study
Journal Article
Randomized Controlled Trial
United States
J Pediatr. 1982 Jul;101(1):137-41. doi: 10.1016/s0022-3476(82)80203-5.
PY  - 1982
SN  - 0022-3476 (Print)
0022-3476
SP  - 137-41
ST  - Pulse methylprednisolone therapy in diffuse proliferative lupus nephritis
T2  - J Pediatr
TI  - Pulse methylprednisolone therapy in diffuse proliferative lupus nephritis
VL  - 101
ID  - 18
ER  - 

TY  - JOUR
AB  - Fourteen patients were enrolled in a placebo-controlled double-blind randomized trial of 8 weeks of treatment for active lupus nephritis. Seven patients received prednisone at a dose of 1 mg kg(minus sign1) day(minus sign1) plus misoprostol at a dose of 200 &mgr;g P.O. Q.I.D.; 7 patients received prednisone plus placebo. The patients included 12 females, 2 males; 3 African-Americans, 3 Asians, 5 Hispanics, and 3 Caucasians. There were no serious side effects associated with prednisone or misoprostol treatment during the 8-week study period. Laboratory measures obtained at baseline, 4, 8, and 12 weeks included complete blood count (CBC), ESR, C reactive protein (CRP), serum creatinine, creatinine clearance, 24-h urine protein excretion, C3, C4, and anti-double stranded DNA (anti-dsDNA). Statistical analysis was conducted assessing change in measures over time in the entire study group by paired t-tests. The effect of treatment on change over time was examined by analysis of covariance. Log transformation of the variables was performed prior to statistical analysis. For the entire study group, the mean levels of ESR, CRP, 24-h protein excretion, C3, C4, and anti-dsDNA were improved at 4, 8, and 12 weeks. The mean ESR at baseline was 70 plus minus 8 compared to 42 plus minus 8 at 12 weeks (p < 0.01). The mean CRP at baseline was 0.6 plus minus 0.2 compared to 0.2 plus minus 0.1 at 12 weeks (p < 0.01). The 24-h protein excretion was 4367 plus minus 769 mg at baseline compared to 2512 plus minus 709 mg at 12 weeks (p = 0.02). The mean C3 at baseline was 40 plus minus 4 mg dl(minus sign1) compared to 60 plus minus 4 mg dl(minus sign1) at 12 weeks (p < 0.01). The mean C4 at baseline was 14 plus minus 1 mg dl(minus sign1) compared to 23 plus minus 2 mg dl(minus sign1) at 12 weeks (p < 0.01). The mean anti-dsDNA at baseline was 4268 plus minus 1780 compared to 316 plus minus 111 at 12 weeks (p < 0.001). The baseline serum creatinine (1.12 plus minus.15 mg dl(minus sign1)) and creatinine clearance (82 plus minus 15 ml min(minus sign1)) were not significantly changed at 12 weeks (1.10 plus minus 0.2 mg dl(minus sign1) and 80 plus minus 17 ml min(minus sign1), respectively). Comparing the misoprostol treatment group to the placebo group, there were no statistically significant differences for ESR, CRP, creatinine, creatinine clearance, 24-h protein excretion, C3, C4, or anti-dsDNA at any time points. However, comparing the misoprostol treatment group at 4 weeks to the placebo group, a more rapid decrease in anti-dsDNA (reduction of 3297 plus minus 2374) was observed in the misoprostol treatment group versus 304 plus minus 409 in the placebo group), as well as lower mean anti-dsDNA levels (464 plus minus 140) in the misoprostol treatment group versus 4118 plus minus 3834 in the placebo group). Also, the C3 and C4 levels at 12 weeks in the misoprostol treatment group (67 plus minus 5 and 27 plus minus 3 mg dl(minus sign1), respectively) were greater than levels in the placebo group (52 plus minus 4 and 19 plus minus 3 mg dl(minus sign1), respectively). The data demonstrate that oral prednisone is effective in reducing proteinuria and improving the biological markers of disease activity (i.e., ESR, CRP, C3, C4, and anti-dsDNA) following short-term treatment of active lupus nephritis. Additionally, the more rapid change in anti-dsDNA levels and superior normalization of complement levels in the treatment group, although not statistically significant, are consistent with a biologic effect of misoprostol on lymphocyte function and the production of a pathogenic autoantibodies.
AD  - Department of Rheumatology, Hospital for Joint Diseases Department of Medicine, New York University School of Medicine, New York, USA.
AN  - 11854810
AU  - Belmont, H. M.
AU  - Kitsis, E.
AU  - Skovron, M. L.
AU  - Buyon, J.
AU  - McCullagh, E.
AU  - Abramson, S.
DA  - Dec
DB  - PubMed-not-MEDLINE
DO  - 10.1097/00045391-199512000-00005
DP  - NLM
ET  - 1995/12/01
IS  - 12
J2  - American journal of therapeutics
LA  - eng
N1  - 1536-3686
Belmont, H Michael
Kitsis, Elizabeth
Skovron, Mary Louise
Buyon, Jill
McCullagh, Eileen
Abramson, Steven
Journal Article
United States
Am J Ther. 1995 Dec;2(12):928-932. doi: 10.1097/00045391-199512000-00005.
PY  - 1995
SN  - 1075-2765
SP  - 928-932
ST  - Misoprostol and Prednisone Treatment of Lupus Nephritis
T2  - Am J Ther
TI  - Misoprostol and Prednisone Treatment of Lupus Nephritis
VL  - 2
ID  - 111
ER  - 

TY  - JOUR
AB  - OBJECTIVE: To evaluate safety, pharmacokinetics and pharmacodynamics of anti-interferon (IFN)-γ monoclonal antibody AMG 811 in subjects with SLE without or with lupus nephritis (LN). METHODS: In this phase Ib, randomised, multiple-dose escalation study (NCT00818948), subjects without LN were randomised to subcutaneous AMG 811 (6, 20 or 60 mg) or placebo and subjects with LN were randomised to subcutaneous AMG 811 (20, 60 or 120 mg) or placebo every four weeks for three total doses. Outcomes included incidence of adverse events (AEs); pharmacokinetics; levels of serum proteins (CXCL-10, interleukin 18, monocyte chemotactic protein-1); changes in gene transcript profiles and clinical parameters (Safety of Estrogen in Lupus Erythematosus National Assessment-Systemic Lupus Erythematosus Disease Activity Index (SELENA-SLEDAI) scores, proteinuria, anti-double-stranded DNA (anti-dsDNA) antibodies, C3 complement, C4 complement). RESULTS: Fifty-six subjects enrolled (28 SLE without LN; 28 with LN). Baseline mean SELENA-SLEDAI scores were 2.2 and 12.0 for SLE subjects without and with LN, respectively. Most subjects reported an AE; no meaningful imbalances were observed between AMG 811 and placebo. Pharmacokinetic profiles were similar and mostly dose-proportional in subjects without or with LN. AMG 811 treatment reduced CXCL-10 protein levels and blood-based RNA IFN-γ Blockade Signature compared with placebo. Reductions were less pronounced and not sustained in subjects with LN, even at the highest dose tested, compared with subjects without LN. No effect on SELENA-SLEDAI scores, proteinuria, C3 or C4 complement levels, or anti-dsDNA antibodies was observed. CONCLUSION: AMG 811 demonstrated favourable pharmacokinetics and acceptable safety profile but no evidence of clinical impact. IFN-γ-associated biomarkers decreased with AMG 811; effects were less pronounced and not sustained in LN subjects. TRIAL REGISTRATION NUMBER: NCT00818948; results.
AD  - Amgen Inc., Thousand Oaks, California, USA.
Amgen Inc., Seattle, Washington, USA.
French National Reference Center for SLE, Hôpital Pitié-Salpêtrière, Paris, France.
Instituto Nacional de Ciencias Médicas y Nutrición Salvador Zubirán, Mexico City, Mexico.
Altoona Center for Clinical Research, Duncansville, Pennsylvania, USA.
Feinstein Institute for Medical Research, Manhasset, USA.
Queen Mary Hospital, University of Hong Kong, Hong Kong.
University Malaya Medical Centre, Kuala Lumpur, Malaysia.
AN  - 29018537
AU  - Boedigheimer, M. J.
AU  - Martin, D. A.
AU  - Amoura, Z.
AU  - Sánchez-Guerrero, J.
AU  - Romero-Diaz, J.
AU  - Kivitz, A.
AU  - Aranow, C.
AU  - Chan, T. M.
AU  - Chong, Y. B.
AU  - Chiu, K.
AU  - Wang, C.
AU  - Sohn, W.
AU  - Arnold, G. E.
AU  - Damore, M. A.
AU  - Welcher, A. A.
AU  - Sullivan, B. A.
AU  - Kotzin, B. L.
AU  - Chung, J. B.
C2  - PMC5604705
DB  - PubMed-not-MEDLINE
DO  - 10.1136/lupus-2017-000226
DP  - NLM
ET  - 2017/10/12
IS  - 1
J2  - Lupus science & medicine
LA  - eng
N1  - 2053-8790
Boedigheimer, Michael J
Martin, David A
Amoura, Zahir
Sánchez-Guerrero, Jorge
Romero-Diaz, Juanita
Kivitz, Alan
Aranow, Cynthia
Chan, Tak Mao
Chong, Yip Boon
Chiu, Kit
Wang, Christine
Sohn, Winnie
Arnold, Gregory E
Damore, Michael A
Welcher, Andrew A
Sullivan, Barbara A
Kotzin, Brian L
Chung, James B
Journal Article
Lupus Sci Med. 2017 Sep 14;4(1):e000226. doi: 10.1136/lupus-2017-000226. eCollection 2017.
PY  - 2017
SN  - 2053-8790 (Print)
2053-8790
SP  - e000226
ST  - Safety, pharmacokinetics and pharmacodynamics of AMG 811, an anti-interferon-γ monoclonal antibody, in SLE subjects without or with lupus nephritis
T2  - Lupus Sci Med
TI  - Safety, pharmacokinetics and pharmacodynamics of AMG 811, an anti-interferon-γ monoclonal antibody, in SLE subjects without or with lupus nephritis
VL  - 4
ID  - 20
ER  - 

TY  - JOUR
AB  - Among 14 randomised patients with proliferative lupus nephritis, monthly intravenous immunoglobulin maintained remission over 18 months, similar to standard intravenous cyclophosphamide treatment. Pulsed immunoglobulin may be a useful alternative therapy in lupus nephritis.
AN  - 10470708
AU  - Boletis, J. N.
AU  - Ioannidis, J. P.
AU  - Boki, K. A.
AU  - Moutsopoulos, H. M.
DA  - Aug 14
DB  - Medline
DO  - 10.1016/s0140-6736(99)01575-5
DP  - NLM
ET  - 1999/09/02
IS  - 9178
J2  - Lancet (London, England)
KW  - Adolescent
Adult
Cyclophosphamide
therapeutic use
Drug Administration Schedule
Female
Humans
Immunoglobulins, Intravenous
therapeutic use
Immunosuppressive Agents
therapeutic use
Injections, Intravenous
Lupus Erythematosus, Systemic
drug therapy
Lupus Nephritis
drug therapy
Male
Middle Aged
Pilot Projects
Treatment Outcome
LA  - eng
N1  - Boletis, J N
Ioannidis, J P
Boki, K A
Moutsopoulos, H M
Clinical Trial
Comparative Study
Letter
Randomized Controlled Trial
England
Lancet. 1999 Aug 14;354(9178):569-70. doi: 10.1016/S0140-6736(99)01575-5.
PY  - 1999
SN  - 0140-6736 (Print)
0140-6736
SP  - 569-70
ST  - Intravenous immunoglobulin compared with cyclophosphamide for proliferative lupus nephritis
T2  - Lancet
TI  - Intravenous immunoglobulin compared with cyclophosphamide for proliferative lupus nephritis
VL  - 354
ID  - 21
ER  - 

TY  - JOUR
AB  - Pulse cyclophosphamide is more effective than prednisone alone in preventing renal failure in lupus nephritis. We undertook a randomised, controlled trial to find out whether pulse methylprednisolone could equal pulse cyclophosphamide in preserving renal function in patients with lupus nephritis, and whether there was a difference between long and short courses of pulse cyclophosphamide in preventing exacerbations. 65 patients (60 female, 5 male; median [range] age 29 [10-48] years) with severe lupus nephritis were assigned randomly to monthly pulse methylprednisolone for 6 months (25 patients), monthly pulse cyclophosphamide for 6 months (20), or monthly cyclophosphamide for 6 months followed by quarterly pulse cyclophosphamide for 2 additional years (20). Patients treated with pulse methylprednisolone had a higher probability of doubling serum creatinine than those treated with long-course cyclophosphamide (p less than 0.04). Risk of doubling creatinine was not significantly different between short and long course cyclophosphamide. However, patients treated with short-course cyclophosphamide had a higher probability of exacerbations than those treated with long-course cyclophosphamide (p less than 0.01). An extended course of pulse cyclophosphamide is more effective than 6 months of pulse methylprednisolone in preserving renal function in patients with severe lupus nephritis. Addition of a quarterly maintenance regimen to monthly pulse cyclophosphamide reduces the rate of exacerbations.
AD  - Kidney Disease Section, National Institute of Diabetes and Digestive and Kidney Diseases, NIH, Bethesda, Maryland 20892.
AN  - 1356175
AU  - Boumpas, D. T.
AU  - Austin, H. A., 3rd
AU  - Vaughn, E. M.
AU  - Klippel, J. H.
AU  - Steinberg, A. D.
AU  - Yarboro, C. H.
AU  - Balow, J. E.
DA  - Sep 26
DB  - Medline
DO  - 10.1016/0140-6736(92)92292-n
DP  - NLM
ET  - 1992/09/26
IS  - 8822
J2  - Lancet (London, England)
KW  - Adolescent
Adult
Child
Creatinine
blood
Cyclophosphamide
administration & dosage
adverse effects
Drug Administration Schedule
Female
Humans
Lupus Nephritis
blood
drug therapy
Male
Methylprednisolone
administration & dosage
adverse effects
Middle Aged
Recurrence
Survival Analysis
Treatment Outcome
LA  - eng
N1  - Boumpas, D T
Austin, H A 3rd
Vaughn, E M
Klippel, J H
Steinberg, A D
Yarboro, C H
Balow, J E
Clinical Trial
Comparative Study
Journal Article
Randomized Controlled Trial
England
Lancet. 1992 Sep 26;340(8822):741-5. doi: 10.1016/0140-6736(92)92292-n.
PY  - 1992
SN  - 0140-6736 (Print)
0140-6736
SP  - 741-5
ST  - Controlled trial of pulse methylprednisolone versus two regimens of pulse cyclophosphamide in severe lupus nephritis
T2  - Lancet
TI  - Controlled trial of pulse methylprednisolone versus two regimens of pulse cyclophosphamide in severe lupus nephritis
VL  - 340
ID  - 22
ER  - 

TY  - JOUR
AD  - Medizinische Poliklinik der Ludwig-Maximilians-Universität, Pettenkoferstrasse 8a, Munich 80336, Germany.
AN  - 16932452
AU  - Burchardi, C.
AU  - Schlöndorff, D.
DA  - Jun
DB  - Medline
DO  - 10.1038/ncpneph0184
DP  - NLM
ET  - 2006/08/26
IS  - 6
J2  - Nature clinical practice. Nephrology
KW  - Administration, Oral
Adult
Cross-Over Studies
Cyclophosphamide
adverse effects
therapeutic use
Drug Therapy, Combination
Female
Glucocorticoids
therapeutic use
Humans
Immunosuppressive Agents
adverse effects
therapeutic use
Infusions, Intravenous
Lupus Nephritis
drug therapy
mortality
Male
Mycophenolic Acid
adverse effects
analogs & derivatives
therapeutic use
Prednisone
therapeutic use
Remission Induction
Treatment Outcome
LA  - eng
N1  - Burchardi, Christian
Schlöndorff, Detlef
Comparative Study
Journal Article
England
Nat Clin Pract Nephrol. 2006 Jun;2(6):314-5. doi: 10.1038/ncpneph0184.
PY  - 2006
SN  - 1745-8323 (Print)
1745-8323
SP  - 314-5
ST  - Induction therapy for active lupus nephritis: mycophenolate mofetil versus cyclophosphamide
T2  - Nat Clin Pract Nephrol
TI  - Induction therapy for active lupus nephritis: mycophenolate mofetil versus cyclophosphamide
VL  - 2
ID  - 57
ER  - 

TY  - JOUR
AN  - 4695164
AU  - Cade, R.
AU  - Spooner, G.
AU  - Schlein, E.
AU  - Pickering, M.
AU  - DeQuesada, A.
AU  - Holcomb, A.
AU  - Juncos, L.
AU  - Richard, G.
AU  - Shires, D.
AU  - Levin, D.
AU  - Hackett, R.
AU  - Free, J.
AU  - Hunt, R.
AU  - Fregly, M.
DB  - Medline
DO  - 10.1159/000180176
DP  - NLM
ET  - 1973/01/01
IS  - 1
J2  - Nephron
KW  - Adolescent
Adult
Azathioprine
administration & dosage
therapeutic use
Child
Cushing Syndrome
chemically induced
Diabetes Mellitus
chemically induced
Drug Combinations
Female
Glomerulonephritis
drug therapy
Heparin
administration & dosage
therapeutic use
Humans
Hypertension
chemically induced
Lupus Erythematosus, Systemic
drug therapy
Male
Middle Aged
Prednisone
administration & dosage
adverse effects
therapeutic use
Psychoses, Substance-Induced
etiology
LA  - eng
N1  - Cade, R
Spooner, G
Schlein, E
Pickering, M
DeQuesada, A
Holcomb, A
Juncos, L
Richard, G
Shires, D
Levin, D
Hackett, R
Free, J
Hunt, R
Fregly, M
Clinical Trial
Comparative Study
Controlled Clinical Trial
Journal Article
Randomized Controlled Trial
Switzerland
Nephron. 1973;10(1):37-56. doi: 10.1159/000180176.
PY  - 1973
SN  - 1660-8151 (Print)
1660-8151
SP  - 37-56
ST  - Comparison of azathioprine, prednisone, and heparin alone or combined in treating lupus nephritis
T2  - Nephron
TI  - Comparison of azathioprine, prednisone, and heparin alone or combined in treating lupus nephritis
VL  - 10
ID  - 24
ER  - 

TY  - JOUR
AB  - From 1969 to 1975, 53 patients with lupus nephritis took part in randomized trials comparing prednisone, oral azathioprine plus low-dose prednisone, and oral cyclophosphamide plus low-dose prednisone. After a mean follow-up of 85 months, cyclophosphamide appears marginally superior to prednisone for maintaining renal function (p = 0.03) and preventing end-stage renal failure (p = 0.07). Chronic change shown by renal biopsy assessed by a chronicity index was found useful in predicting renal function outcomes and response to immunosuppressive therapy. Three of 21 patients with a low chronicity index and 9 of 10 patients with a high chronicity index doubled their serum creatinine (p less than 0.00003). The probability of renal functional deterioration was not different among the treatments studied. However, in 14 patients with an intermediate chronicity index, 1 of 11 patients treated with azathioprine or cyclophosphamide doubled the serum creatinine level whereas all 3 patients treated with prednisone have progressed to end-stage renal failure (p = 0.005). The study suggests that single-drug oral immunosuppressive treatment combined with prednisone is most beneficial in lupus patients with intermediate chronic change shown by renal biopsy.
AN  - 6344715
AU  - Carette, S.
AU  - Klippel, J. H.
AU  - Decker, J. L.
AU  - Austin, H. A.
AU  - Plotz, P. H.
AU  - Steinberg, A. D.
AU  - Balow, J. E.
DA  - Jul
DB  - Medline
DO  - 10.7326/0003-4819-99-1-1
DP  - NLM
ET  - 1983/07/01
IS  - 1
J2  - Annals of internal medicine
KW  - Administration, Oral
Adolescent
Adult
Azathioprine
therapeutic use
Child
Clinical Trials as Topic
Cyclophosphamide
therapeutic use
Female
Follow-Up Studies
Glomerulonephritis
drug therapy
etiology
pathology
Humans
Immunosuppressive Agents
adverse effects
therapeutic use
Lupus Erythematosus, Systemic
complications
drug therapy
Male
Middle Aged
Prednisone
therapeutic use
Random Allocation
LA  - eng
N1  - Carette, S
Klippel, J H
Decker, J L
Austin, H A
Plotz, P H
Steinberg, A D
Balow, J E
Clinical Trial
Journal Article
Randomized Controlled Trial
Research Support, Non-U.S. Gov't
United States
Ann Intern Med. 1983 Jul;99(1):1-8. doi: 10.7326/0003-4819-99-1-1.
PY  - 1983
SN  - 0003-4819 (Print)
0003-4819
SP  - 1-8
ST  - Controlled studies of oral immunosuppressive drugs in lupus nephritis. A long-term follow-up
T2  - Ann Intern Med
TI  - Controlled studies of oral immunosuppressive drugs in lupus nephritis. A long-term follow-up
VL  - 99
ID  - 39
ER  - 

TY  - JOUR
AD  - Department of Medicine, University of Hong Kong, Queen Mary Hospital, Hong Kong, China. dtmchan@hkucc.hku.hk
AN  - 18625633
AU  - Chan, T. M.
DA  - Jul
DB  - Medline
DO  - 10.1177/0961203308091285
DP  - NLM
ET  - 2008/07/16
IS  - 7
J2  - Lupus
KW  - Clinical Trials as Topic
Ethnic Groups
Humans
Immunosuppressive Agents
therapeutic use
Lupus Nephritis
drug therapy
Mycophenolic Acid
analogs & derivatives
therapeutic use
Treatment Outcome
LA  - eng
N1  - Chan, T M
Journal Article
England
Lupus. 2008 Jul;17(7):617-21. doi: 10.1177/0961203308091285.
PY  - 2008
SN  - 0961-2033 (Print)
0961-2033
SP  - 617-21
ST  - Mycophenolate mofetil in the treatment of lupus nephritis--7 years on
T2  - Lupus
TI  - Mycophenolate mofetil in the treatment of lupus nephritis--7 years on
VL  - 17
ID  - 25
ER  - 

TY  - JOUR
AB  - BACKGROUND: The combination of cyclophosphamide and prednisolone is effective for the treatment of severe lupus nephritis but has serious adverse effects. Whether mycophenolate mofetil can be substituted for cyclophosphamide is not known. METHODS: In 42 patients with diffuse proliferative lupus nephritis we compared the efficacy and side effects of a regimen of prednisolone and mycophenolate mofetil given for 12 months with those of a regimen of prednisolone and cyclophosphamide given for 6 months, followed by prednisolone and azathioprine for 6 months. Complete remission was defined as a value for urinary protein excretion that was less than 0.3 g per 24 hours, with normal urinary sediment, a normal serum albumin concentration, and values for serum creatinine and creatinine clearance that were no more than 15 percent above the base-line values. Partial remission was defined as a value for urinary protein excretion that was between 0.3 and 2.9 g per 24 hours, with a serum albumin concentration of at least 30 g per liter. RESULTS: Eighty-one percent of the 21 patients treated with mycophenolate mofetil and prednisolone (group 1) had a complete remission, and 14 percent had a partial remission, as compared with 76 percent and 14 percent, respectively, of the 21 patients treated with cyclophosphamide and prednisolone followed by azathioprine and prednisolone (group 2). The improvements in the degree of proteinuria and the serum albumin and creatinine concentrations were similar in the two groups. One patient in each group discontinued treatment because of side effects. Infections were noted in 19 percent of the patients in group 1 and in 33 percent of those in group 2 (P = 0.29). Other adverse effects occurred only in group 2; they included amenorrhea (in 23 percent of the patients), hair loss (19 percent), leukopenia (10 percent), and death (10 percent). The rates of relapse were 15 percent and 11 percent, respectively. CONCLUSIONS: For the treatment of diffuse proliferative lupus nephritis, the combination of mycophenolate mofetil and prednisolone is as effective as a regimen of cyclophosphamide and prednisolone followed by azathioprine and prednisolone but is less toxic.
AD  - Department of Medicine, University of Hong Kong and Queen Mary Hospital, Hong Kong, China. dtmchan@hku.hk
AN  - 11036121
AU  - Chan, T. M.
AU  - Li, F. K.
AU  - Tang, C. S.
AU  - Wong, R. W.
AU  - Fang, G. X.
AU  - Ji, Y. L.
AU  - Lau, C. S.
AU  - Wong, A. K.
AU  - Tong, M. K.
AU  - Chan, K. W.
AU  - Lai, K. N.
DA  - Oct 19
DB  - Medline
DO  - 10.1056/nejm200010193431604
DP  - NLM
ET  - 2000/10/19
IS  - 16
J2  - The New England journal of medicine
KW  - Adult
Azathioprine
therapeutic use
Cyclophosphamide
adverse effects
therapeutic use
Drug Therapy, Combination
Female
Glucocorticoids
therapeutic use
Humans
Immunosuppressive Agents
adverse effects
therapeutic use
Lupus Nephritis
drug therapy
Male
Mycophenolic Acid
adverse effects
analogs & derivatives
therapeutic use
Prednisolone
therapeutic use
Recurrence
Remission Induction
LA  - eng
N1  - Chan, T M
Li, F K
Tang, C S
Wong, R W
Fang, G X
Ji, Y L
Lau, C S
Wong, A K
Tong, M K
Chan, K W
Lai, K N
Clinical Trial
Comparative Study
Journal Article
Randomized Controlled Trial
Research Support, Non-U.S. Gov't
United States
N Engl J Med. 2000 Oct 19;343(16):1156-62. doi: 10.1056/NEJM200010193431604.
PY  - 2000
SN  - 0028-4793 (Print)
0028-4793
SP  - 1156-62
ST  - Efficacy of mycophenolate mofetil in patients with diffuse proliferative lupus nephritis. Hong Kong-Guangzhou Nephrology Study Group
T2  - N Engl J Med
TI  - Efficacy of mycophenolate mofetil in patients with diffuse proliferative lupus nephritis. Hong Kong-Guangzhou Nephrology Study Group
VL  - 343
ID  - 26
ER  - 

TY  - JOUR
AB  - Mycophenolate mofetil (MMF) and the sequential use of cyclophosphamide followed by azathioprine (CTX-AZA) demonstrate similar short-term efficacy in the treatment of diffuse proliferative lupus nephritis (DPLN), but MMF is associated with less drug toxicity. Results from an extended long-term study, with median follow-up of 63 mo, that investigated the role of MMF as continuous induction-maintenance treatment for DPLN are presented. Thirty-three patients were randomized to receive MMF, and 31 were randomized to the CTX-AZA treatment arm, both in combination with prednisolone. More than 90% in each group responded favorably (complete or partial remission) to induction treatment. Serum creatinine in both groups remained stable and comparable over time. Creatinine clearance increased significantly in the MMF group, but the between-group difference was insignificant. Improvements in serology and proteinuria were comparable between the two groups. A total of 6.3% in the MMF group and 10.0% of CTX-AZA-treated patients showed doubling of baseline creatinine during follow-up (P = 0.667). Both the relapse-free survival and the hazard ratio for relapse were similar between MMF- and CTX-AZA-treated patients (11 and nine patients relapsed, respectively) and between those with MMF treatment for 12 or >/=24 mo. MMF treatment was associated with fewer infections and infections that required hospitalization (P = 0.013 and 0.014, respectively). Four patients in the CTX-AZA group but none in the MMF group reached the composite end point of end-stage renal failure or death (P = 0.062 by survival analysis). It is concluded that MMF and prednisolone constitute an effective continuous induction-maintenance treatment for DPLN in Chinese patients.
AD  - Department of Medicine, University of Hong Kong, Queen Mary Hospital, New Clinical Building, Room 303, Pokfulam Road, Hong Kong. dtmchan@hkucc.hku.hk
AN  - 15728784
AU  - Chan, T. M.
AU  - Tse, K. C.
AU  - Tang, C. S.
AU  - Mok, M. Y.
AU  - Li, F. K.
DA  - Apr
DB  - Medline
DO  - 10.1681/asn.2004080686
DP  - NLM
ET  - 2005/02/25
IS  - 4
J2  - Journal of the American Society of Nephrology : JASN
KW  - Adult
Anti-Inflammatory Agents
administration & dosage
therapeutic use
Anti-Inflammatory Agents, Non-Steroidal
administration & dosage
adverse
effects
therapeutic use
Azathioprine
administration & dosage
adverse effects
therapeutic use
Cyclophosphamide
administration & dosage
adverse effects
therapeutic use
Drug Administration Schedule
Drug Therapy, Combination
Female
Follow-Up Studies
Humans
Incidence
Kidney
physiopathology
Kidney Failure, Chronic
epidemiology
etiology
Lupus Nephritis
complications
drug therapy
pathology
physiopathology
Male
Middle Aged
Mycophenolic Acid
administration & dosage
adverse effects
analogs &
derivatives
therapeutic use
Prednisolone
administration & dosage
therapeutic use
Recurrence
Remission Induction
Survival Analysis
Time Factors
LA  - eng
N1  - Chan, Tak-Mao
Tse, Kai-Chung
Tang, Colin Siu-On
Mok, Mo-Yin
Li, Fu-Keung
Hong Kong Nephrology Study Group
Clinical Trial
Journal Article
Randomized Controlled Trial
Research Support, Non-U.S. Gov't
United States
J Am Soc Nephrol. 2005 Apr;16(4):1076-84. doi: 10.1681/ASN.2004080686. Epub 2005 Feb 23.
PY  - 2005
SN  - 1046-6673 (Print)
1046-6673
SP  - 1076-84
ST  - Long-term study of mycophenolate mofetil as continuous induction and maintenance treatment for diffuse proliferative lupus nephritis
T2  - J Am Soc Nephrol
TI  - Long-term study of mycophenolate mofetil as continuous induction and maintenance treatment for diffuse proliferative lupus nephritis
VL  - 16
ID  - 27
ER  - 

TY  - JOUR
AB  - AIM: The optimal maintenance therapy for active diffuse lupus nephritis remains to be established. In this study, we explored the efficacy and safety of tacrolimus for maintaining remission of active lupus nephritis compared to that of azathioprine. METHODS: Seventy patients with biopsy-proven lupus nephritis who achieved remission were enrolled in nine nephrology centers in China from 2006 to 2008. Patients were randomized either to tacrolimus plus prednisone (n = 34) or azathioprine plus prednisone (n = 36) for six months. Tacrolimus was titrated to achieve a trough blood concentration of 4-6 ng/mL, and the dosage of azathioprine was 2 mg/kg/d. Prednisone was administered at a dose of 10 mg/d to both groups. The primary outcome was incidence of relapse. Response, clinical parameters and adverse effects were secondary endpoints. RESULTS: After six months of therapy, two of the azathioprine-treated patients developed renal relapse compared to none of the tacrolimus-treated patients (p = 0.49; odds ratio, 1.06; 95% CI (0.98, 1.15)). Leucopenia (defined as < 2000 cells per cubic millimeter) was significantly more frequent in the azathioprine group than the tacrolimus group (47% vs. 9%, p < .001). CONCLUSION: In conjunction with prednisone, maintenance therapy with tacrolimus and azathioprine has a similar low rate of renal relapse, and the tacrolimus regimen has a more favorable safety profile, with less leucopenia. However, since our study lacked sufficient power, longer follow-up is needed to draw final conclusions.
AD  - Department of Nephrology, The First Affiliated Hospital, Sun Yat-sen University, China.
AN  - 22438027
AU  - Chen, W.
AU  - Liu, Q.
AU  - Chen, W.
AU  - Tang, X.
AU  - Fu, P.
AU  - Liu, F.
AU  - Liao, Y.
AU  - Yang, Z.
AU  - Zhang, J.
AU  - Chen, J.
AU  - Lou, T.
AU  - Fu, J.
AU  - Kong, Y.
AU  - Liu, Z.
AU  - Li, Z.
AU  - Yu, X.
DA  - Aug
DB  - Medline
DO  - 10.1177/0961203312442259
DP  - NLM
ET  - 2012/03/23
IS  - 9
J2  - Lupus
KW  - Adult
Azathioprine
adverse effects
therapeutic use
Female
Humans
Immunosuppressive Agents
therapeutic use
Lupus Nephritis
drug therapy
Male
Middle Aged
Prospective Studies
Tacrolimus
adverse effects
therapeutic use
Treatment Outcome
LA  - eng
N1  - 1477-0962
Chen, W
Liu, Q
Tang, X
Fu, P
Liu, F
Liao, Y
Yang, Z
Zhang, J
Chen, J
Lou, T
Fu, J
Kong, Y
Liu, Z
Li, Z
Yu, X
Comparative Study
Journal Article
Multicenter Study
Randomized Controlled Trial
Research Support, Non-U.S. Gov't
England
Lupus. 2012 Aug;21(9):944-52. doi: 10.1177/0961203312442259. Epub 2012 Mar 21.
PY  - 2012
SN  - 0961-2033
SP  - 944-52
ST  - Outcomes of maintenance therapy with tacrolimus versus azathioprine for active lupus nephritis: a multicenter randomized clinical trial
T2  - Lupus
TI  - Outcomes of maintenance therapy with tacrolimus versus azathioprine for active lupus nephritis: a multicenter randomized clinical trial
VL  - 21
ID  - 29
ER  - 

TY  - JOUR
AB  - BACKGROUND: Intravenous cyclophosphamide with prednisone is an effective treatment for lupus nephritis, but with significant toxicities. We compared the efficacy and safety of tacrolimus versus intravenous cyclophosphamide as induction therapy. STUDY DESIGN: Multicenter noninferiority randomized controlled trial. SETTING & PARTICIPANTS: 81 patients with biopsy-proven lupus nephritis from 9 nephrology centers in China from 2006-2008. INTERVENTION: Prednisone and either tacrolimus (n = 42) or intravenous cyclophosphamide (n = 39) for 6 months. Tacrolimus was started at 0.05 mg/kg/d and titrated to achieve a trough blood concentration of 5-10 ng/mL. Intravenous cyclophosphamide was initiated at 750 mg/m² of body surface area, then adjusted to 500-1,000 mg/m² every 4 weeks for a total of 6 pulse treatments. OUTCOMES & MEASUREMENTS: The primary outcome was complete remission (proteinuria with protein excretion <0.3 g/24 h, serum albumin ≥3.5 g/dL, normal urinary sediment, and normal or stable serum creatinine level) at 6 months. Response (complete or partial remission), clinical parameters, and adverse effects were secondary end points. RESULTS: After the 6-month induction therapy, the tacrolimus group achieved higher cumulative probabilities of complete remission and response (52.4% vs 38.5% and 90.5% vs 82.1%, respectively) than the intravenous cyclophosphamide group, but differences were not statistically significant (log-rank test, P = 0.2 and P = 0.7, respectively). Proteinuria [corrected] was significantly decreased in tacrolimus- versus intravenous cyclophosphamide-treated patients after the first month of treatment, even with adjustment for baseline proteinuria (protein excretion, 1.76 vs 2.40 g/d; P = 0.02 for the log-transformed analysis). [corrected] After treatment, serum creatinine levels and estimated glomerular filtration rates were not significantly different between treatment groups. Adverse effects, such as leukopenia and gastrointestinal symptoms, were less frequent in the tacrolimus group. LIMITATIONS: Nonblinded, small sample size, and short duration of follow-up. CONCLUSIONS: In conjunction with prednisone, induction therapy with tacrolimus is at least as efficacious as intravenous cyclophosphamide and prednisone in producing complete remission of lupus nephritis and has a more favorable safety profile.
AD  - Department of Nephrology, The First Affiliated Hospital, Sun Yat-sen University, Guangzhou, China.
AN  - 21177013
AU  - Chen, W.
AU  - Tang, X.
AU  - Liu, Q.
AU  - Chen, W.
AU  - Fu, P.
AU  - Liu, F.
AU  - Liao, Y.
AU  - Yang, Z.
AU  - Zhang, J.
AU  - Chen, J.
AU  - Lou, T.
AU  - Fu, J.
AU  - Kong, Y.
AU  - Liu, Z.
AU  - Fan, A.
AU  - Rao, S.
AU  - Li, Z.
AU  - Yu, X.
C1  - ClinicalTrials.gov/NCT00615173
DA  - Feb
DB  - Medline
DO  - 10.1053/j.ajkd.2010.08.036
DP  - NLM
ET  - 2010/12/24
IS  - 2
J2  - American journal of kidney diseases : the official journal of the National Kidney Foundation
KW  - Adult
Anti-Inflammatory Agents
adverse effects
therapeutic use
China
Creatinine
blood
Cyclophosphamide
adverse effects
therapeutic use
Drug Therapy, Combination
Female
Follow-Up Studies
Humans
Immunosuppressive Agents
adverse effects
therapeutic use
Lupus Nephritis
blood
drug therapy
urine
Male
Prednisone
adverse effects
therapeutic use
Proteinuria
urine
Remission Induction
Retrospective Studies
Tacrolimus
adverse effects
therapeutic use
Time Factors
Treatment Outcome
LA  - eng
N1  - 1523-6838
Chen, Wei
Tang, Xueqing
Liu, Qinghua
Chen, Weiying
Fu, Ping
Liu, Fang
Liao, Yunhua
Yang, Zhenhua
Zhang, Jinli
Chen, Jian
Lou, Tanqi
Fu, Junzhou
Kong, Yaozhong
Liu, Zhengrong
Fan, An
Rao, Shaoqi
Li, Zhibin
Yu, Xueqing
Journal Article
Multicenter Study
Randomized Controlled Trial
Research Support, Non-U.S. Gov't
United States
Am J Kidney Dis. 2011 Feb;57(2):235-44. doi: 10.1053/j.ajkd.2010.08.036. Epub 2010 Dec 21.
PY  - 2011
SN  - 0272-6386
SP  - 235-44
ST  - Short-term outcomes of induction therapy with tacrolimus versus cyclophosphamide for active lupus nephritis: A multicenter randomized clinical trial
T2  - Am J Kidney Dis
TI  - Short-term outcomes of induction therapy with tacrolimus versus cyclophosphamide for active lupus nephritis: A multicenter randomized clinical trial
VL  - 57
ID  - 30
ER  - 

TY  - JOUR
AB  - BACKGROUND AND OBJECTIVES: The value of a complete remission in severe lupus nephritis is well known but little is known about the impact of a partial remission in this patient population. The purpose of this study was to evaluate the long-term prognosis of achieving a complete or partial remission in a well-defined group of patients with severe lupus nephritis. DESIGN, SETTING, PARTICIPANTS, & MEASUREMENTS: In this study, 86 patients with diffuse lupus glomerulonephritis were reviewed for assessment of the value of a partial remission (50% reduction in baseline proteinuria to < or =1.5 g/d and < or =25% increase in baseline creatinine) and complete remission (proteinuria < or =0.33 g/d and serum creatinine < or =1.4 mg/dl) on outcomes compared with patients who did not attain a remission. These well-characterized patients were entered into a prospective therapeutic trial conducted by the Collaborative Study Group and were followed for more than 10 yr. RESULTS: All biopsies showed diffuse lupus nephritis. A complete remission was attained in 37 (43%) patients, a partial remission in 21 (24%) patients, and no remission in 28 (32%) patients. Baseline clinical and serologic features were similar among the groups, but patients with a complete remission had a lower serum creatinine and chronicity index compared with patients with partial or no remission. The patient survival at 10 yr was 95% for complete remission, 76% for partial remission, and 46% for no remission. The renal survival at 10 yr was 94% for complete remission, 45% for partial remission, and 19% for no remission, and the patient survival without end-stage renal disease at 10 yr was 92% for complete remission, 43% for partial remission, and 13% for no remission. CONCLUSION: Even a partial remission in lupus nephritis is associated with a significantly better patient and renal survival compared with no remission.
AD  - Department of Medicine, Rush University Medical Center, Chicago, Illinois, USA.
AN  - 18003764
AU  - Chen, Y. E.
AU  - Korbet, S. M.
AU  - Katz, R. S.
AU  - Schwartz, M. M.
AU  - Lewis, E. J.
C2  - PMC2390978
DA  - Jan
DB  - Medline
DO  - 10.2215/cjn.03280807
DP  - NLM
ET  - 2007/11/16
IS  - 1
J2  - Clinical journal of the American Society of Nephrology : CJASN
KW  - Adult
Biopsy
Female
Follow-Up Studies
Humans
Kidney
pathology
Kidney Failure, Chronic
mortality
pathology
therapy
Lupus Nephritis
mortality
pathology
therapy
Male
Middle Aged
Plasmapheresis
Prognosis
Prospective Studies
Remission Induction
Severity of Illness Index
Survival Analysis
Treatment Outcome
LA  - eng
N1  - 1555-905x
Chen, Yiann E
Korbet, Stephen M
Katz, Robert S
Schwartz, Melvin M
Lewis, Edmund J
Collaborative Study Group
Controlled Clinical Trial
Journal Article
Clin J Am Soc Nephrol. 2008 Jan;3(1):46-53. doi: 10.2215/CJN.03280807. Epub 2007 Nov 14.
PY  - 2008
SN  - 1555-9041 (Print)
1555-9041
SP  - 46-53
ST  - Value of a complete or partial remission in severe lupus nephritis
T2  - Clin J Am Soc Nephrol
TI  - Value of a complete or partial remission in severe lupus nephritis
VL  - 3
ID  - 76
ER  - 

TY  - JOUR
AB  - Thirty-nine patients with systemic lupus erythematosus and diffuse proliferative nephritis were enrolled in a randomized controlled trial of long-term plasma exchange therapy. All patients received conventional therapy, and in addition, 20 were exchanged with albumin or plasma. The 20 exchange patients did not show a better preservation in renal function. However, a significant difference in renal function was observed in the 16 exchange patients who were replaced with albumin. This finding was underscored by a two-way analysis of variance and covariance, which revealed that background variables favored a better prognosis for the nonexchanged patients.
AD  - (Clark, Balfe, Cattran) Department of Medicine, Victoria Hospital Corporation, London, Ont. N6A 4G5 Canada
Department of Medicine, Victoria Hospital Corporation, London, Ont. N6A 4G5 Canada
AN  - 14000064
AU  - Clark, W. F.
AU  - Balfe, J. W.
AU  - Cattran, D. C.
DB  - Embase
DP  - Ovid Technologies
IS  - 3
KW  - clinical trial
controlled study
human
kidney
lupus erythematosus nephritis
major clinical study
plasmapheresis
proliferative glomerulonephritis
randomized controlled trial
systemic lupus erythematosus
therapy
LA  - English
PY  - 1984
SN  - 0278-6222
SP  - 353-360
ST  - Long-term plasma exchange in patients with systemic lupus erythematosus and diffuse proliferative glomerulonephritis
T2  - Plasma Therapy and Transfusion Technology
TI  - Long-term plasma exchange in patients with systemic lupus erythematosus and diffuse proliferative glomerulonephritis
UR  - https://ovidsp.ovid.com/ovidweb.cgi?T=JS&CSC=Y&NEWS=N&PAGE=fulltext&D=emed3&AN=14000064
VL  - 5
ID  - 118
ER  - 

TY  - JOUR
AB  - Thirty-nine patients with systemic lupus erythematosus (SLE) and diffuse proliferative glomerulonephritis have been enrolled in a multi-centre randomised controlled prospective study of chronic 4L plasma exchange therapy performed every three to four weeks. In the patients randomised to the pheresis (P) group and who received either albumin or plasma as replacement, there was a difference of 33 per cent better renal function at this time in the study. This difference did not achieve a significance with a p value of less than 0.05. However, the 30 patients randomised into the P group to receive albumin replacement did demonstrate a 50 per cent difference from the C group which was significant at a p value of less than 0.045. This also correlated with a statistically significant reduction in immune complex titres in the P versus the C groups. Chronic 4L plasma exchange with albumin replacement may be a useful therapeutic adjunct in patients with SLE and diffuse proliferative glomerulonephritis.
AN  - 6361759
AU  - Clark, W. F.
AU  - Cattran, D. C.
AU  - Balfe, J. W.
AU  - Williams, W.
AU  - Lindsay, R. M.
AU  - Linton, A. L.
DB  - Medline
DP  - NLM
ET  - 1983/01/01
J2  - Proceedings of the European Dialysis and Transplant Association. European Dialysis and Transplant Association
KW  - Adult
Clinical Trials as Topic
Creatinine
blood
Female
Glomerulonephritis
blood
therapy
Humans
Lupus Erythematosus, Systemic
therapy
Male
Plasma Exchange
Serum Albumin
administration & dosage
LA  - eng
N1  - Clark, W F
Cattran, D C
Balfe, J W
Williams, W
Lindsay, R M
Linton, A L
Clinical Trial
Comparative Study
Journal Article
Randomized Controlled Trial
Research Support, Non-U.S. Gov't
England
Proc Eur Dial Transplant Assoc. 1983;20:629-35.
PY  - 1983
SN  - 0071-2736 (Print)
0071-2736
SP  - 629-35
ST  - Chronic plasma exchange in systemic lupus erythematosus nephritis
T2  - Proc Eur Dial Transplant Assoc
TI  - Chronic plasma exchange in systemic lupus erythematosus nephritis
VL  - 20
ID  - 32
ER  - 

TY  - JOUR
AB  - Twelve patients with systemic lupus erythematosus and biopsy-proved diffuse proliferative glomerulonephritis were randomly allocated to a control group (to continue receiving conventional therapy only) or to a plasmapheresis group (to receive conventional therapy along with one 4-I plasma exchange a month). The six patients treated with plasmapheresis had better preservation of renal function, reduced disease activity, fewer admissions to hospital and less need for steroid and immunosuppressive therapy than the six control patients. The patients treated with plasmapheresis also showed evidence of reduced immunologic activity and had no side effects attributable to the plasma exchange. These results suggest that monthly plasma exchange should be assessed in a controlled randomized trial as a possible therapeutic adjunct in patients with systemic lupus erythematosus and diffuse proliferative glomerulonephritis.
AN  - 7272867
AU  - Clark, W. F.
AU  - Lindsay, R. M.
AU  - Cattran, D. C.
AU  - Chodirker, W. B.
AU  - Barnes, C. C.
AU  - Linton, A. L.
C2  - PMC1862250
DA  - Jul 15
DB  - Medline
DP  - NLM
ET  - 1981/07/15
IS  - 2
J2  - Canadian Medical Association journal
KW  - Creatinine
blood
Glomerulonephritis
complications
therapy
Humans
Immunosuppression
Lupus Erythematosus, Systemic
complications
therapy
Pilot Projects
Plasmapheresis
Random Allocation
Time Factors
LA  - eng
N1  - Clark, W F
Lindsay, R M
Cattran, D C
Chodirker, W B
Barnes, C C
Linton, A L
Journal Article
Research Support, Non-U.S. Gov't
Can Med Assoc J. 1981 Jul 15;125(2):171-4.
PY  - 1981
SN  - 0008-4409 (Print)
0008-4409
SP  - 171-4
ST  - Monthly plasmapheresis for systemic lupus erythematosus with diffuse proliferative glomerulonephritis: a pilot study
T2  - Can Med Assoc J
TI  - Monthly plasmapheresis for systemic lupus erythematosus with diffuse proliferative glomerulonephritis: a pilot study
VL  - 125
ID  - 31
ER  - 

TY  - JOUR
AD  - Cleveland Clinic Foundation.
AN  - 2352989
AU  - Clough, J. D.
AU  - Lewis, E. J.
AU  - Lachin, J. M.
DB  - Medline
DP  - NLM
ET  - 1990/01/01
J2  - Progress in clinical and biological research
KW  - Clinical Protocols
Combined Modality Therapy
Cyclophosphamide
administration & dosage
Drug Therapy, Combination
Humans
Lupus Nephritis
drug therapy
therapy
Plasmapheresis
Prednisone
administration & dosage
LA  - eng
N1  - Clough, J D
Lewis, E J
Lachin, J M
Journal Article
United States
Prog Clin Biol Res. 1990;337:301-7.
PY  - 1990
SN  - 0361-7742 (Print)
0361-7742
SP  - 301-7
ST  - Treatment protocols of the lupus nephritis collaborative study of plasmapheresis in severe lupus nephritis. The Lupus Nephritis Collaborative Study Group
T2  - Prog Clin Biol Res
TI  - Treatment protocols of the lupus nephritis collaborative study of plasmapheresis in severe lupus nephritis. The Lupus Nephritis Collaborative Study Group
VL  - 337
ID  - 77
ER  - 

TY  - JOUR
AB  - BACKGROUND: Long-term therapy with cyclophosphamide enhances renal survival in patients with proliferative lupus nephritis; however, the beneficial effect of cyclophosphamide must be weighed against its considerable toxic effects. METHODS: Fifty-nine patients with lupus nephritis (12 in World Health Organization class III, 46 in class IV, and 1 in class Vb) received induction therapy consisting of a maximum of seven monthly boluses of intravenous cyclophosphamide (0.5 to 1.0 g per square meter of body-surface area) plus corticosteroids. Subsequently, the patients were randomly assigned to one of three maintenance therapies: quarterly intravenous injections of cyclophosphamide, oral azathioprine (1 to 3 mg per kilogram of body weight per day), or oral mycophenolate mofetil (500 to 3000 mg per day) for one to three years. The base-line characteristics of the three groups were similar, with the exception that the chronicity index was 1.9 points lower in the cyclophosphamide group than in the mycophenolate mofetil group (P=0.009). RESULTS: During maintenance therapy, five patients died (four in the cyclophosphamide group and one in the mycophenolate mofetil group), and chronic renal failure developed in five (three in the cyclophosphamide group and one each in the azathioprine and mycophenolate mofetil groups). The 72-month event-free survival rate for the composite end point of death or chronic renal failure was higher in the mycophenolate mofetil and azathioprine groups than in the cyclophosphamide group (P=0.05 and P=0.009, respectively). The rate of relapse-free survival was higher in the mycophenolate mofetil group than in the cyclophosphamide group (P=0.02). The incidence of hospitalization, amenorrhea, infections, nausea, and vomiting was significantly lower in the mycophenolate mofetil and azathioprine groups than in the cyclophosphamide group. CONCLUSIONS: For patients with proliferative lupus nephritis, short-term therapy with intravenous cyclophosphamide followed by maintenance therapy with mycophenolate mofetil or azathioprine appears to be more efficacious and safer than long-term therapy with intravenous cyclophosphamide.
AD  - Dialysis Unit, Veterans Affairs Medical Center and University of Miami, Miami, USA. gcontrer@med.miami.edu.
AN  - 14999109
AU  - Contreras, G.
AU  - Pardo, V.
AU  - Leclercq, B.
AU  - Lenz, O.
AU  - Tozman, E.
AU  - O'Nan, P.
AU  - Roth, D.
DA  - Mar 4
DB  - Medline
DO  - 10.1056/NEJMoa031855
DP  - NLM
ET  - 2004/03/05
IS  - 10
J2  - The New England journal of medicine
KW  - Adult
Amenorrhea
chemically induced
Azathioprine
adverse effects
therapeutic use
Cyclophosphamide
adverse effects
therapeutic use
Drug Administration Schedule
Drug Therapy, Combination
Female
Humans
Immunosuppressive Agents
adverse effects
therapeutic use
Infections
etiology
Infusions, Intravenous
Kidney Failure, Chronic
prevention & control
Lupus Nephritis
drug therapy
mortality
Male
Mycophenolic Acid
adverse effects
analogs & derivatives
therapeutic use
Prednisone
therapeutic use
Recurrence
Remission Induction
Survival Analysis
LA  - eng
N1  - 1533-4406
Contreras, Gabriel
Pardo, Victoriano
Leclercq, Baudouin
Lenz, Oliver
Tozman, Elaine
O'Nan, Patricia
Roth, David
Clinical Trial
Comparative Study
Journal Article
Randomized Controlled Trial
United States
N Engl J Med. 2004 Mar 4;350(10):971-80. doi: 10.1056/NEJMoa031855.
PY  - 2004
SN  - 0028-4793
SP  - 971-80
ST  - Sequential therapies for proliferative lupus nephritis
T2  - N Engl J Med
TI  - Sequential therapies for proliferative lupus nephritis
VL  - 350
ID  - 33
ER  - 

TY  - JOUR
AB  - For the treatment of proliferative lupus nephritis, long-term cyclophosphamide (CY) regimens are efficacious, however, at the expense of substantial toxicity. In the last decade, sequential regimens of short-term CY induction followed by either mycophenolate mofetil (MMF) or azathioprine (AZA) maintenance have shown to be efficacious and safe reducing the long-term exposure to CY. In a maintenance study including predominantly Hispanics and African-Americans, the patients who received MMF and AZA maintenance had a higher cumulative probability of remaining free of the composite of death or chronic renal failure (CRF) compared to quarterly intravenous CY (IVCY) maintenance (89% in MMF, 80%, in AZA and 45% in IVCY). Likewise, MMF and AZA maintenance were associated with significantly lower incidence of severe infections (2% in each MMF or AZA, and 25% in IVCY), sustained amenorrhea (6% in MMF, 8% in AZA, and 32% in IVCY), and hospitalizations (one hospital-days per patient-year in each MMF or AZA, and 10 in IVCY). In a European induction study including predominantly Caucasians, patients who received any of two sequential regimens, low dose versus high dose IVCY induction both followed by AZA maintenance, had a high cumulative probability of remaining free of treatment failure (84% in low dose IVCY and 80% in high dose IVCY; treatment failure defined as a composite of free of corticosteroid resistant flare, nephrotic syndrome, doubling creatinine, and persistent elevated creatinine). Low dose IVCY and high dose IVCY induction were associated with low incidence of sustained amenorrhea (4% in each group) and severe infections (11% in low dose and 22% in high dose IVCY induction). Of interest, most of the severe infection episodes occurred while patients were receiving IVCY induction. Finally an Asian study demonstrated that patients with proliferative lupus nephritis could be effectively treated with short-term oral CY induction followed by AZA maintenance. The cumulative probability of complete remission was 76%. The relapse rate was only 11%. The incidence of permanent amenorrhea and infection were 8% and 33%, respectively. None of the Asian patients had an increase in serum creatinine level to double the baseline value. Maintenance therapies with MMF or AZA following short-term CY induction in a sequential regimen are efficacious and safe for the treatment of high-risk patients with proliferative lupus nephritis.
AD  - Division of Nephrology, Miller School of Medicine, University of Miami, Florida 33136, USA. gcontrer@med.miami.edu
AN  - 15803929
AU  - Contreras, G.
AU  - Tozman, E.
AU  - Nahar, N.
AU  - Metz, D.
DB  - Medline
DO  - 10.1191/0961203305lu2115oa
DP  - NLM
ET  - 2005/04/05
J2  - Lupus
KW  - Adult
Anti-Inflammatory Agents
administration & dosage
Azathioprine
administration & dosage
therapeutic use
Cell Proliferation
Cyclophosphamide
administration & dosage
therapeutic use
Disease-Free Survival
Drug Administration Schedule
Drug Therapy, Combination
Female
Humans
Immunosuppressive Agents
administration & dosage
therapeutic use
Infusions, Intravenous
Lupus Nephritis
drug therapy
mortality
Male
Mycophenolic Acid
administration & dosage
analogs & derivatives
therapeutic use
Prednisone
administration & dosage
Treatment Outcome
LA  - eng
N1  - Contreras, G
Tozman, E
Nahar, Nilay
Metz, David
Clinical Trial
Journal Article
Randomized Controlled Trial
England
Lupus. 2005;14 Suppl 1:s33-8. doi: 10.1191/0961203305lu2115oa.
PY  - 2005
SN  - 0961-2033 (Print)
0961-2033
SP  - s33-8
ST  - Maintenance therapies for proliferative lupus nephritis: mycophenolate mofetil, azathioprine and intravenous cyclophosphamide
T2  - Lupus
TI  - Maintenance therapies for proliferative lupus nephritis: mycophenolate mofetil, azathioprine and intravenous cyclophosphamide
VL  - 14 Suppl 1
ID  - 34
ER  - 

TY  - JOUR
AB  - OBJECTIVE: There is a need to determine which response measures in lupus nephritis trials are most predictive of good long-term renal function. We used data from the Euro-Lupus Nephritis Trial to evaluate the performance of proteinuria, serum creatinine (Cr), and urinary red blood cells (RBCs) as predictors of good long-term renal outcome. METHODS: Patients from the Euro-Lupus Nephritis Trial with proteinuria, serum Cr, and urinary RBC measurements at 3, 6, or 12 months and with a minimum of 7 years of followup were included (n = 76). We assessed the ability of these clinical biomarkers at 3, 6, and 12 months after randomization to predict good long-term renal outcome (defined as a serum Cr value ≤1.0 mg/dl) at 7 years. Receiver operating characteristic curves were generated to assess parameter performance at these time points and to select the best cutoff for individual parameters. Sensitivity and specificity were calculated for the parameters alone and in combination. RESULTS: A proteinuria value of <0.8 gm/day at 12 months after randomization was the single best predictor of good long-term renal function (sensitivity 81% and specificity 78%). The addition of serum Cr to proteinuria as a composite predictor did not improve the performance of the outcome measure; addition of urinary RBCs as a predictor significantly decreased the sensitivity to 47%. CONCLUSION: This study demonstrates that the level of proteinuria at 12 months is the individual best predictor of long-term renal outcome in patients with lupus nephritis. Inclusion of urinary RBCs as part of a composite outcome measure actually undermined the predictive value of the trial data. We therefore suggest that urinary RBCs should not be included as a component of clinical trial response criteria in lupus nephritis.
AD  - University of California, San Francisco.
AN  - 25605554
AU  - Dall'Era, M.
AU  - Cisternas, M. G.
AU  - Smilek, D. E.
AU  - Straub, L.
AU  - Houssiau, F. A.
AU  - Cervera, R.
AU  - Rovin, B. H.
AU  - Mackay, M.
DA  - May
DB  - Medline
DO  - 10.1002/art.39026
DP  - NLM
ET  - 2015/01/22
IS  - 5
J2  - Arthritis & rheumatology (Hoboken, N.J.)
KW  - Biomarkers
Cohort Studies
Creatinine
blood
Disease Progression
Glucocorticoids
therapeutic use
Hematuria
Humans
Longitudinal Studies
Lupus Nephritis
blood
urine
Proteinuria
ROC Curve
Renal Insufficiency, Chronic
blood
urine
LA  - eng
N1  - 2326-5205
Dall'Era, Maria
Cisternas, Miriam G
Smilek, Dawn E
Straub, Laura
Houssiau, Frédéric A
Cervera, Ricard
Rovin, Brad H
Mackay, Meggan
Journal Article
Multicenter Study
United States
Arthritis Rheumatol. 2015 May;67(5):1305-13. doi: 10.1002/art.39026.
PY  - 2015
SN  - 2326-5191
SP  - 1305-13
ST  - Predictors of long-term renal outcome in lupus nephritis trials: lessons learned from the Euro-Lupus Nephritis cohort
T2  - Arthritis Rheumatol
TI  - Predictors of long-term renal outcome in lupus nephritis trials: lessons learned from the Euro-Lupus Nephritis cohort
VL  - 67
ID  - 70
ER  - 

TY  - JOUR
AB  - OBJECTIVE: There is a need to identify clinical characteristics and/or biomarkers that can predict treatment outcome in lupus nephritis. To this end, we utilized data from the Aspreva Lupus Management Study to identify possible baseline and early predictors of renal response to mycophenolate mofetil (MMF) or intravenous (IV) cyclophosphamide (CYC). METHODS: Patients with class III-V lupus nephritis were randomized to MMF or IV CYC. We assessed predictors of renal response, including baseline demographic, clinical, laboratory, and histologic characteristics, as well as early clinical and laboratory data, obtained within the first 2 months of therapy. Odds ratios (ORs) and 95% confidence intervals for renal response were calculated for each putative predictor. RESULTS: Normalization of C3, C4, or both by week 8 was strongly predictive of renal response at week 24 (ORs 2.5, 2.6, and 2.9, respectively; P < 0.05). Reduction in proteinuria by ≥25% by week 8 was predictive of renal response at week 24 (OR 3.2, P < 0.05). Reduction in anti-double-stranded DNA (anti-dsDNA) by week 8 was not predictive of renal response. Only 3 baseline characteristics (C4 level, time since diagnosis of lupus nephritis, and estimated glomerular filtration rate [GFR]) were predictive of renal response; the remaining characteristics (age, age at lupus nephritis onset, time since diagnosis of systemic lupus erythematosus, sex, histopathologic class, anti-dsDNA antibody level, C3 level, level of proteinuria, and use of angiotensin-converting enzyme inhibitors, statins, or hydroxychloroquine) were not. CONCLUSION: This study demonstrates that baseline C4 level, time since diagnosis of lupus nephritis, baseline estimated GFR, early normalization of complement, and reduction in proteinuria independently predict renal response to therapy at 6 months.
AD  - University of California, San Francisco, 94143-0633, USA. maria.dallera@ucsf.edu
AN  - 21080348
AU  - Dall'Era, M.
AU  - Stone, D.
AU  - Levesque, V.
AU  - Cisternas, M.
AU  - Wofsy, D.
C1  - ClinicalTrials.gov/NCT00377637
DA  - Mar
DB  - Medline
DO  - 10.1002/acr.20397
DP  - NLM
ET  - 2010/11/17
IS  - 3
J2  - Arthritis care & research
KW  - Adult
Autoantibodies
blood
Biomarkers
blood
Complement C3
metabolism
Complement C4
metabolism
Cyclophosphamide
administration & dosage
DNA
immunology
Female
Glomerular Filtration Rate
drug effects
Humans
Immunosuppressive Agents
administration & dosage
Infusions, Intravenous
Kidney
drug effects
immunology
physiopathology
Logistic Models
Lupus Nephritis
blood
complications
drug therapy
immunology
physiopathology
Male
Mycophenolic Acid
administration & dosage
analogs & derivatives
Odds Ratio
Predictive Value of Tests
Proteinuria
drug therapy
etiology
Pulse Therapy, Drug
San Francisco
Time Factors
Treatment Outcome
Young Adult
LA  - eng
N1  - 2151-4658
Dall'Era, Maria
Stone, David
Levesque, Victoria
Cisternas, Miriam
Wofsy, David
Comparative Study
Journal Article
Multicenter Study
Randomized Controlled Trial
Research Support, Non-U.S. Gov't
United States
Arthritis Care Res (Hoboken). 2011 Mar;63(3):351-7. doi: 10.1002/acr.20397. Epub 2010 Nov 15.
PY  - 2011
SN  - 2151-464x
SP  - 351-7
ST  - Identification of biomarkers that predict response to treatment of lupus nephritis with mycophenolate mofetil or pulse cyclophosphamide
T2  - Arthritis Care Res (Hoboken)
TI  - Identification of biomarkers that predict response to treatment of lupus nephritis with mycophenolate mofetil or pulse cyclophosphamide
VL  - 63
ID  - 8
ER  - 

TY  - JOUR
AB  - Thirty-eight patients with diffuse glomerulonephritis of systemic lupus erythematosus were randomly assigned to add cyclophosphamide, azathioprine, or nothing to low-dose corticosteroid treatment and have been followed for a mean of 21/3 years thereafter. Of the 11 patients with unfavorable outcomes (8 deaths and 2 beginning hemodialyses), 2 occurred on cyclophosphamide, 4 on azathioprine, and 5 on prednisone only. Deaths due to infection occurred on the cytotoxics, while deaths ascribed to central nervous system lupus erythematosus occurred exclusively on prednisone only. Gradual deterioration of renal function was observed in all three groups, most frequently on prednisone only. Undesirable events, some due to drugs, were observed. At the time of reporting, the cytotoxic agents seemed to add marginally to the control of the disease; other treatment schedules should be evaluated.
AN  - 1106278
AU  - Decker, J. L.
AU  - Klippel, J. H.
AU  - Plotz, P. H.
AU  - Steinberg, A. D.
DA  - Nov
DB  - Medline
DO  - 10.7326/0003-4819-83-5-606
DP  - NLM
ET  - 1975/11/01
IS  - 5
J2  - Annals of internal medicine
KW  - Adolescent
Adult
Amenorrhea
chemically induced
Azathioprine
administration & dosage
adverse effects
therapeutic use
Child
Clinical Trials as Topic
Complement C3
analysis
Cyclophosphamide
administration & dosage
adverse effects
therapeutic use
Cystitis
chemically induced
Drug Hypersensitivity
etiology
Female
Glomerulonephritis
drug therapy
mortality
Hematuria
drug therapy
Humans
Lupus Erythematosus, Systemic
complications
mortality
Male
Middle Aged
Pneumonia
mortality
Pneumonia, Pneumocystis
mortality
Prednisone
therapeutic use
Proteinuria
drug therapy
Renal Dialysis
LA  - eng
N1  - Decker, J L
Klippel, J H
Plotz, P H
Steinberg, A D
Clinical Trial
Comparative Study
Journal Article
Randomized Controlled Trial
United States
Ann Intern Med. 1975 Nov;83(5):606-15. doi: 10.7326/0003-4819-83-5-606.
PY  - 1975
SN  - 0003-4819 (Print)
0003-4819
SP  - 606-15
ST  - Cyclophosphamide or azathioprine in lupus glomerulonephritis. A controlled trial: results at 28 months
T2  - Ann Intern Med
TI  - Cyclophosphamide or azathioprine in lupus glomerulonephritis. A controlled trial: results at 28 months
VL  - 83
ID  - 40
ER  - 

TY  - JOUR
AB  - Systemic lupus erythematosus, a disease of unknown cause and protean manifestations, continues to excite substantial investigational interest. These papers bring together recent advances in concepts of its immunopathogenesis, evidence for a major genetic role in the causation of the process, developing systems for the morphologic assessment of its often fatal nephritis, and data from ongoing trials of cytotoxic drugs in its management.
AN  - 158324
AU  - Decker, J. L.
AU  - Steinberg, A. D.
AU  - Reinertsen, J. L.
AU  - Plotz, P. H.
AU  - Balow, J. E.
AU  - Klippel, J. H.
DA  - Oct
DB  - Medline
DO  - 10.7326/0003-4819-91-4-587
DP  - NLM
ET  - 1979/10/01
IS  - 4
J2  - Annals of internal medicine
KW  - Adolescent
Adult
Aged
Antibodies
analysis
Antibody Formation
Antigen-Antibody Complex
B-Lymphocytes
immunology
Child
DNA
immunology
Female
HLA Antigens
genetics
Humans
Immunoglobulins
immunology
Lupus Erythematosus, Systemic
complications
genetics
immunology
Lymphocyte Activation
Lymphocyte Culture Test, Mixed
Male
Middle Aged
Nephritis
complications
pathology
T-Lymphocytes
immunology
T-Lymphocytes, Regulatory
immunology
LA  - eng
N1  - Decker, J L
Steinberg, A D
Reinertsen, J L
Plotz, P H
Balow, J E
Klippel, J H
Journal Article
United States
Ann Intern Med. 1979 Oct;91(4):587-604. doi: 10.7326/0003-4819-91-4-587.
PY  - 1979
SN  - 0003-4819 (Print)
0003-4819
SP  - 587-604
ST  - NIH conference. Systemic lupus erythematosus: evolving concepts
T2  - Ann Intern Med
TI  - NIH conference. Systemic lupus erythematosus: evolving concepts
VL  - 91
ID  - 41
ER  - 

TY  - JOUR
AD  - Imperial Cancer Research Fund/NHS Centre for Statistics in Medicine, Institute of Health Sciences, Oxford OX3 7LF. J.Deeks@icrf.icnet.uk
AN  - 11463691
AU  - Deeks, J. J.
C2  - PMC1120791
DA  - Jul 21
DB  - Medline
DO  - 10.1136/bmj.323.7305.157
DP  - NLM
ET  - 2001/07/21
IS  - 7305
J2  - BMJ (Clinical research ed.)
KW  - Diagnostic Techniques and Procedures
Evaluation Studies as Topic
Humans
Mass Screening
Meta-Analysis as Topic
ROC Curve
Review Literature as Topic
Sensitivity and Specificity
Statistics as Topic
LA  - eng
N1  - 1468-5833
Deeks, J J
Journal Article
Review
BMJ. 2001 Jul 21;323(7305):157-62. doi: 10.1136/bmj.323.7305.157.
PY  - 2001
SN  - 0959-8138 (Print)
0959-8138
SP  - 157-62
ST  - Systematic reviews in health care: Systematic reviews of evaluations of diagnostic and screening tests
T2  - Bmj
TI  - Systematic reviews in health care: Systematic reviews of evaluations of diagnostic and screening tests
VL  - 323
ID  - 112
ER  - 

TY  - JOUR
AN  - 3067098
AU  - Derksen, R. H.
AU  - Hené, R. J.
AU  - Kallenberg, C. G.
AU  - Valentijn, R. M.
AU  - Kater, L.
DA  - Oct
DB  - Medline
DP  - NLM
ET  - 1988/10/01
IS  - 3-4
J2  - The Netherlands journal of medicine
KW  - Adolescent
Adult
Azathioprine
therapeutic use
Cyclophosphamide
therapeutic use
Female
Humans
Immunosuppressive Agents
therapeutic use
Lupus Nephritis
drug therapy
physiopathology
therapy
Male
Middle Aged
Multicenter Studies as Topic
Plasmapheresis
Prospective Studies
Random Allocation
LA  - eng
N1  - Derksen, R H
Hené, R J
Kallenberg, C G
Valentijn, R M
Kater, L
Clinical Trial
Comparative Study
Controlled Clinical Trial
Journal Article
Multicenter Study
Netherlands
Neth J Med. 1988 Oct;33(3-4):168-77.
PY  - 1988
SN  - 0300-2977 (Print)
0300-2977
SP  - 168-77
ST  - Prospective multicentre trial on the short-term effects of plasma exchange versus cytotoxic drugs in steroid-resistant lupus nephritis
T2  - Neth J Med
TI  - Prospective multicentre trial on the short-term effects of plasma exchange versus cytotoxic drugs in steroid-resistant lupus nephritis
VL  - 33
ID  - 44
ER  - 

TY  - JOUR
AB  - Forty-one patients with systemic lupus erythematosus and glomerulonephritis were studied in a randomized drug trial. Thirteen patients received prednisone only (Group 1), 16 received oral cyclophosphamide and oral azathioprine (1 mg/kg body weight . d of each initially) (Group 2), and 12 were given boluses of intravenous cyclophosphamide (0.5 to 1.0 g/m2 body surface area every 3 months) (Group 3). The mean observation period was 42 months (range 1 to 6.5 years). Renal function deteriorated in four of 12 patients in Group 1 and three of 27 patients in Groups 2 and 3 (p = 0.114). By life-table analysis, 86% of the entire group survived 5 years after entry to the study. Marked hypertension, fluctuating changes in serum creatinine, erratic changes in levels of antibody to DNA, reduced C3 levels, increasing proteinuria or sustained hematuria, and flares of extrarenal disease activity occurred more commonly in Group 1. Infectious complications were not commoner in Groups 2 and 3. We conclude that any marginal benefits produced by the programs tested cannot be shown in this class of patients without markedly increasing the sample size. Our current studies involve more vigorous treatment of patients with more acute disease and less treatment during prolonged periods of relatively good health.
AN  - 7046543
AU  - Dinant, H. J.
AU  - Decker, J. L.
AU  - Klippel, J. H.
AU  - Balow, J. E.
AU  - Plotz, P. H.
AU  - Steinberg, A. D.
DA  - Jun
DB  - Medline
DO  - 10.7326/0003-4819-96-6-728
DP  - NLM
ET  - 1982/06/01
IS  - 6 Pt 1
J2  - Annals of internal medicine
KW  - Administration, Oral
Adult
Azathioprine
administration & dosage
therapeutic use
Clinical Trials as Topic
Creatinine
blood
Cyclophosphamide
administration & dosage
therapeutic use
Drug Therapy, Combination
Female
Glomerulonephritis
drug therapy
etiology
immunology
Humans
Hypertension
etiology
Injections, Intravenous
Kidney
pathology
Lupus Erythematosus, Systemic
complications
drug therapy
immunology
Male
Middle Aged
Prednisone
administration & dosage
therapeutic use
Random Allocation
LA  - eng
N1  - Dinant, H J
Decker, J L
Klippel, J H
Balow, J E
Plotz, P H
Steinberg, A D
Clinical Trial
Journal Article
Randomized Controlled Trial
Research Support, Non-U.S. Gov't
United States
Ann Intern Med. 1982 Jun;96(6 Pt 1):728-36. doi: 10.7326/0003-4819-96-6-728.
PY  - 1982
SN  - 0003-4819 (Print)
0003-4819
SP  - 728-36
ST  - Alternative modes of cyclophosphamide and azathioprine therapy in lupus nephritis
T2  - Ann Intern Med
TI  - Alternative modes of cyclophosphamide and azathioprine therapy in lupus nephritis
VL  - 96
ID  - 42
ER  - 

TY  - JOUR
AB  - We report a prospective randomized study of 39 patients with systemic lupus erythematosus and progressive glomerulonephritis who were assigned to treatment groups that received either prednisone alone or prednisone and cyclophosphamide combined. They received treatment for 6 months and were then followed up for an additional 18 months. No difference in outcome was seen in the two groups at the end of 6 months. Among patients followed up for an average of 24 months, fewer individuals showed later renal progression among those treated with cyclophosphamide and prednisone than among the group treated with prednisone alone.
AN  - 950801
AU  - Donadio, J. V., Jr.
AU  - Holley, K. E.
AU  - Ferguson, R. H.
AU  - Ilstrup, D. M.
DA  - Aug
DB  - Medline
DP  - NLM
ET  - 1976/08/01
IS  - 8
J2  - Mayo Clinic proceedings
KW  - Biopsy
Cyclophosphamide
adverse effects
therapeutic use
Drug Therapy, Combination
Female
Glomerulonephritis
drug therapy
etiology
pathology
Humans
Lupus Erythematosus, Systemic
drug therapy
pathology
Male
Prednisone
adverse effects
therapeutic use
Prospective Studies
Time Factors
LA  - eng
N1  - Donadio, J V Jr
Holley, K E
Ferguson, R H
Ilstrup, D M
Clinical Trial
Comparative Study
Journal Article
Randomized Controlled Trial
England
Mayo Clin Proc. 1976 Aug;51(8):484-94.
PY  - 1976
SN  - 0025-6196 (Print)
0025-6196
SP  - 484-94
ST  - Progressive lupus glomerulonephritis. Treatment with prednisone and combined prednisone and cyclophosphamide
T2  - Mayo Clin Proc
TI  - Progressive lupus glomerulonephritis. Treatment with prednisone and combined prednisone and cyclophosphamide
VL  - 51
ID  - 47
ER  - 

TY  - JOUR
AB  - To evaluate the effectiveness of cyclophosphamide in the treatment of lupus nephritis, we designed a prospective study of patients with diffuse proliferative lupus nephritis. Twenty-six patients received prednisone (average dose, 40 mg per day) and 24 combined prednisone (average dose, 29 mg per day) and cyclophosphamide (average dose, 107 mg per day) for six months. Thereafter, all patients received maintenance doses of prednisone. Most of the patients improved (84 per cent) after six months of initial treatment with either program. Early progression of disease, ending mainly in end-stage renal disease, was equally frequent in the two treatment groups in patients with already advanced disease. In a four-year follow-up study there was a higher incidence (P approximately 0.04) and average rate (P approximately 0.02) of clinical recurrence of nephritis in the group initially given only steroid than in the group initially given both drugs. However, the proportion of patients alive after four years with stable or improved renal function was similar in the two treatment groups.
AN  - 309095
AU  - Donadio, J. V., Jr.
AU  - Holley, K. E.
AU  - Ferguson, R. H.
AU  - Ilstrup, D. M.
DA  - Nov 23
DB  - Medline
DO  - 10.1056/nejm197811232992102
DP  - NLM
ET  - 1978/11/23
IS  - 21
J2  - The New England journal of medicine
KW  - Adolescent
Adult
Antibodies, Antinuclear
analysis
Cyclophosphamide
administration & dosage
Drug Therapy, Combination
Female
Follow-Up Studies
Glomerulonephritis
drug therapy
etiology
Humans
Lupus Erythematosus, Systemic
complications
Male
Middle Aged
Prednisone
administration & dosage
Prospective Studies
Recurrence
LA  - eng
N1  - Donadio, J V Jr
Holley, K E
Ferguson, R H
Ilstrup, D M
Clinical Trial
Comparative Study
Journal Article
Randomized Controlled Trial
United States
N Engl J Med. 1978 Nov 23;299(21):1151-5. doi: 10.1056/NEJM197811232992102.
PY  - 1978
SN  - 0028-4793 (Print)
0028-4793
SP  - 1151-5
ST  - Treatment of diffuse proliferative lupus nephritis with prednisone and combined prednisone and cyclophosphamide
T2  - N Engl J Med
TI  - Treatment of diffuse proliferative lupus nephritis with prednisone and combined prednisone and cyclophosphamide
VL  - 299
ID  - 48
ER  - 

TY  - JOUR
AN  - 4566283
AU  - Donadio, J. V., Jr.
AU  - Holley, K. E.
AU  - Wagoner, R. D.
AU  - Ferguson, R. H.
AU  - McDuffie, F. C.
DA  - Dec
DB  - Medline
DO  - 10.7326/0003-4819-77-6-829
DP  - NLM
ET  - 1972/12/01
IS  - 6
J2  - Annals of internal medicine
KW  - Adolescent
Adult
Aged
Antibodies, Antinuclear
Azathioprine
administration & dosage
therapeutic use
Biopsy
Complement Fixation Tests
Creatinine
Female
Fluorescent Antibody Technique
Glomerulonephritis
drug therapy
immunology
pathology
physiopathology
urine
Humans
Kidney
immunology
pathology
physiopathology
Lupus Erythematosus, Systemic
drug therapy
Male
Middle Aged
Prednisone
administration & dosage
therapeutic use
LA  - eng
N1  - Donadio, J V Jr
Holley, K E
Wagoner, R D
Ferguson, R H
McDuffie, F C
Journal Article
United States
Ann Intern Med. 1972 Dec;77(6):829-35. doi: 10.7326/0003-4819-77-6-829.
PY  - 1972
SN  - 0003-4819 (Print)
0003-4819
SP  - 829-35
ST  - Treatment of lupus nephritis with prednisone and combined prednisone and azathioprine
T2  - Ann Intern Med
TI  - Treatment of lupus nephritis with prednisone and combined prednisone and azathioprine
VL  - 77
ID  - 46
ER  - 

TY  - JOUR
AN  - 4278104
AU  - Donadio, J. V., Jr.
AU  - Holley, K. E.
AU  - Wagoner, R. D.
AU  - Ferguson, R. H.
AU  - McDuffie, F. C.
DA  - Sep-Oct
DB  - Medline
DO  - 10.1002/art.1780170511
DP  - NLM
ET  - 1974/09/01
IS  - 5
J2  - Arthritis and rheumatism
KW  - Acne Vulgaris
chemically induced
Adrenocortical Hyperfunction
chemically induced
Antibodies, Antinuclear
analysis
Azathioprine
therapeutic use
Complement System Proteins
analysis
Creatinine
blood
urine
Drug Therapy, Combination
Follow-Up Studies
Humans
Leukocyte Count
Lupus Erythematosus, Systemic
complications
immunology
Nephritis
drug therapy
etiology
Nephrotic Syndrome
etiology
Prednisone
adverse effects
therapeutic use
Proteinuria
Recurrence
LA  - eng
N1  - Donadio, J V Jr
Holley, K E
Wagoner, R D
Ferguson, R H
McDuffie, F C
Journal Article
United States
Arthritis Rheum. 1974 Sep-Oct;17(5):573-81. doi: 10.1002/art.1780170511.
PY  - 1974
SN  - 0004-3591 (Print)
0004-3591
SP  - 573-81
ST  - Further observations on the treatment of lupus nephritis with prednisone and combined prednisone and azathioprine
T2  - Arthritis Rheum
TI  - Further observations on the treatment of lupus nephritis with prednisone and combined prednisone and azathioprine
VL  - 17
ID  - 45
ER  - 

TY  - JOUR
AB  - BACKGROUND: Maintenance therapy, often with azathioprine or mycophenolate mofetil, is required to consolidate remission and prevent relapse after the initial control of lupus nephritis. METHODS: We carried out a 36-month, randomized, double-blind, double-dummy, phase 3 study comparing oral mycophenolate mofetil (2 g per day) and oral azathioprine (2 mg per kilogram of body weight per day), plus placebo in each group, in patients who met response criteria during a 6-month induction trial. The study group underwent repeat randomization in a 1:1 ratio. Up to 10 mg of prednisone per day or its equivalent was permitted. The primary efficacy end point was the time to treatment failure, which was defined as death, end-stage renal disease, doubling of the serum creatinine level, renal flare, or rescue therapy for lupus nephritis. Secondary assessments included the time to the individual components of treatment failure and adverse events. RESULTS: A total of 227 patients were randomly assigned to maintenance treatment (116 to mycophenolate mofetil and 111 to azathioprine). Mycophenolate mofetil was superior to azathioprine with respect to the primary end point, time to treatment failure (hazard ratio, 0.44; 95% confidence interval, 0.25 to 0.77; P = 0.003), and with respect to time to renal flare and time to rescue therapy (hazard ratio, <1.00; P < 0.05). Observed rates of treatment failure were 16.4% (19 of 116 patients) in the mycophenolate mofetil group and 32.4% (36 of 111) in the azathioprine group. Adverse events, most commonly minor infections and gastrointestinal disorders, occurred in more than 95% of the patients in both groups (P = 0.68). Serious adverse events occurred in 33.3% of patients in the azathioprine group and in 23.5% of those in the mycophenolate mofetil group (P = 0.11), and the rate of withdrawal due to adverse events was higher with azathioprine than with mycophenolate mofetil (39.6% vs. 25.2%, P = 0.02). CONCLUSIONS: Mycophenolate mofetil was superior to azathioprine in maintaining a renal response to treatment and in preventing relapse in patients with lupus nephritis who had a response to induction therapy. (Funded by Vifor Pharma [formerly Aspreva]; ALMS ClinicalTrials.gov number, NCT00377637.).
AD  - Department of Medicine, University of North Carolina, Chapel Hill, USA. neil.solomons@viforpharma.com
AN  - 22087680
AU  - Dooley, M. A.
AU  - Jayne, D.
AU  - Ginzler, E. M.
AU  - Isenberg, D.
AU  - Olsen, N. J.
AU  - Wofsy, D.
AU  - Eitner, F.
AU  - Appel, G. B.
AU  - Contreras, G.
AU  - Lisk, L.
AU  - Solomons, N.
C1  - ClinicalTrials.gov/NCT00377637
DA  - Nov 17
DB  - Medline
DO  - 10.1056/NEJMoa1014460
DP  - NLM
ET  - 2011/11/18
IS  - 20
J2  - The New England journal of medicine
KW  - Adolescent
Adult
Aged
Azathioprine
adverse effects
therapeutic use
Female
Humans
Immunosuppressive Agents
adverse effects
therapeutic use
Infections
etiology
Kaplan-Meier Estimate
Lupus Nephritis
drug therapy
Maintenance Chemotherapy
Male
Middle Aged
Mycophenolic Acid
adverse effects
analogs & derivatives
therapeutic use
Patient Dropouts
Secondary Prevention
Young Adult
LA  - eng
N1  - 1533-4406
Dooley, Mary Anne
Jayne, David
Ginzler, Ellen M
Isenberg, David
Olsen, Nancy J
Wofsy, David
Eitner, Frank
Appel, Gerald B
Contreras, Gabriel
Lisk, Laura
Solomons, Neil
ALMS Group
Clinical Trial, Phase III
Comparative Study
Journal Article
Multicenter Study
Randomized Controlled Trial
Research Support, Non-U.S. Gov't
United States
N Engl J Med. 2011 Nov 17;365(20):1886-95. doi: 10.1056/NEJMoa1014460.
PY  - 2011
SN  - 0028-4793
SP  - 1886-95
ST  - Mycophenolate versus azathioprine as maintenance therapy for lupus nephritis
T2  - N Engl J Med
TI  - Mycophenolate versus azathioprine as maintenance therapy for lupus nephritis
VL  - 365
ID  - 9
ER  - 

TY  - JOUR
AB  - Background/Purpose: Voclosporin (VCS) is a novel CNI intended for use in the treatment of autoimmune diseases such as lupus nephritis. VCS's unique structure allows for less pharmacokinetic- pharmacodynamic variability and a potentially improved safety profile compared with other CNIs. The AURA study enrolled 265 subjects in over 20 countries using low (23.7 mg BID) or high dose VCS (39.5 mg BID) in addition to MMF 2g/day and steroids in active lupus nephritis (LN). Method(s): Entry criteria: renal biopsy within 6 months (Class III/V LN, ISN/RPS); UPCR>=1.5 (III/IV) or >=2.0 mg/mg (V); serologic evidence of active LN; and eGFR >45ml/min. The steroid protocol was 20-25 mg (Day 1) with taper to 5 mg (Week 8), and 2.5 mg (Week 16-24). 24 week objectives included: Complete Remission (CR) defined as a urine protein/creatinine ratio (UPCR) of <=0.5 mg/mg using first morning void with an eGFR >= 60 mL/min without a decrease of >=20%; time to CR, Partial Remission (PR: 50% reduction in proteinuria) and time to PR. Result(s): The groups were generally well-balanced for age, gender and race, with a trend to higher proteinuria and lower eGFR data in the low dose VCS arm. The trial met its primary endpoint with superior CR rates in the low dose arm (OR: 2.03, p=0.045). There was a statistically significant improvement in time to CR and time to PR in both treatment arms (P<.01). A mean reduction in serum creatinine was seen in both arms (0.2 mg/dL low, 0.1 high; p<.001). BP did not vary by group. Over 90% of subjects experienced at least one adverse event; the most common being infectious (56.2% low, 63.6% high and 50.0% control), GI disorders (41.6% low, 52.3% high and 36.4% control). More serious adverse events occurred in the voclosporin groups (25.8% low, 25.0% high, 15.8% control), and were consistent with those observed in LN patients. Most deaths occurred in the first 2 months and were: low dose (infection-3, ARDS-2, thrombotic-3, cardiac tamponade, pulmonary hemorrhage), high dose (infection, PE) and control (CVA). All were considered unrelated to drug exposure by the investigators. Conclusion(s): The AURA study is the first global LN study to meet its primary end point, Response rate was rapid; increasing CR in the VCS arms was seen by week 6. This study demonstrated the positive additive effects of VCS, despite the rigorous steroid taper (mean steroid dose 4 mg at Week 16). Adverse events were higher in the VCS treatment arms, consistent with increased immunosuppression. The overall mortality rate was similar to other recent LN trials (ALMS 3.8%, ALLURE 4.7%, BELONG 3.7%), with a higher mortality rate in the lowdose group. These promising data will be used to plan subsequent studies of voclosporin in LN.(Figure Presented).
AD  - (Dooley) Dooley Rheumatology, Chapel Hill Doctors, Chapel Hill, NC, United States (Pendergraft) Kidney Center, University of North Carolina, Chapel Hill, NC, United States (Ginzler) Rheumatology, SUNY Downstate Medical Center, Brooklyn, NY, United States (Olsen) Medicine/Rheumatology, Penn State Hershey Medical Center, Hershey, PA, United States (Tumlin) Nephrology, University of Tennessee, College of Medicine, Chattanooga, TN, United States (Rovin) Ohio State University Medical Center, Columbus, OH, United States (Houssiau) Rheumatology, Pole De Maladies Rhumatismales, Universite catholique De Louvain, Brussels, Belgium (Wofsy) Rheumatology, University of California, San Francisco, CA, United States (Isenberg) Centre for Rheumatology Research, University College Hospital London, London, United Kingdom (Solomons) Aurinia Pharmaceuticals Inc., Victoria, BC, Canada (Huizinga) Clinical Affairs, Aurinia Pharmaceuticals Inc., Victoria, BC, Canada
M.A. Dooley, Dooley Rheumatology, Chapel Hill Doctors, Chapel Hill, NC, United States
AN  - 613889173
AU  - Dooley, M. A.
AU  - Pendergraft, W.
AU  - Ginzler, E. M.
AU  - Olsen, N. J.
AU  - Tumlin, J.
AU  - Rovin, B. H.
AU  - Houssiau, F. A.
AU  - Wofsy, D.
AU  - Isenberg, D. A.
AU  - Solomons, N.
AU  - Huizinga, R.
DA  - October
DB  - Embase
DO  - 10.1002/art.39977
DP  - Ovid Technologies
IS  - Supplement 10
KW  - adult respiratory distress syndrome
adverse drug reaction
clinical trial
controlled study
creatinine blood level
creatinine urine level
drug exposure
drug megadose
estimated glomerular filtration rate
female
gender
heart tamponade
human
human tissue
immunosuppressive treatment
infection
kidney biopsy
low drug dose
lung hemorrhage
lupus erythematosus nephritis
major clinical study
male
mortality rate
proteinuria
race
remission
side effect
thrombosis
velocity
steroid
voclosporin
LA  - English
M3  - Conference Abstract
N1  - American College of Rheumatology/Association of Rheumatology Health Professionals Annual Scientific Meeting, ACR/ARHP 2016. Washington, DC United States
PY  - 2016
SN  - 2326-5205
SP  - 4362-4363
ST  - Speed of remission with the use of voclosporin, MMF and low dose steroids: Results of a global lupus nephritis study
T2  - Arthritis and Rheumatology
TI  - Speed of remission with the use of voclosporin, MMF and low dose steroids: Results of a global lupus nephritis study
UR  - https://ovidsp.ovid.com/ovidweb.cgi?T=JS&CSC=Y&NEWS=N&PAGE=fulltext&D=emed17&AN=613889173
VL  - 68
ID  - 116
ER  - 

TY  - JOUR
AB  - The aim of our study was to compare the efficacy of 3 different therapeutic protocols in the treatment of patients with WHO class IV lupus nephritis and normal renal function. We carried out a randomized prospective trial. The treatment programs consisted of a standard therapy regimen alone (protocol A), plus plasmapheresis (protocol B) or pulse methylprednisolone (protocol C), followed by a slow (protocols A and B) or fast (protocol C) prednisone tapering schedule. Statistical analysis was performed, using univariate survival analysis according to Kaplan Meier and Breslow's test to compare survival curves. Eighteen patients entered the study: 6 protocol A, 5 protocol B and 7 protocol C. No patients developed renal insufficiency. Moreover, no statistical differences in the probability of inducing partial or complete disease remission and in reducing 24-hour urinary protein excretion to < or = 2 g per day were observed among the groups. Protocols A and B were more effective in comparison with protocol C in decreasing 24-hour urinary protein excretion to < or = 0.5 g and < or = 0.2 g per day. In conclusion, a slow prednisone tapering schedule is more effective in reducing 24-hour urinary protein excretion to < or = 0.5 and < or = 0.2 g per day as compared with a fast prednisone tapering schedule, even if it is preceded by methylprednisolone pulse therapy.
AD  - Division of Rheumatology, University of Padova, Italy.
AN  - 7985937
AU  - Doria, A.
AU  - Piccoli, A.
AU  - Vesco, P.
AU  - Vaccaro, E.
AU  - Marson, P.
AU  - De Silvestro, G.
AU  - Ossi, E.
AU  - Gambari, P.
DB  - Medline
DP  - NLM
ET  - 1994/01/01
IS  - 5
J2  - Annales de medecine interne
KW  - Adolescent
Adult
Aged
Azathioprine
administration & dosage
therapeutic use
Combined Modality Therapy
Drug Therapy, Combination
Humans
Kidney
pathology
Lupus Nephritis
therapy
Methylprednisolone
administration & dosage
therapeutic use
Middle Aged
Plasmapheresis
Prednisone
administration & dosage
therapeutic use
Prospective Studies
Treatment Outcome
LA  - eng
N1  - Doria, A
Piccoli, A
Vesco, P
Vaccaro, E
Marson, P
De Silvestro, G
Ossi, E
Gambari, P
Clinical Trial
Comparative Study
Journal Article
Randomized Controlled Trial
France
Ann Med Interne (Paris). 1994;145(5):307-11.
PY  - 1994
SN  - 0003-410X (Print)
0003-410x
SP  - 307-11
ST  - Therapy of lupus nephritis. A two-year prospective study
T2  - Ann Med Interne (Paris)
TI  - Therapy of lupus nephritis. A two-year prospective study
VL  - 145
ID  - 49
ER  - 

TY  - JOUR
AB  - Systemic Lupus Erythrematosus (SLE) is an inflammatory autoimmune disorder that may affect multiple organ systems. The clinical course is marked by spontaneous remission and relapses. Severity may vary from mild episodic disorder to a rapidly fulminant life threatening illness. Clinical manifestations of Lupus Nephritis (LN) are varied according to the renal pathologic lesions. Treatment of LN remains controversial. As a chronic disease with periods of remission and relapses, it is unclear whether relapses should be treated as the initial presentation of the disease. This prospective study was designed to compare between three different modalities of therapy for treating LN patients. The study includes all systemic lupus patients seen in Alexandria University Hospital since January 2004 for 6 months. Forty-three patients with SLE were presented to us by SLE, only 31 had LN and 22 were included in the study. The patients were classified randomly into 3 arms. All patients received steroid therapy plus from the beginning either Cyclophosphamide (CYP) [Group I, n=7], or Cyclosporine (CsA) [Group II, n=7], or Azathioprine (AZA) [Group III, n=8], Full history and examination were done. Laboratory investigations included routine and immunological studies of ANA, Anti-DNA, C3 and C4. Renal biopsy was done in all patients. After 6 months of follow up; Serum creatinine was stationary in CYP group from 2.2 +/- 1.1 to 2.1 +/- 1.7; while significantly decreased in CsA from 2.8+1.7 to 1.0 +/- 0.5 mg/dl. Moreover; while proteinuria decreased in CYP from 2.7 +/- 0.7 to 1.8 +/- 2.2; there was more pronounced decreased from 6.9 +/- 10.0 to 2.4 +/- 1.2 g/24 hr in CsA group despite very huge increase in glomerular filtration rate (GFR). 2 out 7 cases of CsA group; while 2 of 6 of CYP group did not show improvement. Moreover; 3 of 6 of CYP group and 1 of 6 of AZA group needed to be shifted to CsA group because of side effects and/or no response to CYP and showed good response. These patients were either class V or IV. However; only one case in this study with signs of acute CsA toxicity was reversed by monitoring the dose. In conclusion, CsA in this study proved to be superior over CYP in LN at least in the short term follow up; provided to be given with appropriate doses even if it is used in class IV, which was thought to be very responsive to CYP.
AD  - Department of Internal Medicine, Unit of Nephrology, Dialysis & Transplantation, Faculty of Medicine, University of Alexandria, Egypt.
AN  - 17974149
AU  - El-Sehemy, M. S.
AU  - Al-Saaran, A. M.
AU  - Baddour, N. M.
AU  - Adam, A. G.
AU  - Moez, P. E.
DB  - Medline
DP  - NLM
ET  - 2007/11/03
IS  - 1
J2  - The Egyptian journal of immunology
KW  - Adolescent
Adult
Antibodies, Antinuclear
blood
Azathioprine
administration & dosage
therapeutic use
Cyclophosphamide
administration & dosage
therapeutic use
Cyclosporine
administration & dosage
therapeutic use
Female
Humans
Immunosuppressive Agents
administration & dosage
therapeutic use
Lupus Nephritis
drug therapy
pathology
Prospective Studies
LA  - eng
N1  - El-Sehemy, Mona S
Al-Saaran, Amina M
Baddour, Nahed M
Adam, Ahmed G
Moez, Pacint E
Comparative Study
Journal Article
Randomized Controlled Trial
Egypt
Egypt J Immunol. 2006;13(1):39-52.
PY  - 2006
SN  - 1110-4902 (Print)
SP  - 39-52
ST  - Comparative clinical prospective therapeutic study between cyclophosphamide, cyclosporine and azathioprine in the treatment of lupus nephritis
T2  - Egypt J Immunol
TI  - Comparative clinical prospective therapeutic study between cyclophosphamide, cyclosporine and azathioprine in the treatment of lupus nephritis
VL  - 13
ID  - 50
ER  - 

TY  - JOUR
AB  - BACKGROUND: Recent studies have suggested that mycophenolate mofetil (MMF) may offer advantages over intravenous cyclophosphamide (IVC) for the treatment of lupus nephritis. The aim of this study was to evaluate the efficacy of MMF compared with IVC in the induction therapy of proliferative lupus nephritis. METHODS: We randomly assigned 47 patients with newly diagnosed active proliferative lupus nephritis class III or IV to open-label oral MMF 2 g/day for 6 months or intravenous cyclophosphamide 0.5-1 g/m(2) monthly for 6 months in addition to corticosteroids. RESULTS: In the intention-to-treat analysis, 14 of the 24 patients (58.33%) receiving MMF and 12 of the 23 patients receiving cyclophosphamide (52.17%) had remission (P = 0.48); complete remission occurred in 6 of the 24 patients (25%) and 5 of the 23 patients (21.74%), respectively (P = 0.53). Improvements in packed cell volume, the erythrocyte sedimentation rate, anti-double-stranded DNA antibodies titer (anti-dsDNA), serum complement, proteinuria, urinary activity, renal function, serum soluble interleukin-2 receptor alpha concentration and the systemic lupus activity measure score were similar in both groups. Two patients assigned to MMF and another patient assigned to IVC developed end-stage renal failure with commencement of dialysis. Adverse events were similar. Major infections occurred in two patients in each group. There was no difference in gastrointestinal side effects, but more diarrhea occurred in those receiving MMF. CONCLUSION: In this 24-week trial, MMF or IVC combined with corticosteroids demonstrated equal efficacy in inducing remission of proliferative lupus nephritis.
AD  - Division of Nephrology, Department of Internal Medicine, Tanta University Hospitals, Tanta University, Tanta, Egypt. shafey70@yahoo.com
AN  - 20169461
AU  - El-Shafey, E. M.
AU  - Abdou, S. H.
AU  - Shareef, M. M.
DA  - Jun
DB  - Medline
DO  - 10.1007/s10157-010-0270-7
DP  - NLM
ET  - 2010/02/20
IS  - 3
J2  - Clinical and experimental nephrology
KW  - Adult
Cyclophosphamide
administration & dosage
adverse effects
Female
Humans
Infusions, Intravenous
Lupus Nephritis
drug therapy
Male
Mycophenolic Acid
analogs & derivatives
therapeutic use
Remission Induction
Treatment Outcome
LA  - eng
N1  - 1437-7799
El-Shafey, Eid M
Abdou, Said H
Shareef, Mohamed M
Journal Article
Randomized Controlled Trial
Japan
Clin Exp Nephrol. 2010 Jun;14(3):214-21. doi: 10.1007/s10157-010-0270-7. Epub 2010 Feb 19.
PY  - 2010
SN  - 1342-1751
SP  - 214-21
ST  - Is mycophenolate mofetil superior to pulse intravenous cyclophosphamide for induction therapy of proliferative lupus nephritis in Egyptian patients?
T2  - Clin Exp Nephrol
TI  - Is mycophenolate mofetil superior to pulse intravenous cyclophosphamide for induction therapy of proliferative lupus nephritis in Egyptian patients?
VL  - 14
ID  - 51
ER  - 

TY  - JOUR
AD  - Lupus Center of Excellence,University of Pittsburgh School of Medicine, Pittsburgh, PA 15261, USA.
AN  - 16932717
AU  - Elliott, J. R.
AU  - Manzi, S.
DA  - Jul
DB  - Medline
DO  - 10.1038/ncprheum0217
DP  - NLM
ET  - 2006/08/26
IS  - 7
J2  - Nature clinical practice. Rheumatology
KW  - Adult
Cyclophosphamide
therapeutic use
Female
Follow-Up Studies
Humans
Immunosuppressive Agents
therapeutic use
Lupus Nephritis
drug therapy
Male
Mycophenolic Acid
analogs & derivatives
therapeutic use
Prodrugs
Prospective Studies
Remission Induction
Severity of Illness Index
Treatment Outcome
LA  - eng
N1  - Elliott, Jennifer R
Manzi, Susan
Journal Article
Multicenter Study
Randomized Controlled Trial
United States
Nat Clin Pract Rheumatol. 2006 Jul;2(7):354-5. doi: 10.1038/ncprheum0217.
PY  - 2006
SN  - 1745-8382 (Print)
1745-8382
SP  - 354-5
ST  - Induction therapy for active lupus nephritis: mycophenolate mofetil is superior to cyclophosphamide
T2  - Nat Clin Pract Rheumatol
TI  - Induction therapy for active lupus nephritis: mycophenolate mofetil is superior to cyclophosphamide
VL  - 2
ID  - 58
ER  - 

TY  - JOUR
AN  - 4716431
AU  - Fries, J. F.
AU  - Sharp, G. C.
AU  - McDevitt, H. O.
AU  - Holman, H. R.
DA  - Mar-Apr
DB  - Medline
DO  - 10.1002/art.1780160204
DP  - NLM
ET  - 1973/03/01
IS  - 2
J2  - Arthritis and rheumatism
KW  - Adolescent
Arthritis
complications
Aspartate Aminotransferases
blood
Biopsy
Creatinine
blood
Cyclophosphamide
administration & dosage
adverse effects
therapeutic use
Female
Fever
Fructose-Bisphosphate Aldolase
analysis
Humans
Lupus Erythematosus, Systemic
drug therapy
enzymology
Myositis
drug therapy
enzymology
Ovary
pathology
Prednisone
administration & dosage
adverse effects
therapeutic use
Proteinuria
Skin
pathology
Urine
analysis
LA  - eng
N1  - Fries, J F
Sharp, G C
McDevitt, H O
Holman, H R
Clinical Trial
Comparative Study
Journal Article
Randomized Controlled Trial
United States
Arthritis Rheum. 1973 Mar-Apr;16(2):154-62. doi: 10.1002/art.1780160204.
PY  - 1973
SN  - 0004-3591 (Print)
0004-3591
SP  - 154-62
ST  - Cyclophosphamide therapy in systemic lupus erythematosus and polymyositis
T2  - Arthritis Rheum
TI  - Cyclophosphamide therapy in systemic lupus erythematosus and polymyositis
VL  - 16
ID  - 52
ER  - 

TY  - JOUR
AB  - AIMS: Neoral is a new microemulsion form of cyclosporin. Pharmacokinetic reports in children are scarce. Therefore, we performed a pharmacokinetic study between Cyclosporin A (CsA) capsules and Neoral in paediatric patients with lupus nephritis. METHODS: A single 5 mg kg(-1) dose orally of either CsA capsules or Neoral was given to 10 paediatric patients (serum creatinine < 1.5 mg dl(-1)). CsA whole blood levels were measured for 24 h post-dose by h.p.l.c. RESULTS: Neoral had a higher C(max) and AUC(C(max): 943 +/- 176 ng ml(-1); AUC: 4612 +/- 785 ng ml(-1) h) than those of the CsA capsules (C(max): 697 +/- 187 ng ml(-1); AUC: 3483 +/- 873 ng ml(-1) h; P < 0.05). There was no difference in t(max) and t(1/2,z) between the two groups. CONCLUSIONS: CsA Neoral had improved absorption and bioavailability, which is similar to what is reported in adults. However, interpatient variability still existed. Careful drug monitoring and dose adjustment should be performed during treatment to avoid nephrotoxicity, especially in lupus nephritis.
AD  - Department of Paediatrics, Veterans General Hospital-Taipei, Taiwan, Republic of China.
AN  - 9278195
AU  - Fu, L. W.
AU  - Yang, L. Y.
AU  - Chen, W. P.
AU  - Lin, C. Y.
C2  - PMC2042826
DA  - Aug
DB  - Medline
DO  - 10.1046/j.1365-2125.1997.00634.x
DP  - NLM
ET  - 1997/08/01
IS  - 2
J2  - British journal of clinical pharmacology
KW  - Adolescent
Area Under Curve
Biological Availability
Capsules
Child
Chromatography, High Pressure Liquid
Cyclosporine
administration & dosage
pharmacokinetics
Emulsions
Humans
Immunosuppressive Agents
administration & dosage
pharmacokinetics
Lupus Nephritis
drug therapy
LA  - eng
N1  - 1365-2125
Fu, L W
Yang, L Y
Chen, W P
Lin, C Y
Clinical Trial
Journal Article
Randomized Controlled Trial
Br J Clin Pharmacol. 1997 Aug;44(2):125-7. doi: 10.1046/j.1365-2125.1997.00634.x.
PY  - 1997
SN  - 0306-5251 (Print)
0306-5251
SP  - 125-7
ST  - Cyclosporin pharmacokinetics following administration of capsules and Neoral in paediatric patients with lupus nephritis
T2  - Br J Clin Pharmacol
TI  - Cyclosporin pharmacokinetics following administration of capsules and Neoral in paediatric patients with lupus nephritis
VL  - 44
ID  - 54
ER  - 

TY  - JOUR
AB  - Cyclosporin A (CsA) was introduced in recent years for the treatment of lupus nephritis in patients with steroid resistance or in those with severe corticosteroid toxicity. Our previous study on paediatric patients showed that Neoral (a new microemulsion formulation) had better bioavailability than CsA capsules. To evaluate the clinical efficacy of Neoral in children with lupus nephritis compared with conventional therapy, we performed an open randomized study on 40 children, ranging from 9 to 14 yr old, with class III-V lupus nephritis and heavy proteinuria. They were randomly assigned to either Neoral (5 mg/kg/day), administered q.12.h, or prednisolone (2 mg/kg/day) plus cyclophosphamide (2 mg/kg/day) for 1 yr. Both groups showed a significant decrease in proteinuria (Neoral: 4.62 +/- 1.93 to 0.35 +/- 0.29 g/day, P < 0.05; prednisolone plus cyclophosphamide: 4.52 +/- 1.86 to 0.62 +/- 0.21 g/day, P < 0.01). The CH50 haemolytic assay titre decreased after 1 yr of Neoral treatment (26.5 +/- 0.9 to 21.4 +/- 2.2 U/ml, P < 0.05). Serum C3 and anti-double-stranded (ds) DNA antibody levels also fell with Neoral (C3: 86.2 +/- 6.8 to 76.3 +/- 4.5 mg/dl; anti-ds DNA antibodies: 14.1 +/- 3.2 to 8.2 +/- 1.4 IU/ml, P < 0.05). The Neoral group had a significant increase in growth rate over the prednisolone plus cyclophosphamide group (8.2 +/- 1.1 cm/yr vs 2.7 +/- 0.6 cm/yr, P < 0.01) with improvement of growth status. During the study period, patients tolerated Neoral well with no significant changes in renal function, liver function or lipid profile. Our study implies that Neoral appears to be effective in suppressing proteinuria. Neoral should be regarded as being adjunctive therapy, perhaps with a steroid-sparing effect, in paediatric lupus nephritis. However, its long-term use awaits further studies.
AD  - Department of Pediatrics, Veterans General Hospital-Taipei, Taiwan, ROC.
AN  - 9569080
AU  - Fu, L. W.
AU  - Yang, L. Y.
AU  - Chen, W. P.
AU  - Lin, C. Y.
DA  - Feb
DB  - Medline
DO  - 10.1093/rheumatology/37.2.217
DP  - NLM
ET  - 1998/05/06
IS  - 2
J2  - British journal of rheumatology
KW  - Adolescent
Antibodies, Antinuclear
metabolism
Antirheumatic Agents
adverse effects
therapeutic use
Child
Complement C3
metabolism
Cyclophosphamide
therapeutic use
Cyclosporine
adverse effects
therapeutic use
DNA
immunology
Drug Therapy, Combination
Emulsions
Humans
Lupus Nephritis
complications
drug therapy
metabolism
Prednisolone
therapeutic use
Proteinuria
complications
drug therapy
metabolism
Safety
Treatment Outcome
LA  - eng
N1  - Fu, L W
Yang, L Y
Chen, W P
Lin, C Y
Clinical Trial
Journal Article
Randomized Controlled Trial
England
Br J Rheumatol. 1998 Feb;37(2):217-21. doi: 10.1093/rheumatology/37.2.217.
PY  - 1998
SN  - 0263-7103 (Print)
0263-7103
SP  - 217-21
ST  - Clinical efficacy of cyclosporin a neoral in the treatment of paediatric lupus nephritis with heavy proteinuria
T2  - Br J Rheumatol
TI  - Clinical efficacy of cyclosporin a neoral in the treatment of paediatric lupus nephritis with heavy proteinuria
VL  - 37
ID  - 53
ER  - 

TY  - JOUR
AB  - Background/Purpose: Abatacept (ABA), a selective T-cell costimulation modulator approved for rheumatoid arthritis, is being evaluated for lupus. Preclinical data in murine lupus and Phase II data in systemic lupus erythematosus (SLE) pts with arthritis, serositis or discoid lesions1 supported the development of ABA in lupus nephritis (LN). Method(s): This was a 12-mth Phase II/III double-blind study in pts with active ISN/RPS Class III or IV LN, requiring: urinary protein/creatinine ratio (UPCR) >=0.44 mg/mg (50 mg/mmoL); active urinary sediment (>5 red blood cells [RBC]/high power field [hpf] or >8 white blood cells/hpf or cylindruria); and renal biopsy within 3 mths (if biopsy 3-12 mths, abnormal C3, C4 or anti-dsDNA also required). All pts received mycophenolate mofetil (MMF; target dose 1.5-3.0 g/day dependent on race) and up to 60 mg/day prednisone or equivalent (with response-guided taper after 28 days). Pts were randomized to placebo (PBO) or IV ABA (either 3 mths of ABA 30 mg/kg followed by 9 mths of 10 mg/kg [30/10], or 12 mths of 10 mg/kg [10/10]). The primary efficacy endpoint was time to Complete Renal Response (CRR: GFR within 10% of pre-flare/screening value; UPCR <0.26 mg/mg [30 mg/mmol]; inactive urinary sediment) confirmed at 30 days after the first response, compared using a Cox proportional hazards model. Secondary endpoints included time to Renal Improvement (RI) and Mth 12 rates of CRR and RI (RI: >=50% UPCR reduction, GFR >=50% improved if screening 15-59, otherwise >=90% of screening; no active sediment). Exploratory endpoints included 1) Patient Response (PR: UPCR <0.5 mg/mg [56.5 mg/mmol] or >=50% UPCR improvement to <1.0 mg/mg [113 mg/mmol] if baseline <=3.0 mg/mg [339 mg/mmol] or to 3.0 mg/mg if baseline >3.0; RBCs within reference range (<5-8/hpf) or >=50% reduction; serum creatinine normal or <=25% above baseline) and 2) Renal Response (RR: serum creatinine <=25% above baseline; >=50% UPCR improvement to <1.0 mg/mg if baseline <=3.0 or to <3.0 mg/mg if baseline >3.0). Safety was assessed. Result(s): Of 298 treated pts, 228 (76.5%) completed Mth 12 (78.0, 74.7, and 76.8% in PBO, ABA 10/10, and ABA 30/10). Time to CRR did not differ between groups (p=0.549 and 0.422) for ABA 10/10 and 30/10 vs PBO) nor did time to RI. Efficacy at Mth 12 is shown (Table). A subset analysis of 122 nephrotic pts (baseline UPCR >3.0 mg/mg) found ~20-30% greater reduction in UPCR in pts randomized to ABA vs PBO from Mth 6, maintained to Mth 12. Safety is reported (Table). Cause of death appeared to be underlying disease for 5 pts and infection for 7. (Table presented) Conclusion(s): ABA, MMF and steroids exhibited a safety profile similar to MMF and steroids in pts with LN. Pre-specified efficacy endpoints did not demonstrate a benefit at 12 mths for ABA vs PBO. Among nephrotic pts, an exploratory analysis showed improvement in proteinuria with ABA, suggesting that additional exploration may be warranted to investigate potential biologic activity in this subset.
AD  - (Furie, Nicholls, Cheng, Houssiau, Burgos-Vargas, Chen, Aranda) North Shore-Long Island Jewish Health System, Lake Success, NY, United States (Furie, Nicholls, Cheng, Houssiau, Burgos-Vargas, Chen, Aranda) Royal Melbourne Hospital, VIC, Australia (Furie, Nicholls, Cheng, Houssiau, Burgos-Vargas, Chen, Aranda) Kaohsiung Chang Gung Memorial Hospital, Chang Gung University, College of Medicine, Kaohsiung, Taiwan (Republic of China) (Furie, Nicholls, Cheng, Houssiau, Burgos-Vargas, Chen, Aranda) Cliniques Universitaires Saint-Luc, Brussels, Belgium (Furie, Nicholls, Cheng, Houssiau, Burgos-Vargas, Chen, Aranda) Hospital General de Mexico, Mexico City, Mexico (Furie, Nicholls, Cheng, Houssiau, Burgos-Vargas, Chen, Aranda) Joint Molecular Rheumatology Laboratory, Institute of Health Sciences, Shanghai Ren Ji Hospital, China (Furie, Nicholls, Cheng, Houssiau, Burgos-Vargas, Chen, Aranda) Biological Sciences, Chinese Academy of Sciences, Shanghai Jiao Tong University School of Medicine, Shanghai, China (Furie, Nicholls, Cheng, Houssiau, Burgos-Vargas, Chen, Aranda) Bristol-Myers Squibb, Princeton, NJ, United States (Furie, Nicholls, Cheng, Houssiau, Burgos-Vargas, Chen, Aranda) Oklahoma Medical Research Foundation, Oklahoma City, OK, United States
R. Furie, North Shore-Long Island Jewish Health System, Lake Success, NY, United States
AN  - 70785447
AU  - Furie, R.
AU  - Nicholls, K.
AU  - Cheng, T. T.
AU  - Houssiau, F.
AU  - Burgos-Vargas, R.
AU  - Chen, S. L.
AU  - Aranda, R.
DA  - October
DB  - Embase
DP  - Ovid Technologies
IS  - 10 Suppl 1
KW  - human
rheumatology
lupus erythematosus nephritis
college
patient
health practitioner
safety
urine sediment
creatinine blood level
screening
systemic lupus erythematosus
erythrocyte
proportional hazards model
rheumatoid arthritis
biopsy
kidney biopsy
blood
T lymphocyte
double blind procedure
inflammation
proteinuria
arthritis
infection
cause of death
sediment
abatacept
placebo
steroid
prednisone
mycophenolic acid 2 morpholinoethyl ester
LA  - English
M3  - Conference Abstract
N1  - Annual Scientific Meeting of the American College of Rheumatology and Association of Rheumatology Health Professionals 2011. Chicago, IL United States
PY  - 2011
SN  - 0004-3591
ST  - Efficacy and safety of abatacept over 12 months in patients with lupus nephritis: Results from a multicenter, randomized, double-blind, placebo-controlled phase II/III study
T2  - Arthritis and Rheumatism
TI  - Efficacy and safety of abatacept over 12 months in patients with lupus nephritis: Results from a multicenter, randomized, double-blind, placebo-controlled phase II/III study
UR  - http://www.blackwellpublishing.com/acrmeeting/abstractindex.asp?l=B&MeetingID=781
https://ovidsp.ovid.com/ovidweb.cgi?T=JS&CSC=Y&NEWS=N&PAGE=fulltext&D=emed12&AN=70785447
VL  - 63
ID  - 120
ER  - 

TY  - JOUR
AB  - OBJECTIVE: To compare the efficacy and safety of intravenous (IV) abatacept, a selective T cell costimulation modulator, versus placebo for the treatment of active class III or IV lupus nephritis, when used on a background of mycophenolate mofetil and glucocorticoids. METHODS: This was a 12-month, randomized, phase II/III, multicenter, international, double-blind study. A total of 298 patients were treated in 1 of 3 IV treatment arms: placebo, abatacept at the standard weight-tiered dose (approximating 10 mg/kg), or abatacept at 30 mg/kg for 3 months, followed by the standard weight-tiered dose (abatacept 30/10). The primary end point, time to confirmed complete response, was a composite measure that required maintenance of glomerular filtration rate, minimal proteinuria, and inactive urinary sediment over the 52-week treatment period. RESULTS: There were no differences among treatment arms in the time to confirmed complete response or in the proportion of subjects with confirmed complete response following 52 weeks of treatment. Treatment with abatacept was associated with greater improvements from baseline in anti-double-stranded DNA antibody, C3, and C4 levels. Among 122 patients with nephrotic-range proteinuria, treatment with abatacept resulted in an ∼20-30% greater reduction in mean urinary protein-to-creatinine ratio compared with placebo. Abatacept was well tolerated; rates of deaths, serious adverse events, and serious infections were similar across treatment arms. Gastroenteritis and herpes zoster occurred more frequently with abatacept treatment. CONCLUSION: Although the primary end point was not met, abatacept showed evidence of biologic activity and was well tolerated in patients with active class III or IV lupus nephritis.
AD  - North Shore-LIJ Health System, Great Neck, New York.
AN  - 24504810
AU  - Furie, R.
AU  - Nicholls, K.
AU  - Cheng, T. T.
AU  - Houssiau, F.
AU  - Burgos-Vargas, R.
AU  - Chen, S. L.
AU  - Hillson, J. L.
AU  - Meadows-Shropshire, S.
AU  - Kinaszczuk, M.
AU  - Merrill, J. T.
C1  - ClinicalTrials.gov/NCT00430677
DA  - Feb
DB  - Medline
DO  - 10.1002/art.38260
DP  - NLM
ET  - 2014/02/08
IS  - 2
J2  - Arthritis & rheumatology (Hoboken, N.J.)
KW  - Abatacept
Adult
Dose-Response Relationship, Drug
Double-Blind Method
Female
Humans
Immunoconjugates
therapeutic use
Immunosuppressive Agents
therapeutic use
Internationality
Longitudinal Studies
Lupus Nephritis
drug therapy
Male
Severity of Illness Index
Treatment Outcome
LA  - eng
N1  - 2326-5205
Furie, Richard
Nicholls, Kathy
Cheng, Tien-Tsai
Houssiau, Frederic
Burgos-Vargas, Ruben
Chen, Shun-Le
Hillson, Jan L
Meadows-Shropshire, Stephanie
Kinaszczuk, Michael
Merrill, Joan T
Clinical Trial, Phase II
Clinical Trial, Phase III
Journal Article
Multicenter Study
Randomized Controlled Trial
Research Support, Non-U.S. Gov't
United States
Arthritis Rheumatol. 2014 Feb;66(2):379-89. doi: 10.1002/art.38260.
PY  - 2014
SN  - 2326-5191
SP  - 379-89
ST  - Efficacy and safety of abatacept in lupus nephritis: a twelve-month, randomized, double-blind study
T2  - Arthritis Rheumatol
TI  - Efficacy and safety of abatacept in lupus nephritis: a twelve-month, randomized, double-blind study
VL  - 66
ID  - 55
ER  - 

TY  - JOUR
AB  - BACKGROUND: Patients with proliferative lupus nephritis are at risk of frequent relapses. Whether low- dose prednisone prevents relapses is uncertain. OBJECTIVES: We undertook a pilot RCT to determine the feasibility of a larger trial. DESIGN: Pilot randomized controlled trial. SETTING: Single center Canadian outpatient nephrology clinic. PATIENTS: Participants with systemic lupus erythematosus (SLE) and a history of class III or IV lupus nephritis that achieved at least partial remission and remained on prednisone were eligible. MEASUREMENTS: Feasibility: proportion of eligible patients randomized and adherence to tapering regimen. Clinical: occurrence of renal or major non-renal flare of SLE. METHODS: We conducted a blinded, two-parallel-group randomized controlled trial of prednisone 7.5 mg/day (continuation) compared to a matching placebo (withdrawal). RESULTS: Of nineteen eligible patients screened, 15 (79%) were recruited and randomized; 8 to prednisone continuation and seven to withdrawal. All participants adhered to the tapering protocol to their assigned withdrawal or low-dose maintenance target. Over 36 months, the primary outcome occurred in four (50%) patients in the continuation group (three renal and one major non-renal flare), compared with one patient (14%) in the withdrawal group (one renal flare). Three participants (38%) in the continuation group had minor flares, while no patients in the withdrawal group did. LIMITATIONS: This pilot RCT was small and not designed to assess the efficacy or safety of maintenance with low-dose prednisone. CONCLUSIONS: The high proportion of eligible patients recruited, and success of protocol adherence suggest a large trial of prednisone maintenance therapy compared to withdrawal is feasible. TRIAL REGISTRATION: Current Controlled Trials ISRCTN31327267.
AD  - Department of Medicine, University of Calgary, Calgary, Canada.
Department of Medicine, University of Calgary, Calgary, Canada ; Department of Community Health Sciences, University of Calgary, Calgary, Canada ; Interdisciplinary Chronic Disease Collaboration, Calgary, Canada ; Libin Cardiovascular Institute and Institute for Population Health, University of Calgary, Calgary, AB Canada.
Departments of Medicine and Clinical Epidemiology & Biostatistics, McMaster University, Hamilton, Canada ; Population Health Research Institute, McMaster University/Hamilton Health Sciences, Hamilton, Canada.
AN  - 25780619
AU  - Galbraith, L.
AU  - Manns, B.
AU  - Hemmelgarn, B.
AU  - Walsh, M.
C2  - PMC4349625
DB  - PubMed-not-MEDLINE
DO  - 10.1186/s40697-014-0030-9
DP  - NLM
ET  - 2014/01/01
J2  - Canadian journal of kidney health and disease
LA  - eng
N1  - 2054-3581
Galbraith, Lauren
Manns, Braden
Hemmelgarn, Brenda
Walsh, Michael
Journal Article
Lupus nephritis
Prednisone
Remission
Renal flare
Systemic lupus erythematosus (SLE)
Can J Kidney Health Dis. 2014 Nov 28;1:30. doi: 10.1186/s40697-014-0030-9. eCollection 2014.
PY  - 2014
SN  - 2054-3581 (Print)
2054-3581
SP  - 30
ST  - The Steroids In the Maintenance of remission of Proliferative Lupus nephritis (SIMPL) pilot trial
T2  - Can J Kidney Health Dis
TI  - The Steroids In the Maintenance of remission of Proliferative Lupus nephritis (SIMPL) pilot trial
VL  - 1
ID  - 106
ER  - 

TY  - JOUR
AB  - A 1-year double-blind crossover study comparing prednisone and azathioprine to prednisone plus low-dose azathioprine and cyclophosphamide was carried out in 14 patients with diffuse lupus nephritis. Low-dose triple therapy had no apparent therapeutic advantage over prednisone plus azathioprine. Cyclophosphamide-induced ovarian failure and hematuria were not avoided by its use in low dose.
AN  - 782464
AU  - Ginzler, E.
AU  - Diamond, H.
AU  - Guttadauria, M.
AU  - Kaplan, D.
DA  - Jul-Aug
DB  - Medline
DO  - 10.1002/1529-0131(197607/08)19:4<693::aid-art1780190406>3.0.co;2-2
DP  - NLM
ET  - 1976/07/01
IS  - 4
J2  - Arthritis and rheumatism
KW  - Adolescent
Adult
Amenorrhea
chemically induced
Azathioprine
administration & dosage
adverse effects
therapeutic use
Clinical Trials as Topic
Cyclophosphamide
adverse effects
therapeutic use
Drug Therapy, Combination
Female
Humans
Lupus Erythematosus, Systemic
drug therapy
Nephritis
drug therapy
Prednisone
adverse effects
therapeutic use
LA  - eng
N1  - Ginzler, E
Diamond, H
Guttadauria, M
Kaplan, D
Clinical Trial
Comparative Study
Controlled Clinical Trial
Journal Article
United States
Arthritis Rheum. 1976 Jul-Aug;19(4):693-9. doi: 10.1002/1529-0131(197607/08)19:4<693::aid-art1780190406>3.0.co;2-2.
PY  - 1976
SN  - 0004-3591 (Print)
0004-3591
SP  - 693-9
ST  - Prednisone and azathioprine compared to prednisone plus low-dose azathioprine and cyclophosphamide in the treatment of diffuse lupus nephritis
T2  - Arthritis Rheum
TI  - Prednisone and azathioprine compared to prednisone plus low-dose azathioprine and cyclophosphamide in the treatment of diffuse lupus nephritis
VL  - 19
ID  - 56
ER  - 

TY  - JOUR
AB  - BACKGROUND: Since anecdotal series and small, prospective, controlled trials suggest that mycophenolate mofetil may be effective for treating lupus nephritis, larger trials are desirable. METHODS: We conducted a 24-week randomized, open-label, noninferiority trial comparing oral mycophenolate mofetil (initial dose, 1000 mg per day, increased to 3000 mg per day) with monthly intravenous cyclophosphamide (0.5 g per square meter of body-surface area, increased to 1.0 g per square meter) as induction therapy for active lupus nephritis. A change to the alternative regimen was allowed at 12 weeks in patients who did not have an early response. The study protocol specified adjunctive care and the use and tapering of corticosteroids. The primary end point was complete remission at 24 weeks (normalization of abnormal renal measurements and maintenance of baseline normal measurements). A secondary end point was partial remission at 24 weeks. RESULTS: Of 140 patients recruited, 71 were randomly assigned to receive mycophenolate mofetil and 69 were randomly assigned to receive cyclophosphamide. At 12 weeks, 56 patients receiving mycophenolate mofetil and 42 receiving cyclophosphamide had satisfactory early responses. In the intention-to-treat analysis, 16 of the 71 patients (22.5 percent) receiving mycophenolate mofetil and 4 of the 69 patients receiving cyclophosphamide (5.8 percent) had complete remission, for an absolute difference of 16.7 percentage points (95 percent confidence interval, 5.6 to 27.9 percentage points; P=0.005), meeting the prespecified criteria for noninferiority and demonstrating the superiority of mycophenolate mofetil to cyclophosphamide. Partial remission occurred in 21 of the 71 patients (29.6 percent) and 17 of the 69 patients (24.6 percent), respectively (P=0.51). Three patients assigned to cyclophosphamide died, two during protocol therapy. Fewer severe infections and hospitalizations but more diarrhea occurred among those receiving mycophenolate. CONCLUSIONS: In this 24-week trial, mycophenolate mofetil was more effective than intravenous cyclophosphamide in inducing remission of lupus nephritis and had a more favorable safety profile.
AD  - Division of Rheumatology, State University of New York Downstate Medical Center, Brooklyn, NY 11203, USA. ellen.ginzler@downstate.edu
AN  - 16306519
AU  - Ginzler, E. M.
AU  - Dooley, M. A.
AU  - Aranow, C.
AU  - Kim, M. Y.
AU  - Buyon, J.
AU  - Merrill, J. T.
AU  - Petri, M.
AU  - Gilkeson, G. S.
AU  - Wallace, D. J.
AU  - Weisman, M. H.
AU  - Appel, G. B.
DA  - Nov 24
DB  - Medline
DO  - 10.1056/NEJMoa043731
DP  - NLM
ET  - 2005/11/25
IS  - 21
J2  - The New England journal of medicine
KW  - Administration, Oral
Adult
Cross-Over Studies
Cyclophosphamide
adverse effects
therapeutic use
Drug Therapy, Combination
Female
Glucocorticoids
therapeutic use
Humans
Immunosuppressive Agents
adverse effects
therapeutic use
Infusions, Intravenous
Lupus Nephritis
drug therapy
mortality
Male
Mycophenolic Acid
adverse effects
analogs & derivatives
therapeutic use
Prednisone
therapeutic use
Remission Induction
Treatment Outcome
LA  - eng
N1  - 1533-4406
Ginzler, Ellen M
Dooley, Mary Anne
Aranow, Cynthia
Kim, Mimi Y
Buyon, Jill
Merrill, Joan T
Petri, Michelle
Gilkeson, Gary S
Wallace, Daniel J
Weisman, Michael H
Appel, Gerald B
Comparative Study
Journal Article
Multicenter Study
Randomized Controlled Trial
Research Support, Non-U.S. Gov't
Research Support, U.S. Gov't, P.H.S.
United States
N Engl J Med. 2005 Nov 24;353(21):2219-28. doi: 10.1056/NEJMoa043731.
PY  - 2005
SN  - 0028-4793
SP  - 2219-28
ST  - Mycophenolate mofetil or intravenous cyclophosphamide for lupus nephritis
T2  - N Engl J Med
TI  - Mycophenolate mofetil or intravenous cyclophosphamide for lupus nephritis
VL  - 353
ID  - 59
ER  - 

TY  - JOUR
AB  - INTRODUCTION: Atacicept is a soluble, fully human, recombinant fusion protein that inhibits B cell-stimulating factors APRIL (a proliferation-inducing ligand) and BLyS (B-lymphocyte stimulator). The APRIL- LN study aimed to evaluate the efficacy and safety of atacicept in patients with active lupus nephritis (LN), receiving newly initiated corticosteroids (CS) and mycophenolate mofetil (MMF). METHODS: This was a randomized, double-blind, placebo-controlled Phase II/III, 52-week study. At screening (Day -14), patients initiated high-dose CS (the lesser of 0.8 mg/kg/day or 60 mg/day prednisone) and MMF (1 g daily, increased by 1 g/day each week to 3 g daily). From Day 1, atacicept (150 mg, subcutaneously, twice weekly for 4 weeks, then weekly) was initiated with MMF along with a tapered dose of CS. RESULTS: The trial was terminated after the enrollment of six patients, due to an unexpected decline in serum immunoglobulin G (IgG) and the occurrence of serious infections. Efficacy was thus not evaluated. By Day 1, serum IgG levels had declined substantially in patients then randomized to atacicept (n = 4) compared with placebo (n = 2). Patients receiving atacicept also had more severe proteinuria on Day -14 than those on placebo. Lymphocyte counts were low at screening in all patients. IgG decline continued following initiation (Day 1) of atacicept. Three atacicept-treated patients developed serum IgG below the protocol-defined discontinuation threshold of 3 g/l, two of whom developed serious pneumonia. CONCLUSIONS: Future studies are needed to characterize the safety, efficacy, and pharmacodynamic response of atacicept in LN patients. TRIAL REGISTRATION: ClinicalTrials.gov: NCT00573157.
AD  - SUNY Downstate Medical Center, 450 Clarkson Avenue, Box 42, Brooklyn, NY 11203, USA. ellen.ginzler@downstate.edu
AN  - 22325903
AU  - Ginzler, E. M.
AU  - Wax, S.
AU  - Rajeswaran, A.
AU  - Copt, S.
AU  - Hillson, J.
AU  - Ramos, E.
AU  - Singer, N. G.
C1  - ClinicalTrials.gov/NCT00573157
C2  - PMC3392829
DA  - Feb 7
DB  - Medline
DO  - 10.1186/ar3738
DP  - NLM
ET  - 2012/02/14
IS  - 1
J2  - Arthritis research & therapy
KW  - Adolescent
Adrenal Cortex Hormones
adverse effects
therapeutic use
Adult
Dose-Response Relationship, Drug
Double-Blind Method
Drug Administration Schedule
Drug Therapy, Combination
Female
Humans
Immunoglobulin G
blood
Infections
chemically induced
Lupus Nephritis
blood
drug therapy
Male
Middle Aged
Mycophenolic Acid
adverse effects
analogs & derivatives
therapeutic use
Prednisone
adverse effects
therapeutic use
Recombinant Fusion Proteins
adverse effects
therapeutic use
Time Factors
Treatment Outcome
Young Adult
LA  - eng
N1  - 1478-6362
Ginzler, Ellen M
Wax, Stephen
Rajeswaran, Anand
Copt, Samuel
Hillson, Jan
Ramos, Eleanor
Singer, Nora G
Clinical Trial, Phase II
Clinical Trial, Phase III
Journal Article
Randomized Controlled Trial
Research Support, Non-U.S. Gov't
Arthritis Res Ther. 2012 Feb 7;14(1):R33. doi: 10.1186/ar3738.
PY  - 2012
SN  - 1478-6354 (Print)
1478-6354
SP  - R33
ST  - Atacicept in combination with MMF and corticosteroids in lupus nephritis: results of a prematurely terminated trial
T2  - Arthritis Res Ther
TI  - Atacicept in combination with MMF and corticosteroids in lupus nephritis: results of a prematurely terminated trial
VL  - 14
ID  - 15
ER  - 

TY  - JOUR
AB  - OBJECTIVE: To assess the effect of mycophenolate mofetil compared with intravenous pulses of cyclophosphamide on the nonrenal manifestations of lupus nephritis. METHODS: Patients with active lupus nephritis (renal biopsy class III, IV, or V) were recruited for the study (n = 370) and treated with mycophenolate mofetil (target dosage 3 gm/day) or intravenous cyclophosphamide (0.5-1.0 gm/m(2)/month), plus tapered prednisone, for 24 weeks. Nonrenal outcomes were determined using measures of whole body disease activity, including the British Isles Lupus Assessment Group (BILAG) disease activity index, the Safety of Estrogens in Lupus Erythematosus: National Assessment (SELENA) version of the Systemic Lupus Erythematosus Disease Activity Index (SLEDAI), and immunologic variables. RESULTS: Both treatments were effective on whole body disease activity in the systems examined, as indicated by changes in the classic BILAG index. With either treatment, remission was induced, notably in the mucocutaneous, musculoskeletal, cardiovascular/respiratory, and vasculitis systems, and flares were rare, as measured by the SELENA-SLEDAI. Levels of complement C3, C4, and CH50 and titers of anti-double-stranded DNA antibodies were normalized after treatment with either mycophenolate mofetil or intravenous cyclophosphamide. CONCLUSION: In addition to the efficacy of both treatments on the renal system, this analysis showed that remission could also be induced in other systems. There was no clear difference in efficacy between mycophenolate mofetil and intravenous cyclophosphamide in ameliorating either the renal or nonrenal manifestations. Mycophenolate mofetil is, therefore, a suitable alternative to cyclophosphamide for the treatment of renal and nonrenal disease manifestations in patients with biopsy-proven lupus nephritis.
AD  - State University of New York Downstate Medical Center, Brooklyn, NY, USA.
AN  - 20039429
AU  - Ginzler, E. M.
AU  - Wofsy, D.
AU  - Isenberg, D.
AU  - Gordon, C.
AU  - Lisk, L.
AU  - Dooley, M. A.
C1  - ClinicalTrials.gov/NCT00377637
DA  - Jan
DB  - Medline
DO  - 10.1002/art.25052
DP  - NLM
ET  - 2009/12/30
IS  - 1
J2  - Arthritis and rheumatism
KW  - Adult
Anti-Inflammatory Agents, Non-Steroidal
therapeutic use
Antibodies, Antinuclear
blood
drug effects
Complement System Proteins
analysis
drug effects
Cyclophosphamide
administration & dosage
therapeutic use
Drug Therapy, Combination
Female
Glucocorticoids
therapeutic use
Humans
Immunosuppressive Agents
administration & dosage
therapeutic use
Injections, Intravenous
Lupus Nephritis
diagnosis
drug therapy
physiopathology
Male
Mycophenolic Acid
analogs & derivatives
therapeutic use
Prednisone
therapeutic use
Prospective Studies
Remission Induction
Severity of Illness Index
Treatment Outcome
LA  - eng
N1  - Ginzler, Ellen M
Wofsy, David
Isenberg, David
Gordon, Caroline
Lisk, Laura
Dooley, Mary-Anne
ALMS Group
18475/ARC_/Arthritis Research UK/United Kingdom
18475/VAC_/Versus Arthritis/United Kingdom
Comparative Study
Journal Article
Multicenter Study
Randomized Controlled Trial
Research Support, Non-U.S. Gov't
United States
Arthritis Rheum. 2010 Jan;62(1):211-21. doi: 10.1002/art.25052.
PY  - 2010
SN  - 0004-3591 (Print)
0004-3591
SP  - 211-21
ST  - Nonrenal disease activity following mycophenolate mofetil or intravenous cyclophosphamide as induction treatment for lupus nephritis: findings in a multicenter, prospective, randomized, open-label, parallel-group clinical trial
T2  - Arthritis Rheum
TI  - Nonrenal disease activity following mycophenolate mofetil or intravenous cyclophosphamide as induction treatment for lupus nephritis: findings in a multicenter, prospective, randomized, open-label, parallel-group clinical trial
VL  - 62
ID  - 10
ER  - 

TY  - JOUR
AB  - BACKGROUND: Uncertainty exists about the efficacy and toxicity of bolus therapy with methylprednisolone or of the combination of methylprednisolone and cyclophosphamide in the treatment of lupus nephritis. OBJECTIVE: To determine 1) whether intensive bolus therapy with methylprednisolone is an adequate substitute for bolus therapy with cyclophosphamide and 2) whether the combination of methylprednisolone and cyclophosphamide is superior to bolus therapy with methylprednisolone or cyclophosphamide alone. DESIGN: Randomized, controlled trial with at least 5 years of follow-up. SETTING: Government referral-based research hospital. PATIENTS: 82 patients with lupus nephritis who had 10 or more erythrocytes per high-power field, cellular casts, proteinuria (> 1 g of protein per day), and a renal biopsy specimen that showed proliferative nephritis. INTERVENTIONS: Bolus therapy with methylprednisolone (1 g/m2 body surface area), given monthly for at least 1 year; bolus therapy with cyclophosphamide (0.5 to 1.0 g/m2 body surface area), given monthly for 6 months and then quarterly; or bolus therapy with both methylprednisolone and cyclophosphamide. MEASUREMENTS: 1) Renal remission (defined as < 10 dysmorphic erythrocytes per high-power field, the absence of cellular casts, and excretion of < 1 g of protein per day without doubling of the serum creatinine level), 2) prevention of doubling of the serum creatinine level, and 3) prevention of renal failure requiring dialysis. RESULTS: Renal remission occurred in 17 of 20 patients in the combination therapy group (85%), 13 of 21 patients in the cyclophosphamide group (62%), and 7 of 24 patients in the methylprednisolone group (29%) (P < 0.001). Twenty-eight patients (43%) did not achieve renal remission. By life-table analysis, the likelihood of remission during the study period was greater in the combination therapy group than in the methylprednisolone group (P = 0.028). Combination therapy and cyclophosphamide therapy were not statistically different. Adverse events were amenorrhea (seen in 41% of the cyclophosphamide group, 43% of the combination therapy group, and 7.4% of the methylprednisolone group), cervical dysplasia (seen in 11% of the cyclophosphamide group. 7.1% of the combination therapy group, and 0% of the methylprednisolone group), avascular necrosis (seen in 11% of the cyclophosphamide group, 18% of the combination therapy group, and 22% of the methylprednisolone group), herpes zoster (seen in 15% of the cyclophosphamide group, 21% of the combination therapy group, and 3.7% of the methylprednisolone group) and at least one infection (seen in 26% of the cyclophosphamide group. 32% of the combination therapy group, and 7.4% of the methylprednisolone group). CONCLUSIONS: Monthly bolus therapy with methylprednisolone was less effective than monthly bolus therapy with cyclophosphamide. A trend toward greater efficacy with combination therapy was seen.
AD  - National Institutes of Health, Bethesda, Maryland, USA.
AN  - 8815753
AU  - Gourley, M. F.
AU  - Austin, H. A., 3rd
AU  - Scott, D.
AU  - Yarboro, C. H.
AU  - Vaughan, E. M.
AU  - Muir, J.
AU  - Boumpas, D. T.
AU  - Klippel, J. H.
AU  - Balow, J. E.
AU  - Steinberg, A. D.
DA  - Oct 1
DB  - Medline
DO  - 10.7326/0003-4819-125-7-199610010-00003
DP  - NLM
ET  - 1996/10/01
IS  - 7
J2  - Annals of internal medicine
KW  - Adult
Anti-Inflammatory Agents
administration & dosage
adverse effects
therapeutic use
Cyclophosphamide
administration & dosage
adverse effects
therapeutic use
Drug Administration Schedule
Drug Therapy, Combination
Female
Follow-Up Studies
Humans
Life Tables
Lupus Nephritis
drug therapy
Male
Methylprednisolone
administration & dosage
adverse effects
therapeutic use
Middle Aged
Remission Induction
LA  - eng
N1  - Gourley, M F
Austin, H A 3rd
Scott, D
Yarboro, C H
Vaughan, E M
Muir, J
Boumpas, D T
Klippel, J H
Balow, J E
Steinberg, A D
Clinical Trial
Journal Article
Randomized Controlled Trial
Research Support, Non-U.S. Gov't
United States
Ann Intern Med. 1996 Oct 1;125(7):549-57. doi: 10.7326/0003-4819-125-7-199610010-00003.
PY  - 1996
SN  - 0003-4819 (Print)
0003-4819
SP  - 549-57
ST  - Methylprednisolone and cyclophosphamide, alone or in combination, in patients with lupus nephritis. A randomized, controlled trial
T2  - Ann Intern Med
TI  - Methylprednisolone and cyclophosphamide, alone or in combination, in patients with lupus nephritis. A randomized, controlled trial
VL  - 125
ID  - 61
ER  - 

TY  - JOUR
AB  - OBJECTIVE: To analyze the effect of treatment with either pulse cyclophosphamide (CYC) or azathioprine (AZA) combined with methylprednisolone (MP), on serial biopsy results in patients with proliferative lupus nephritis, and to evaluate the predictive value of various histopathologic and clinical parameters with regard to disease outcome. METHODS: Biopsy specimens from patients with proliferative lupus nephritis, obtained at study entry and after 2 years of therapy, were scored according to a standardized method, and results assessed in relation to disease outcome. RESULTS: Of the 87 patients originally enrolled, 39 underwent repeat biopsy. These patients were representative of the overall group, both at entry and at 2-year followup. The median activity index changed from 8.0 to 2.7 (no differences between the treatment groups). In the group treated with AZA plus MP (AZA group), the increase in the median chronicity index (from 2.7 to 3.8) was larger than that in the CYC group (from 2.7 to 3.0) (P = 0.050). In multivariate analyses, renal function at enrollment and after 2 years was the best predictor of renal function at the last visit, while none of the histopathologic variables (either at entry or at 2 years) added to this prediction. Comparing patients whose disease transitioned to class II with those who had persistent proliferative lupus nephritis revealed no differences between the treatment groups at either time point, and no clinical differences at 2 years. However, a higher serum creatinine level at entry and greater proteinuria at last visit were characteristic of patients who still had proliferative lupus nephritis at 2 years. CONCLUSION: These results indicate that, although both CYC and AZA are effective in reducing active lesions in lupus nephritis, progression of chronic lesions is more effectively halted by CYC. Variables assessed by repeat biopsy do not predict clinical outcome.
AD  - Radboud University Nijmegen Medical Center, Nijmegen, The Netherlands.
AN  - 17328070
AU  - Grootscholten, C.
AU  - Bajema, I. M.
AU  - Florquin, S.
AU  - Steenbergen, E. J.
AU  - Peutz-Kootstra, C. J.
AU  - Goldschmeding, R.
AU  - Bijl, M.
AU  - Hagen, E. C.
AU  - Van Houwelingen, H. C.
AU  - Derksen, R. H.
AU  - Berden, J. H.
DA  - Mar
DB  - Medline
DO  - 10.1002/art.22449
DP  - NLM
ET  - 2007/03/01
IS  - 3
J2  - Arthritis and rheumatism
KW  - Adult
Anti-Inflammatory Agents
therapeutic use
Azathioprine
therapeutic use
Biopsy
Creatinine
blood
Cyclophosphamide
therapeutic use
Disease Progression
Dose-Response Relationship, Drug
Drug Therapy, Combination
Female
Humans
Immunosuppressive Agents
therapeutic use
Kidney
drug effects
pathology
Lupus Nephritis
drug therapy
pathology
Male
Methylprednisolone
therapeutic use
Multivariate Analysis
Treatment Outcome
LA  - eng
N1  - Grootscholten, Cecile
Bajema, Ingeborg M
Florquin, Sandrine
Steenbergen, Eric J
Peutz-Kootstra, Carine J
Goldschmeding, Roel
Bijl, Marc
Hagen, E Christiaan
Van Houwelingen, Hans C
Derksen, Ronald H W M
Berden, Jo H M
Dutch Working Party on Systemic Lupus Erythematosus
Comparative Study
Journal Article
Randomized Controlled Trial
Research Support, Non-U.S. Gov't
United States
Arthritis Rheum. 2007 Mar;56(3):924-37. doi: 10.1002/art.22449.
PY  - 2007
SN  - 0004-3591 (Print)
0004-3591
SP  - 924-37
ST  - Treatment with cyclophosphamide delays the progression of chronic lesions more effectively than does treatment with azathioprine plus methylprednisolone in patients with proliferative lupus nephritis
T2  - Arthritis Rheum
TI  - Treatment with cyclophosphamide delays the progression of chronic lesions more effectively than does treatment with azathioprine plus methylprednisolone in patients with proliferative lupus nephritis
VL  - 56
ID  - 65
ER  - 

TY  - JOUR
AB  - BACKGROUND: Assessing renal biopsies from patients with lupus nephritis (LN) is a difficult task and it is subject to interobserver variability. In this study the interobserver agreement amongst five nephropathologists was analysed. METHODS: Five specialized nephropathologists scored 126 biopsies, comprising 87 first and 39 repeat biopsies from 87 patients with biopsy-proven proliferative LN, included in a randomized controlled trial. The interobserver agreement [expressed as intraclass correlation coefficients (ICC)] of the scored histopathological items was calculated. Also, the WHO1995 and ISN/RPS2003 classification systems for LN were compared, with extra attention being given to the comparison between patients with diffuse proliferative LN with either segmental (IV-S) or global (IV-G) lesions. RESULTS: There was a wide range of agreement. A good interobserver agreement (ICC>0.6) was present in 15%, and a moderate interobserver agreement (ICC 0.4-0.6) in 31% of the scored items. The activity index for LN showed a good (ICC 0.716) and the chronicity index a moderate (ICC 0.494) interobserver agreement. Both classification systems showed low agreement, although consensus was easily reached. Patients classified as IV-S (n=15) had more favorable clinical parameters at study entry than those with class IV-G (n=57). Although suggested by others, we found no differences in outcome between these two subclasses. CONCLUSIONS: This study shows that, although definitions were agreed upon beforehand, even specialized on nephropathologists have difficulties with scoring histopathological characteristics of LN, particularly with SLE the classification systems.
AD  - Division of Nephrology, Radboud University Nijmegen Medical Center, Nijmegen, The Netherlands.
AN  - 17981886
AU  - Grootscholten, C.
AU  - Bajema, I. M.
AU  - Florquin, S.
AU  - Steenbergen, E. J.
AU  - Peutz-Kootstra, C. J.
AU  - Goldschmeding, R.
AU  - Bijl, M.
AU  - Hagen, E. C.
AU  - van Houwelingen, H. C.
AU  - Derksen, R. H.
AU  - Berden, J. H.
DA  - Jan
DB  - Medline
DO  - 10.1093/ndt/gfm555
DP  - NLM
ET  - 2007/11/06
IS  - 1
J2  - Nephrology, dialysis, transplantation : official publication of the European Dialysis and Transplant Association - European Renal Association
KW  - Adult
Biopsy
statistics & numerical data
Female
Humans
Lupus Nephritis
classification
pathology
Male
Middle Aged
Observer Variation
LA  - eng
N1  - Grootscholten, Cecile
Bajema, Ingeborg M
Florquin, Sandrine
Steenbergen, Eric J
Peutz-Kootstra, Carine J
Goldschmeding, Roel
Bijl, Marc
Hagen, E Christiaan
van Houwelingen, Hans C
Derksen, Ronald H W M
Berden, Jo H M
Journal Article
Research Support, Non-U.S. Gov't
England
Nephrol Dial Transplant. 2008 Jan;23(1):223-30. doi: 10.1093/ndt/gfm555. Epub 2007 Nov 2.
PY  - 2008
SN  - 0931-0509 (Print)
0931-0509
SP  - 223-30
ST  - Interobserver agreement of scoring of histopathological characteristics and classification of lupus nephritis
T2  - Nephrol Dial Transplant
TI  - Interobserver agreement of scoring of histopathological characteristics and classification of lupus nephritis
VL  - 23
ID  - 64
ER  - 

TY  - JOUR
AB  - OBJECTIVE: To study the prevalence and course of anti-chromatin (anti-nucleosome, anti-double-stranded (ds) DNA and anti-histone) and anti-C1q autoantibodies in patients with proliferative lupus nephritis (LN), treated in a randomised controlled trial with either cyclophosphamide or azathioprine plus methylprednisolone. METHODS: Autoantibody levels were measured and analysed in 52 patients with proliferative LN, during their first year of treatment. Levels in both treatment arms were compared and associations with clinical, serological and outcome parameters were studied. RESULTS: At study entry, prevalences for anti-nucleosome, anti-dsDNA, anti-histone and anti-C1q autoantibodies were 81%, 96%, 23% and 65%, respectively. Anti-chromatin autoantibodies correlated with each other, but not with anti-C1q levels. If patients were divided for their autoantibody titre at the start of treatment above or below the median, the only significant differences were higher SLE disease activity index with higher anti-nucleosome, and higher creatinine with higher anti-C1q autoantibodies. During the first year, a comparable rapid decline in the levels of anti-nucleosome, anti-dsDNA and anti-C1q autoantibodies was seen in both treatment arms. Anti-histone autoantibody levels were low and did not change. Renal flares were not preceded by rises in autoantibody titres. CONCLUSIONS: These results indicate that measurement of anti-chromatin and anti-C1q autoantibodies is useful for diagnosing LN, but not for monitoring disease course.
AD  - Division of Nephrology, Radboud University Nijmegen Medical Centre, Nijmegen, The Netherlands.
AN  - 17135217
AU  - Grootscholten, C.
AU  - Dieker, J. W.
AU  - McGrath, F. D.
AU  - Roos, A.
AU  - Derksen, R. H.
AU  - van der Vlag, J.
AU  - Daha, M. R.
AU  - Berden, J. H.
C2  - PMC1954637
DA  - May
DB  - Medline
DO  - 10.1136/ard.2006.065425
DP  - NLM
ET  - 2006/12/01
IS  - 5
J2  - Annals of the rheumatic diseases
KW  - Anti-Inflammatory Agents
administration & dosage
Autoantibodies
immunology
Azathioprine
administration & dosage
Biomarkers
blood
Chromatin
immunology
Complement C1q
immunology
Cyclophosphamide
administration & dosage
DNA
immunology
Drug Therapy, Combination
Humans
Immunosuppressive Agents
administration & dosage
Lupus Nephritis
blood
drug therapy
immunology
Methylprednisolone
administration & dosage
Nucleosomes
immunology
Prospective Studies
LA  - eng
N1  - 1468-2060
Grootscholten, Cecile
Dieker, Jürgen W C
McGrath, Fabian D
Roos, Anja
Derksen, Ronald H W M
van der Vlag, Johan
Daha, Mohamed R
Berden, Jo H M
Journal Article
Randomized Controlled Trial
Research Support, Non-U.S. Gov't
Ann Rheum Dis. 2007 May;66(5):693-6. doi: 10.1136/ard.2006.065425. Epub 2006 Nov 29.
PY  - 2007
SN  - 0003-4967 (Print)
0003-4967
SP  - 693-6
ST  - A prospective study of anti-chromatin and anti-C1q autoantibodies in patients with proliferative lupus nephritis treated with cyclophosphamide pulses or azathioprine/methylprednisolone
T2  - Ann Rheum Dis
TI  - A prospective study of anti-chromatin and anti-C1q autoantibodies in patients with proliferative lupus nephritis treated with cyclophosphamide pulses or azathioprine/methylprednisolone
VL  - 66
ID  - 66
ER  - 

TY  - JOUR
AB  - Until recently, intravenous cyclophosphamide pulses with oral corticosteroids were regarded standard therapy for proliferative lupus nephritis (LN). Azathioprine, a less toxic alternative, was never proven to be inferior. In the first Dutch lupus nephritis study (enrollment between 1995 and 2001), we randomized 87 proliferative LN patients to either cyclophosphamide pulses (750 mg/m(2), 13 pulses in 2 years) combined with oral prednisone (CY) or to azathioprine (2 mg/kg/day in 2 years) combined with intravenous pulses of methylprednisolone (3 x 3 pulses of 1000 mg) and oral prednisone (AZA). After a median follow-up of 5.7 years (interquartile range 4.1-7.2 years), doubling of serum creatinine was more frequent in the AZA group, although not statistically significant (relative risk (RR): 4.1, with 95% confidence interval (95% CI): 0.8-20.4). Relapses occurred more often in the AZA group (RR: 8.8, 95% CI: 1.5-31.8). Creatinine and proteinuria at last visit did not differ between the two treatment arms. Moreover, 88.4% of the patients in the AZA arm were still free of cyclophosphamide treatment. During the first 2 years, the frequency of remission was not different, but infections, especially herpes zoster virus infections (HZV) were more frequent in the AZA group. Parameters for ovarian function did not differ between the two groups. In conclusion, in this open-label randomized controlled trial, cyclophosphamide was superior to azathioprine with regard to renal relapses and HZV. At last follow-up, there were no differences in serum creatinine or proteinuria between the two groups. However, since our study lacked sufficient power, longer follow-up is needed to reveal putative differences.
AD  - Division of Nephrology, Radboud University Nijmegen Medical Center, Nijmegen, The Netherlands. m.grootscholten@aig.umcn.nl
AN  - 16820790
AU  - Grootscholten, C.
AU  - Ligtenberg, G.
AU  - Hagen, E. C.
AU  - van den Wall Bake, A. W.
AU  - de Glas-Vos, J. W.
AU  - Bijl, M.
AU  - Assmann, K. J.
AU  - Bruijn, J. A.
AU  - Weening, J. J.
AU  - van Houwelingen, H. C.
AU  - Derksen, R. H.
AU  - Berden, J. H.
DA  - Aug
DB  - Medline
DO  - 10.1038/sj.ki.5001630
DP  - NLM
ET  - 2006/07/06
IS  - 4
J2  - Kidney international
KW  - Administration, Oral
Adolescent
Adult
Anti-Inflammatory Agents
administration & dosage
therapeutic use
Azathioprine
administration & dosage
therapeutic use
Creatinine
blood
Cyclophosphamide
administration & dosage
therapeutic use
Drug Therapy, Combination
Female
Humans
Immunosuppressive Agents
administration & dosage
therapeutic use
Injections, Intravenous
Lupus Nephritis
blood
drug therapy
pathology
Male
Methylprednisolone
administration & dosage
therapeutic use
Middle Aged
Mycophenolic Acid
analogs & derivatives
therapeutic use
Prednisolone
administration & dosage
therapeutic use
Remission Induction
Treatment Outcome
LA  - eng
N1  - Grootscholten, C
Ligtenberg, G
Hagen, E C
van den Wall Bake, A W L
de Glas-Vos, J W
Bijl, M
Assmann, K J
Bruijn, J A
Weening, J J
van Houwelingen, H C
Derksen, R H W M
Berden, J H M
Dutch Working Party on Systemic Lupus Erythematosus
Comparative Study
Journal Article
Randomized Controlled Trial
Research Support, Non-U.S. Gov't
United States
Kidney Int. 2006 Aug;70(4):732-42. doi: 10.1038/sj.ki.5001630. Epub 2006 Jul 5.
PY  - 2006
SN  - 0085-2538 (Print)
0085-2538
SP  - 732-42
ST  - Azathioprine/methylprednisolone versus cyclophosphamide in proliferative lupus nephritis. A randomized controlled trial
T2  - Kidney Int
TI  - Azathioprine/methylprednisolone versus cyclophosphamide in proliferative lupus nephritis. A randomized controlled trial
VL  - 70
ID  - 67
ER  - 

TY  - JOUR
AB  - OBJECTIVE: To study prospectively the effect of treatment with cyclophosphamide pulses (CYC) or azathioprine with methylprednisolone (AZA), both for 24-month periods, on health-related quality of life (HRQOL) in patients with proliferative lupus nephritis (LN) in a randomized controlled trial. We expected better HRQOL during AZA treatment. METHODS: HRQOL and disease activity were measured at start and after 12 and 24 months. Generic questionnaires [patient's visual analog scale (VAS), Medical Outcomes Study Short Form-36 Health Survey (SF-36), Profile of Mood States] and a disease-specific measure [Systemic Lupus Erythematosus (SLE) Symptom Checklist] were used. Treatment burden was assessed at 24 months. Disease activity was measured with the SLE Disease Activity Index (SLEDAI) and physician's VAS. RESULTS: Complete questionnaire data were available from 47 of the 87 patients included in the trial. These patients were representative of the whole group, except that completers were more often Caucasian. HRQOL scores improved significantly during treatment, particularly during the first year, on both generic and disease-specific outcomes. No statistically significant differences were found in HRQOL between the CYC and AZA groups, except for the SF-36 mental component summary scale, which showed more favorable scores in the AZA group. The mean reported treatment burden at 24 months was significantly higher in the CYC group. HRQOL scores did not correlate with the SLEDAI and physician's VAS. The disease activity measures correlated positively with each other. CONCLUSION: Treatment of patients with proliferative LN with immunosuppressive drugs and corticosteroids improves HRQOL, particularly in the first year. Due to the small groups studied, the absence of differences between AZA and CYC for most HRQOL scales should be interpreted cautiously: our data suggest that there may be no significant differences. Differences were a higher perceived treatment burden and worse mental HRQOL in the CYC group.
AD  - Division of Nephrology, Radboud University Nijmegen Medical Center, Nijmegen, The Netherlands.
AN  - 17659757
AU  - Grootscholten, C.
AU  - Snoek, F. J.
AU  - Bijl, M.
AU  - van Houwelingen, H. C.
AU  - Derksen, R. H.
AU  - Berden, J. H.
DA  - Aug
DB  - Medline
DP  - NLM
ET  - 2007/07/31
IS  - 8
J2  - The Journal of rheumatology
KW  - Adult
Antirheumatic Agents
adverse effects
therapeutic use
Azathioprine
adverse effects
therapeutic use
Cost of Illness
Cyclophosphamide
adverse effects
therapeutic use
Female
Health Status
Humans
Lupus Nephritis
complications
drug therapy
Male
Methylprednisolone
adverse effects
therapeutic use
Pain Measurement
Prospective Studies
Quality of Life
Severity of Illness Index
Treatment Outcome
LA  - eng
N1  - Grootscholten, Cecile
Snoek, Frank J
Bijl, Marc
van Houwelingen, Hans C
Derksen, Ronald H W M
Berden, Jo H M
Dutch Working Party of SLE
Journal Article
Randomized Controlled Trial
Research Support, Non-U.S. Gov't
Canada
J Rheumatol. 2007 Aug;34(8):1699-707. Epub 2007 Jul 15.
PY  - 2007
SN  - 0315-162X (Print)
0315-162x
SP  - 1699-707
ST  - Health-related quality of life and treatment burden in patients with proliferative lupus nephritis treated with cyclophosphamide or azathioprine/ methylprednisolone in a randomized controlled trial
T2  - J Rheumatol
TI  - Health-related quality of life and treatment burden in patients with proliferative lupus nephritis treated with cyclophosphamide or azathioprine/ methylprednisolone in a randomized controlled trial
VL  - 34
ID  - 68
ER  - 

TY  - JOUR
AB  - A prospective, randomized drug trial compared prednisone (60 mg per day initially) to azathioprine (3 to 4 mg/kg of body weight - day initially) plus prednisone in 24 patients with life-threatening systemic lupus erythematosus. Each group contained patients matched for age, sex, disease duration, previous therapy, and clinical and laboratory features of lupus erythematosus. During a mean follow-up period of 18 to 24 months, there were no significant differences between the two groups in number of deaths, renal or extrarenal manifestations of disease, serum complement levels, DNA antibodies, antinuclear antibody titers, lupus erythematosus cells, or Coombs' antibodies. There was no convincing evidence of a steroid-sparing effect of azathioprine. Side effects attributable to steroids were equally common in both groups; infections were not increased in the combination therapy group. Azathioprine was hepatotoxic in doses of 200 mg daily or more. Azathioprine was not a useful adjunct to corticosterolds in short-term therapy of a small number of patients with severe systemic lupus.
AN  - 1106277
AU  - Hahn, B. H.
AU  - Kantor, O. S.
AU  - Osterland, C. K.
DA  - Nov
DB  - Medline
DO  - 10.7326/0003-4819-83-5-597
DP  - NLM
ET  - 1975/11/01
IS  - 5
J2  - Annals of internal medicine
KW  - Adolescent
Adult
Antibodies, Antinuclear
analysis
Azathioprine
administration & dosage
adverse effects
therapeutic use
Clinical Trials as Topic
Drug Therapy, Combination
Female
Humans
Jaundice
chemically induced
Kidney
pathology
Leukopenia
chemically induced
Lupus Erythematosus, Systemic
drug therapy
immunology
pathology
Male
Middle Aged
Prednisone
administration & dosage
adverse effects
therapeutic use
LA  - eng
N1  - Hahn, B H
Kantor, O S
Osterland, C K
Clinical Trial
Comparative Study
Journal Article
Randomized Controlled Trial
Research Support, U.S. Gov't, P.H.S.
United States
Ann Intern Med. 1975 Nov;83(5):597-605. doi: 10.7326/0003-4819-83-5-597.
PY  - 1975
SN  - 0003-4819 (Print)
0003-4819
SP  - 597-605
ST  - Azathioprine plus prednisone compared with prednisone alone in the treatment of systemic lupus erythematosus. Report of a prospective controlled trial in 24 patients
T2  - Ann Intern Med
TI  - Azathioprine plus prednisone compared with prednisone alone in the treatment of systemic lupus erythematosus. Report of a prospective controlled trial in 24 patients
VL  - 83
ID  - 69
ER  - 

TY  - JOUR
AB  - BACKGROUND: Long-term immunosuppressive treatment does not efficiently prevent relapses of lupus nephritis (LN). This investigator-initiated randomised trial tested whether mycophenolate mofetil (MMF) was superior to azathioprine (AZA) as maintenance treatment. METHODS: A total of 105 patients with lupus with proliferative LN were included. All received three daily intravenous pulses of 750 mg methylprednisolone, followed by oral glucocorticoids and six fortnightly cyclophosphamide intravenous pulses of 500 mg. Based on randomisation performed at baseline, AZA (target dose: 2 mg/kg/day) or MMF (target dose: 2 g/day) was given at week 12. Analyses were by intent to treat. Time to renal flare was the primary end point. Mean (SD) follow-up of the intent-to-treat population was 48 (14) months. RESULTS: The baseline clinical, biological and pathological characteristics of patients allocated to AZA or MMF did not differ. Renal flares were observed in 13 (25%) AZA-treated and 10 (19%) MMF-treated patients. Time to renal flare, to severe systemic flare, to benign flare and to renal remission did not statistically differ. Over a 3-year period, 24 h proteinuria, serum creatinine, serum albumin, serum C3, haemoglobin and global disease activity scores improved similarly in both groups. Doubling of serum creatinine occurred in four AZA-treated and three MMF-treated patients. Adverse events did not differ between the groups except for haematological cytopenias, which were statistically more frequent in the AZA group (p=0.03) but led only one patient to drop out. CONCLUSIONS: Fewer renal flares were observed in patients receiving MMF but the difference did not reach statistical significance.
AD  - Rheumatology Department, Cliniques Universitaires Saint-Luc, Université Catholique de Louvain, Saint-Luc University Hospital, Brussels 1200, Belgium. frederic.houssiau@uclouvain.be
AN  - 20833738
AU  - Houssiau, F. A.
AU  - D'Cruz, D.
AU  - Sangle, S.
AU  - Remy, P.
AU  - Vasconcelos, C.
AU  - Petrovic, R.
AU  - Fiehn, C.
AU  - de Ramon Garrido, E.
AU  - Gilboe, I. M.
AU  - Tektonidou, M.
AU  - Blockmans, D.
AU  - Ravelingien, I.
AU  - le Guern, V.
AU  - Depresseux, G.
AU  - Guillevin, L.
AU  - Cervera, R.
C2  - PMC3002764
DA  - Dec
DB  - Medline
DO  - 10.1136/ard.2010.131995
DP  - NLM
ET  - 2010/09/14
IS  - 12
J2  - Annals of the rheumatic diseases
KW  - Adult
Azathioprine
adverse effects
therapeutic use
Cyclophosphamide
therapeutic use
Drug Therapy, Combination
Female
Follow-Up Studies
Glucocorticoids
therapeutic use
Humans
Immunosuppressive Agents
adverse effects
therapeutic use
Lupus Nephritis
drug therapy
Male
Middle Aged
Mycophenolic Acid
adverse effects
analogs & derivatives
therapeutic use
Prednisolone
therapeutic use
Secondary Prevention
Treatment Outcome
Young Adult
LA  - eng
N1  - 1468-2060
Houssiau, Frédéric A
D'Cruz, David
Sangle, Shirish
Remy, Philippe
Vasconcelos, Carlos
Petrovic, Radmila
Fiehn, Christoph
de Ramon Garrido, Enrique
Gilboe, Inge-Magrethe
Tektonidou, Maria
Blockmans, Daniel
Ravelingien, Isabelle
le Guern, Véronique
Depresseux, Geneviève
Guillevin, Loïc
Cervera, Ricard
MAINTAIN Nephritis Trial Group
Comparative Study
Journal Article
Multicenter Study
Randomized Controlled Trial
Research Support, Non-U.S. Gov't
Ann Rheum Dis. 2010 Dec;69(12):2083-9. doi: 10.1136/ard.2010.131995. Epub 2010 Sep 10.
PY  - 2010
SN  - 0003-4967 (Print)
0003-4967
SP  - 2083-9
ST  - Azathioprine versus mycophenolate mofetil for long-term immunosuppression in lupus nephritis: results from the MAINTAIN Nephritis Trial
T2  - Ann Rheum Dis
TI  - Azathioprine versus mycophenolate mofetil for long-term immunosuppression in lupus nephritis: results from the MAINTAIN Nephritis Trial
VL  - 69
ID  - 90
ER  - 

TY  - JOUR
AB  - OBJECTIVE: To update the follow-up of the Euro-Lupus Nephritis Trial (ELNT), a randomised prospective trial comparing low-dose (LD) and high-dose (HD) intravenous (IV) cyclophosphamide (CY) followed by azathioprine (AZA) as treatment for proliferative lupus nephritis. PATIENTS AND METHODS: Data for survival and kidney function were prospectively collected during a 10-year period for the 90 patients randomised in the ELNT, except in 6 lost to follow-up. RESULTS: Death, sustained doubling of serum creatinine and end-stage renal disease rates did not differ between the LD and HD group (5/44 (11%) vs 2/46 (4%), 6/44 (14%) vs 5/46 (11%) and 2/44 (5%) vs 4/46 (9%), respectively) nor did mean serum creatinine, 24 h proteinuria and damage score at last follow-up. Most patients in both groups were still treated with glucocorticoids, other immunosuppressant agents and blood pressure lowering drugs. After 10 years of follow-up, the positive predictive value for a good outcome of an early drop in proteinuria in response to initial immunosuppressive therapy was confirmed. CONCLUSION: The data confirm that a LD IVCY regimen followed by AZA-the "Euro-Lupus regimen"-achieves good clinical results in the very long term.
AD  - Rheumatology Department, Cliniques universitaires Saint-Luc, Université catholique de Louvain, Avenue Hippocrate, 10, B-1200 Bruxelles, Belgium. frederic.houssiau@uclouvain.be
AN  - 19155235
AU  - Houssiau, F. A.
AU  - Vasconcelos, C.
AU  - D'Cruz, D.
AU  - Sebastiani, G. D.
AU  - de Ramon Garrido, E.
AU  - Danieli, M. G.
AU  - Abramovicz, D.
AU  - Blockmans, D.
AU  - Cauli, A.
AU  - Direskeneli, H.
AU  - Galeazzi, M.
AU  - Gül, A.
AU  - Levy, Y.
AU  - Petera, P.
AU  - Popovic, R.
AU  - Petrovic, R.
AU  - Sinico, R. A.
AU  - Cattaneo, R.
AU  - Font, J.
AU  - Depresseux, G.
AU  - Cosyns, J. P.
AU  - Cervera, R.
DA  - Jan
DB  - Medline
DO  - 10.1136/ard.2008.102533
DP  - NLM
ET  - 2009/01/22
IS  - 1
J2  - Annals of the rheumatic diseases
KW  - Adolescent
Adult
Azathioprine
therapeutic use
Cyclophosphamide
administration & dosage
therapeutic use
Dose-Response Relationship, Drug
Drug Therapy, Combination
Epidemiologic Methods
Female
Humans
Immunosuppressive Agents
administration & dosage
therapeutic use
Injections, Intravenous
Kidney Function Tests
Lupus Nephritis
drug therapy
physiopathology
Male
Middle Aged
Proteinuria
drug therapy
Treatment Outcome
Young Adult
LA  - eng
N1  - 1468-2060
Houssiau, F A
Vasconcelos, C
D'Cruz, D
Sebastiani, G D
de Ramon Garrido, E
Danieli, M G
Abramovicz, D
Blockmans, D
Cauli, A
Direskeneli, H
Galeazzi, M
Gül, A
Levy, Y
Petera, P
Popovic, R
Petrovic, R
Sinico, R A
Cattaneo, R
Font, J
Depresseux, G
Cosyns, J-P
Cervera, R
Journal Article
Multicenter Study
Randomized Controlled Trial
England
Ann Rheum Dis. 2010 Jan;69(1):61-4. doi: 10.1136/ard.2008.102533.
PY  - 2010
SN  - 0003-4967
SP  - 61-4
ST  - The 10-year follow-up data of the Euro-Lupus Nephritis Trial comparing low-dose and high-dose intravenous cyclophosphamide
T2  - Ann Rheum Dis
TI  - The 10-year follow-up data of the Euro-Lupus Nephritis Trial comparing low-dose and high-dose intravenous cyclophosphamide
VL  - 69
ID  - 73
ER  - 

TY  - JOUR
AB  - OBJECTIVE: In the Euro-Lupus Nephritis Trial (ELNT), 90 patients with lupus nephritis were randomly assigned to a high-dose intravenous cyclophosphamide (IV CYC) regimen (6 monthly pulses and 2 quarterly pulses with escalating doses) or a low-dose IV CYC regimen (6 pulses of 500 mg given at intervals of 2 weeks), each of which was followed by azathioprine (AZA). After a median followup of 41 months, a difference in efficacy between the 2 regimens was not observed. The present analysis was undertaken to extend the followup and to identify prognostic factors. METHODS: Renal function was prospectively assessed quarterly in all 90 patients except 5 who were lost to followup. Survival curves were derived using the Kaplan-Meier method. RESULTS: After a median followup of 73 months, there was no significant difference in the cumulative probability of end-stage renal disease or doubling of the serum creatinine level in patients who received the low-dose IV CYC regimen versus those who received the high-dose regimen. At long-term followup, 18 patients (8 receiving low-dose and 10 receiving high-dose treatment) had developed permanent renal impairment and were classified as having poor long-term renal outcome. We demonstrated by multivariate analysis that early response to therapy at 6 months (defined as a decrease in serum creatinine level and proteinuria <1 g/24 hours) was the best predictor of good long-term renal outcome. CONCLUSION: Long-term followup of patients from the ELNT confirms that, in lupus nephritis, a remission-inducing regimen of low-dose IV CYC followed by AZA achieves clinical results comparable with those obtained with a high-dose regimen. Early response to therapy is predictive of good long-term renal outcome.
AD  - Université Catholique de Louvain, Brussels, Belgium. houssiau@ruma.ucl.ac.be
AN  - 15593207
AU  - Houssiau, F. A.
AU  - Vasconcelos, C.
AU  - D'Cruz, D.
AU  - Sebastiani, G. D.
AU  - de Ramon Garrido, E.
AU  - Danieli, M. G.
AU  - Abramovicz, D.
AU  - Blockmans, D.
AU  - Mathieu, A.
AU  - Direskeneli, H.
AU  - Galeazzi, M.
AU  - Gül, A.
AU  - Levy, Y.
AU  - Petera, P.
AU  - Popovic, R.
AU  - Petrovic, R.
AU  - Sinico, R. A.
AU  - Cattaneo, R.
AU  - Font, J.
AU  - Depresseux, G.
AU  - Cosyns, J. P.
AU  - Cervera, R.
DA  - Dec
DB  - Medline
DO  - 10.1002/art.20666
DP  - NLM
ET  - 2004/12/14
IS  - 12
J2  - Arthritis and rheumatism
KW  - Adolescent
Adult
Azathioprine
therapeutic use
Cyclophosphamide
administration & dosage
therapeutic use
Dose-Response Relationship, Drug
Female
Follow-Up Studies
Humans
Immunosuppressive Agents
administration & dosage
therapeutic use
Injections, Intravenous
Kidney Function Tests
Lupus Nephritis
drug therapy
mortality
physiopathology
Male
Proteinuria
drug therapy
Survival Rate
Time Factors
Treatment Outcome
LA  - eng
N1  - Houssiau, Frédéric A
Vasconcelos, Carlos
D'Cruz, David
Sebastiani, Gian Domenico
de Ramon Garrido, Enrique
Danieli, Maria Giovanna
Abramovicz, Daniel
Blockmans, Daniel
Mathieu, Alessandro
Direskeneli, Haner
Galeazzi, Mauro
Gül, Ahmet
Levy, Yair
Petera, Peter
Popovic, Rajko
Petrovic, Radmila
Sinico, Renato Alberto
Cattaneo, Roberto
Font, Josep
Depresseux, Geneviève
Cosyns, Jean-Pierre
Cervera, Ricard
Clinical Trial
Journal Article
Multicenter Study
Randomized Controlled Trial
United States
Arthritis Rheum. 2004 Dec;50(12):3934-40. doi: 10.1002/art.20666.
PY  - 2004
SN  - 0004-3591 (Print)
0004-3591
SP  - 3934-40
ST  - Early response to immunosuppressive therapy predicts good renal outcome in lupus nephritis: lessons from long-term followup of patients in the Euro-Lupus Nephritis Trial
T2  - Arthritis Rheum
TI  - Early response to immunosuppressive therapy predicts good renal outcome in lupus nephritis: lessons from long-term followup of patients in the Euro-Lupus Nephritis Trial
VL  - 50
ID  - 72
ER  - 

TY  - JOUR
AB  - OBJECTIVE: Glomerulonephritis is a severe manifestation of systemic lupus erythematosus (SLE) that is usually treated with an extended course of intravenous (IV) cyclophosphamide (CYC). Given the side effects of this regimen, we evaluated the efficacy and the toxicity of a course of low-dose IV CYC prescribed as a remission-inducing treatment, followed by azathioprine (AZA) as a remission-maintaining treatment. METHODS: In this multicenter, prospective clinical trial (the Euro-Lupus Nephritis Trial [ELNT]), we randomly assigned 90 SLE patients with proliferative glomerulonephritis to a high-dose IV CYC regimen (6 monthly pulses and 2 quarterly pulses; doses increased according to the white blood cell count nadir) or a low-dose IV CYC regimen (6 fortnightly pulses at a fixed dose of 500 mg), each of which was followed by AZA. Intent-to-treat analyses were performed. RESULTS: Followup continued for a median of 41.3 months in the low-dose group and 41 months in the high-dose group. Sixteen percent of those in the low-dose group and 20% of those in the high-dose group experienced treatment failure (not statistically significant by Kaplan-Meier analysis). Levels of serum creatinine, albumin, C3, 24-hour urinary protein, and the disease activity scores significantly improved in both groups during the first year of followup. Renal remission was achieved in 71% of the low-dose group and 54% of the high-dose group (not statistically significant). Renal flares were noted in 27% of the low-dose group and 29% of the high-dose group. Although episodes of severe infection were more than twice as frequent in the high-dose group, the difference was not statistically significant. CONCLUSION: The data from the ELNT indicate that in European SLE patients with proliferative lupus nephritis, a remission-inducing regimen of low-dose IV CYC (cumulative dose 3 gm) followed by AZA achieves clinical results comparable to those obtained with a high-dose regimen.
AD  - Cliniques Universitaires St. Luc, Université Catholique de Louvain, Brussels, Belgium. houssiau@ruma.ucl.ac.be
AN  - 12209517
AU  - Houssiau, F. A.
AU  - Vasconcelos, C.
AU  - D'Cruz, D.
AU  - Sebastiani, G. D.
AU  - Garrido Ed Ede, R.
AU  - Danieli, M. G.
AU  - Abramovicz, D.
AU  - Blockmans, D.
AU  - Mathieu, A.
AU  - Direskeneli, H.
AU  - Galeazzi, M.
AU  - Gül, A.
AU  - Levy, Y.
AU  - Petera, P.
AU  - Popovic, R.
AU  - Petrovic, R.
AU  - Sinico, R. A.
AU  - Cattaneo, R.
AU  - Font, J.
AU  - Depresseux, G.
AU  - Cosyns, J. P.
AU  - Cervera, R.
DA  - Aug
DB  - Medline
DO  - 10.1002/art.10461
DP  - NLM
ET  - 2002/09/05
IS  - 8
J2  - Arthritis and rheumatism
KW  - Adolescent
Adult
Aged
Azathioprine
therapeutic use
Cyclophosphamide
administration & dosage
therapeutic use
Dose-Response Relationship, Drug
Female
Humans
Immunosuppressive Agents
administration & dosage
therapeutic use
Injections, Intravenous
Kidney Function Tests
Lupus Nephritis
blood
drug therapy
pathology
Male
Middle Aged
Remission Induction
Single-Blind Method
Treatment Failure
LA  - eng
N1  - Houssiau, Frédéric A
Vasconcelos, Carlos
D'Cruz, David
Sebastiani, Gian Domenico
Garrido Ed, Enrique de Ramon
Danieli, Maria Giovanna
Abramovicz, Daniel
Blockmans, Daniel
Mathieu, Alessandro
Direskeneli, Haner
Galeazzi, Mauro
Gül, Ahmet
Levy, Yair
Petera, Peter
Popovic, Rajko
Petrovic, Radmila
Sinico, Renato Alberto
Cattaneo, Roberto
Font, Josep
Depresseux, Geneviève
Cosyns, Jean-Pierre
Cervera, Ricard
Clinical Trial
Journal Article
Multicenter Study
Randomized Controlled Trial
Research Support, Non-U.S. Gov't
United States
Arthritis Rheum. 2002 Aug;46(8):2121-31. doi: 10.1002/art.10461.
PY  - 2002
SN  - 0004-3591 (Print)
0004-3591
SP  - 2121-31
ST  - Immunosuppressive therapy in lupus nephritis: the Euro-Lupus Nephritis Trial, a randomized trial of low-dose versus high-dose intravenous cyclophosphamide
T2  - Arthritis Rheum
TI  - Immunosuppressive therapy in lupus nephritis: the Euro-Lupus Nephritis Trial, a randomized trial of low-dose versus high-dose intravenous cyclophosphamide
VL  - 46
ID  - 71
ER  - 

TY  - JOUR
AB  - BACKGROUND: Controlled trials in lupus nephritis have demonstrated that cyclophosphamide therapy is superior to corticosteroid therapy alone. The long-term effectiveness and side-effect profiles of pulse immunosuppressive regimens warrant further study. OBJECTIVE: To define the long-term risk and benefit of monthly treatment with boluses of methylprednisolone, cyclophosphamide, or both. DESIGN: Extended follow-up (median, 11 years) of a randomized, controlled trial. SETTING: U.S. government research hospital. PATIENTS: 82 patients with proliferative lupus nephritis. MEASUREMENTS: Rates of treatment failure (defined as need for supplemental immunosuppressive therapy or doubling of serum creatinine concentration, or death) and adverse events. RESULTS: In an intention-to-treat survival analysis, the likelihood of treatment failure was significantly lower in the cyclophosphamide (P = 0.04) and combination therapy (P = 0.002) groups than in the methylprednisolone group. Combination therapy and cyclophosphamide therapy alone did not differ statistically in terms of effectiveness or adverse events. Of patients who completed the protocol (n = 65), the proportion of patients who had doubling of serum creatinine concentration was significantly lower in the combination group than in the cyclophosphamide group (relative risk, 0.095 [95% CI, 0.01 to 0.842]). CONCLUSION: With extended follow-up, pulse cyclophosphamide continued to show superior efficacy over pulse methylprednisolone alone for treatment of lupus nephritis. The combination of pulse cyclophosphamide and methylprednisolone appears to provide additional benefit over pulse cyclophosphamide alone and does not confer additional risk for adverse events.
AD  - Arthritis and Rheumatism Branch, National Institute of Arthritis and Musculoskeletal and Skin Diseases, National Institutes of Health, 10 Center Drive, Building 10, Room 9S-205, Bethesda, MD 20892, USA. illeig@exchange.nih.gov
AN  - 11511139
AU  - Illei, G. G.
AU  - Austin, H. A.
AU  - Crane, M.
AU  - Collins, L.
AU  - Gourley, M. F.
AU  - Yarboro, C. H.
AU  - Vaughan, E. M.
AU  - Kuroiwa, T.
AU  - Danning, C. L.
AU  - Steinberg, A. D.
AU  - Klippel, J. H.
AU  - Balow, J. E.
AU  - Boumpas, D. T.
DA  - Aug 21
DB  - Medline
DO  - 10.7326/0003-4819-135-4-200108210-00009
DP  - NLM
ET  - 2001/08/21
IS  - 4
J2  - Annals of internal medicine
KW  - Adult
Anti-Inflammatory Agents
administration & dosage
adverse effects
Creatinine
blood
Cyclophosphamide
administration & dosage
adverse effects
Drug Administration Schedule
Drug Therapy, Combination
Female
Follow-Up Studies
Humans
Immunosuppressive Agents
administration & dosage
adverse effects
Infusions, Intravenous
Lupus Nephritis
blood
drug therapy
mortality
Male
Methylprednisolone
administration & dosage
adverse effects
Prednisone
therapeutic use
Remission Induction
Survival Analysis
Treatment Failure
LA  - eng
N1  - Illei, G G
Austin, H A
Crane, M
Collins, L
Gourley, M F
Yarboro, C H
Vaughan, E M
Kuroiwa, T
Danning, C L
Steinberg, A D
Klippel, J H
Balow, J E
Boumpas, D T
Clinical Trial
Journal Article
Randomized Controlled Trial
United States
Ann Intern Med. 2001 Aug 21;135(4):248-57. doi: 10.7326/0003-4819-135-4-200108210-00009.
PY  - 2001
SN  - 0003-4819 (Print)
0003-4819
SP  - 248-57
ST  - Combination therapy with pulse cyclophosphamide plus pulse methylprednisolone improves long-term renal outcome without adding toxicity in patients with lupus nephritis
T2  - Ann Intern Med
TI  - Combination therapy with pulse cyclophosphamide plus pulse methylprednisolone improves long-term renal outcome without adding toxicity in patients with lupus nephritis
VL  - 135
ID  - 62
ER  - 

TY  - JOUR
AB  - OBJECTIVE: Immunosuppressive agents have become the standard of therapy for proliferative lupus nephritis, but some patients may relapse after discontinuing treatment. We reviewed the cases of renal flares in a cohort of patients who participated in 2 randomized controlled clinical trials at the National Institutes of Health and explored the prevalence, outcome, and predictive factors of renal flares. METHODS: Data were obtained on 145 patients treated with pulse cyclophosphamide, pulse methylprednisolone, or the combination of both. Patients had not received immunosuppressive therapy for at least 6 months and had experienced complete or partial response according to defined criteria. Renal flares were classified as either proteinuric or nephritic based on changes in urinary protein and sediment. Most patients who experienced a flare received additional immunosuppressive therapy. RESULTS: Seventy-three patients had a complete response, and 19 had partial response/stabilization. Forty-one of these patients (45%) experienced renal flares (nephritic in 33, proteinuric in 8) after a mean followup of 117 months; 31 of them received additional immunosuppressive therapy. The median time to renal flare was 36 months in the complete responders and 18 months in the partial responders. Eleven of the 41 patients (27%) progressed to end-stage renal disease (ESRD); 9 had nephritic flares (all severe except for 1) and 2 had proteinuric flares (1 in each responder group). Compared with patients who had a complete response, those with a partial response were more likely to experience a flare, to have a severe nephritic flare, or to progress to ESRD. Low C4 at the time of response and African American ethnicity were significant independent risk factors for renal flare, by multivariate Cox proportional hazards analysis. CONCLUSION: Nephritic flares are common in patients with proliferative lupus nephritis, even in those with a complete response to therapy, but they do not necessarily result in loss of renal function if treated with additional immunosuppressive agents. Renal flares are an important feature of the natural history of lupus nephritis and provide an opportunity for additional preventive strategies, as well as measures of efficacy in future therapeutic trials.
AD  - Arthritis and Rheumatism Branch, NIAMS, NIH, Bethesda, Maryland 20892, USA. illeig@exchange.nih.gov
AN  - 11953977
AU  - Illei, G. G.
AU  - Takada, K.
AU  - Parkin, D.
AU  - Austin, H. A.
AU  - Crane, M.
AU  - Yarboro, C. H.
AU  - Vaughan, E. M.
AU  - Kuroiwa, T.
AU  - Danning, C. L.
AU  - Pando, J.
AU  - Steinberg, A. D.
AU  - Gourley, M. F.
AU  - Klippel, J. H.
AU  - Balow, J. E.
AU  - Boumpas, D. T.
DA  - Apr
DB  - Medline
DO  - 10.1002/art.10142
DP  - NLM
ET  - 2002/04/16
IS  - 4
J2  - Arthritis and rheumatism
KW  - Adult
Anti-Inflammatory Agents
administration & dosage
Cohort Studies
Cyclophosphamide
administration & dosage
Drug Therapy, Combination
Female
Humans
Immunosuppressive Agents
administration & dosage
Kidney Failure, Chronic
mortality
Lupus Nephritis
drug therapy
mortality
Male
Methylprednisolone
administration & dosage
Predictive Value of Tests
Prevalence
Pulse Therapy, Drug
Recurrence
Treatment Outcome
LA  - eng
N1  - Illei, G G
Takada, K
Parkin, D
Austin, H A
Crane, M
Yarboro, C H
Vaughan, E M
Kuroiwa, T
Danning, C L
Pando, J
Steinberg, A D
Gourley, M F
Klippel, J H
Balow, J E
Boumpas, D T
Clinical Trial
Journal Article
Randomized Controlled Trial
Research Support, U.S. Gov't, P.H.S.
United States
Arthritis Rheum. 2002 Apr;46(4):995-1002. doi: 10.1002/art.10142.
PY  - 2002
SN  - 0004-3591 (Print)
0004-3591
SP  - 995-1002
ST  - Renal flares are common in patients with severe proliferative lupus nephritis treated with pulse immunosuppressive therapy: long-term followup of a cohort of 145 patients participating in randomized controlled studies
T2  - Arthritis Rheum
TI  - Renal flares are common in patients with severe proliferative lupus nephritis treated with pulse immunosuppressive therapy: long-term followup of a cohort of 145 patients participating in randomized controlled studies
VL  - 46
ID  - 23
ER  - 

TY  - JOUR
AB  - OBJECTIVE: To compare the efficacy and safety of mycophenolate mofetil (MMF) and intravenous cyclophosphamide (IVC) as induction treatment for lupus nephritis (LN), by race, ethnicity and geographical region. METHODS: A total of 370 patients with active Class III-V LN received MMF (target dose 3.0 g/day) or IVC (0.5-1.0 g/m(2)/month), plus tapered prednisone, for 24 weeks. Renal function, global disease activity, immunological complement (C3 and C4) and anti-dsDNA levels are the outcomes that were assessed in this study. RESULTS: MMF was not superior to IVC as induction treatment (primary objective). There were important pre-specified interactions between treatment and race (P = 0.047) and treatment and region (P = 0.069) (primary endpoint). MMF and IVC response rates were similar for Asians (53.2 vs 63.9%; P = 0.24) and Whites (56.0 vs 54.2%; P = 0.83), but differed in the combined Other and Black group (60.4 vs 38.5%; P = 0.03). Fewer patients in the Black (40 vs 53.9%; P = 0.39) and Hispanic (38.8 vs 60.9%; P = 0.011) groups responded to IVC. Latin American patients had lower response to IVC (32 vs 60.7%; P = 0.003). Baseline disease characteristics were not predictive of response. The incidence of adverse events (AEs) was similar across groups. Serious AEs were slightly more prevalent among Asians. CONCLUSIONS: MMF and IVC have similar efficacy overall to short-term induction therapy for LN. However, race, ethnicity and geographical region may affect treatment response; more Black and Hispanic patients responded to MMF than IVC. As these factors are inter-related, it is difficult to draw firm conclusions about their importance.
AD  - Centre for Rheumatology, University College London, London, UK.
AN  - 19933596
AU  - Isenberg, D.
AU  - Appel, G. B.
AU  - Contreras, G.
AU  - Dooley, M. A.
AU  - Ginzler, E. M.
AU  - Jayne, D.
AU  - Sánchez-Guerrero, J.
AU  - Wofsy, D.
AU  - Yu, X.
AU  - Solomons, N.
C1  - ClinicalTrials.gov/NCT00377637
C2  - PMC2789586
DA  - Jan
DB  - Medline
DO  - 10.1093/rheumatology/kep346
DP  - NLM
ET  - 2009/11/26
IS  - 1
J2  - Rheumatology (Oxford, England)
KW  - Adolescent
Adult
Aged
Child
Cyclophosphamide
adverse effects
therapeutic use
Drug Administration Schedule
Drug Therapy, Combination
Humans
Immunosuppressive Agents
adverse effects
therapeutic use
Lupus Nephritis
complications
drug therapy
ethnology
Middle Aged
Mycophenolic Acid
adverse effects
analogs & derivatives
therapeutic use
Opportunistic Infections
complications
ethnology
Prednisone
adverse effects
therapeutic use
Prospective Studies
Treatment Outcome
Young Adult
LA  - eng
N1  - 1462-0332
Isenberg, David
Appel, Gerald B
Contreras, Gabriel
Dooley, Mary A
Ginzler, Ellen M
Jayne, David
Sánchez-Guerrero, Jorge
Wofsy, David
Yu, Xueqing
Solomons, Neil
Journal Article
Multicenter Study
Randomized Controlled Trial
Research Support, Non-U.S. Gov't
Rheumatology (Oxford). 2010 Jan;49(1):128-40. doi: 10.1093/rheumatology/kep346. Epub 2009 Nov 20.
PY  - 2010
SN  - 1462-0324 (Print)
1462-0324
SP  - 128-40
ST  - Influence of race/ethnicity on response to lupus nephritis treatment: the ALMS study
T2  - Rheumatology (Oxford)
TI  - Influence of race/ethnicity on response to lupus nephritis treatment: the ALMS study
VL  - 49
ID  - 11
ER  - 

TY  - JOUR
AB  - To compare the efficacy of mycophenolate mofetil (MMF) with that of azathioprine (AZA) drugs in the maintenance therapy of lupus nephritis (LN) patients, we studied 81 Sudanese patients with LN (32 in Class III, 34 in Class IV, and 15 in combined Class V + IV of the ISN/RPS 2003 Classification). All patients received induction therapy consisting of monthly intravenous pulse doses of cyclophosphamide (CYC) (500 mg/m 2 of body-surface area) for six months, plus three consecutive pulses of intravenous methylprednisolone 15 mg/kg/day of body weight (maximum 500 mg). Subsequently, 41 (50.6%) patients were randomized into a group that received oral MMF (22 mg/kg/day), and 40 (49.4%) patients randomized to a group that received oral AZA (2 mg/kg/day). All patients initially received oral prednisone (1 mg/kg of body weight daily) for four weeks. The baseline characteristics of the two groups were similar. Total remission rate was 75.3% (80.5% in MMF and 70% in AZA), complete remission rate of 54.3% (56.1% with MMF and 52.5% with AZA), and a partial remission rate of 21% (24.4% with MMF and 17.5% with AZA) over 29 months. During maintenance therapy, six patients died (four in the AZA group and two in the MMF group), and end-stage renal disease (ESRD) developed in five patients (three in the AZA group and two in the MMF group). During the 36-months of the study, both groups had comparable event-free survival rate for the composite end point of death or ESRD and rate of relapse-free survival. Furthermore, both groups had no significant differences in terms of frequency of hospitalization, amenorrhea, infection, nausea, and vomiting. We conclude that our study showed that short-term therapy with intravenous CYC followed by maintenance therapy with oral MMF or AZA had similar efficacy and safety for the treatment of patients with moderate to severe LN.
AD  - Department of Medicine, Military Hospital, Karary University, Omdurman, Khartoum, Sudan.
Department of Immunology, Ibn Sina Hospital, Khartoum, Sudan.
Department of Medicine, The National Ribat University, Khartoum, Sudan.
Department of Pathology, Military Hospital, Khartoum, Sudan.
Department of Medicine, Al-Mughtaribeen University, Khartoum, Sudan.
AN  - 27424688
AU  - Kaballo, B. G.
AU  - Ahmed, A. E.
AU  - Nur, M. M.
AU  - Khalid, I. O.
AU  - Abu-Aisha, H.
DA  - Jul-Aug
DB  - Medline
DO  - 10.4103/1319-2442.185233
DP  - NLM
ET  - 2016/07/19
IS  - 4
J2  - Saudi journal of kidney diseases and transplantation : an official publication of the Saudi Center for Organ Transplantation, Saudi Arabia
KW  - Azathioprine
Cyclophosphamide
Humans
Immunosuppressive Agents
Lupus Nephritis
Mycophenolic Acid
Treatment Outcome
LA  - eng
N1  - Kaballo, Babikir G
Ahmed, Ahmed Elias
Nur, Musa Mohammed
Khalid, Ismail Osman
Abu-Aisha, Hasan
Journal Article
Randomized Controlled Trial
Saudi Arabia
Saudi J Kidney Dis Transpl. 2016 Jul-Aug;27(4):717-25. doi: 10.4103/1319-2442.185233.
PY  - 2016
SN  - 1319-2442 (Print)
1319-2442
SP  - 717-25
ST  - Mycophenolate mofetil versus azathioprine for maintenance treatment of lupus nephritis
T2  - Saudi J Kidney Dis Transpl
TI  - Mycophenolate mofetil versus azathioprine for maintenance treatment of lupus nephritis
VL  - 27
ID  - 74
ER  - 

TY  - JOUR
AB  - We conducted a prospective multicenter, opened-label, parallel, randomized, controlled trial to compare tacrolimus (TAC) and mycophenolate mofetil (MMF) for induction and maintenance therapy in lupus nephritis (LN). Adult patients with biopsy-proven LN International Society of Nephrology/Renal Pathology Society classes III-V and active nephritis were to receive prednisolone (0.7-1.0 mg/kg/day for four weeks of run-in period and tapered) and randomly assigned to receive TAC (0.1 mg/kg/day) or MMF (1.5-2 g/day) as induction therapy for six months. All patients who had remission received azathioprine (AZA) 1-2 mg/kg/day as standard treatment in the maintenance phase. The primary outcome was Systemic Lupus Erythematosus Disease Activity Index-2000 (SLEDAI-2K) at six and 12 months, and the secondary outcomes included renal SLEDAI, non-renal SLEDAI, modified SLEDAI-2K, immunity SLEDAI, and disease activity remission. Eighty-four patients were randomized. One patient who was randomized to the TAC group withdrew from the study immediately after randomization. Therefore, 42 patients received MMF and 41 patients received TAC. Disease activity remission rate and time to disease activity remission were similar in both groups. Twelve patients (28.57%) in the MMF group and 10 patients (24.39%) in the TAC group achieved disease activity remission. For disease activity scores, both regimens significantly improved SLEDAI-2K during induction and maintenance therapy. Overall, SLEDAI-2K score in the MMF group decreased more compared with the TAC group. In the MMF group, mean SLEDAI-2K decreased from 11.6 ± 4.8 to 6.3 ± 3.9 after induction therapy and to 5.4 ± 4.4 after maintenance therapy. In the TAC group, mean SLEDAI-2K decreased from 9.0 ± 3.7 to 6.3 ± 5.1 after induction therapy and to 7.1 ± 5.4 after maintenance therapy. Renal SLEDAI and modified SLEDAI-2K showed a similar pattern with SLEDAI-2K. In non-renal SLEDAI and immunity SLEDAI, both regimens also resulted in decreased disease activity scores during the first two months. After that the scores were slightly increased. In the MMF group, the scores were still lower than baseline but in the TAC group were not. In conclusion, disease activity remission rate was similar in the MMF and TAC groups. For disease activity score as measured by SLEDAI-2K, TAC was comparable with MMF during induction but MMF was more effective on disease activity of active LN classes III and IV at 12 months, especially in the renal system.
AD  - 1 Section for Clinical Epidemiology and Biostatistics, Faculty of Medicine, Ramathibodi Hospital, Mahidol University, Bangkok, Thailand.
2 Department of Preventive and Social Medicine, Faculty of Medicine, Srinakharinwirot University, Bangkok, Thailand.
3 Department of Internal Medicine, Faculty of Medicine, Ramathibodi Hospital, Mahidol University, Bangkok, Thailand.
4 Department of Internal Medicine, Faculty of Medicine, Chiang Mai University, Chiang Mai, Thailand.
5 Department of Medicine, 65106 Faculty of Medicine, Siriraj Hospital, Mahidol University , Bangkok, Thailand.
6 Department of Internal Medicine, 54781 Rajavithi Hospital , Bangkok, Thailand.
7 Department of Internal Medicine, Faculty of Medicine, Khon Kaen University, Khon Kaen, Thailand.
8 Department of Medicine, 37689 Faculty of Medicine, Prince of Songkla University , Hat Yai, Thailand.
9 37690 Division of Nephrology , Department of Medicine, Chulalongkorn University, Bangkok, Thailand.
AN  - 29105558
AU  - Kamanamool, N.
AU  - Ingsathit, A.
AU  - Rattanasiri, S.
AU  - Ngamjanyaporn, P.
AU  - Kasitanont, N.
AU  - Chawanasuntorapoj, R.
AU  - Pichaiwong, W.
AU  - Anutrakulchai, S.
AU  - Sangthawan, P.
AU  - Ophascharoensuk, V.
AU  - Avihingsanon, Y.
AU  - Sumethkul, V.
DA  - Apr
DB  - Medline
DO  - 10.1177/0961203317739131
DP  - NLM
ET  - 2017/11/07
IS  - 4
J2  - Lupus
KW  - Adult
Biopsy
Female
Humans
Immunosuppressive Agents
administration & dosage
adverse effects
Kaplan-Meier Estimate
Lupus Nephritis
diagnosis
drug therapy
immunology
Male
Middle Aged
Mycophenolic Acid
administration & dosage
adverse effects
Prospective Studies
Remission Induction
Severity of Illness Index
Tacrolimus
administration & dosage
adverse effects
Thailand
Time Factors
Treatment Outcome
Young Adult
LA  - eng
N1  - 1477-0962
Kamanamool, N
Ingsathit, A
Rattanasiri, S
Ngamjanyaporn, P
Kasitanont, N
Chawanasuntorapoj, R
Pichaiwong, W
Anutrakulchai, S
Sangthawan, P
Ophascharoensuk, V
Avihingsanon, Y
Sumethkul, V
Comparative Study
Journal Article
Multicenter Study
Randomized Controlled Trial
England
Lupus nephritis
Sledai
disease activity
mycophenolate mofetil
systemic lupus erythematosus
tacrolimus
Lupus. 2018 Apr;27(4):647-656. doi: 10.1177/0961203317739131. Epub 2017 Nov 6.
PY  - 2018
SN  - 0961-2033
SP  - 647-656
ST  - Comparison of disease activity between tacrolimus and mycophenolate mofetil in lupus nephritis: a randomized controlled trial
T2  - Lupus
TI  - Comparison of disease activity between tacrolimus and mycophenolate mofetil in lupus nephritis: a randomized controlled trial
VL  - 27
ID  - 75
ER  - 

TY  - JOUR
AN  - 16481648
AU  - Karassa, F. B.
DA  - Feb 16
DB  - Medline
DO  - 10.1056/NEJMc053503
DP  - NLM
ET  - 2006/02/17
IS  - 7
J2  - The New England journal of medicine
KW  - Cyclophosphamide
therapeutic use
Humans
Immunosuppressive Agents
therapeutic use
Lupus Nephritis
drug therapy
Mycophenolic Acid
analogs & derivatives
therapeutic use
Research Design
LA  - eng
N1  - 1533-4406
Karassa, Fotini B
Comment
Letter
United States
N Engl J Med. 2006 Feb 16;354(7):764-5; author reply 764-5. doi: 10.1056/NEJMc053503.
PY  - 2006
SN  - 0028-4793
SP  - 764-5; author reply 764-5
ST  - Mycophenolate mofetil or intravenous cyclophosphamide in lupus nephritis
T2  - N Engl J Med
TI  - Mycophenolate mofetil or intravenous cyclophosphamide in lupus nephritis
VL  - 354
ID  - 60
ER  - 

TY  - JOUR
AN  - 11195799
AU  - Karassa, F. B.
AU  - Isenberg, D. A.
DA  - Feb 1
DB  - Medline
DO  - 10.1056/nejm200102013440513
DP  - NLM
ET  - 2001/02/24
IS  - 5
J2  - The New England journal of medicine
KW  - Cyclophosphamide
therapeutic use
Drug Administration Routes
Drug Therapy, Combination
Female
Glucocorticoids
therapeutic use
Humans
Immunosuppressive Agents
therapeutic use
Lupus Nephritis
drug therapy
Male
Mycophenolic Acid
analogs & derivatives
therapeutic use
Remission Induction
LA  - eng
N1  - Karassa, F B
Isenberg, D A
Comment
Comparative Study
Letter
United States
N Engl J Med. 2001 Feb 1;344(5):382-3. doi: 10.1056/NEJM200102013440513.
PY  - 2001
SN  - 0028-4793 (Print)
0028-4793
SP  - 382-3
ST  - Efficacy of mycophenolate mofetil in patients with diffuse proliferative lupus nephritis
T2  - N Engl J Med
TI  - Efficacy of mycophenolate mofetil in patients with diffuse proliferative lupus nephritis
VL  - 344
ID  - 28
ER  - 

TY  - JOUR
AB  - This study assessed whether certain clinicopathologic variables could explain the impact of race on outcome in 86 patients who had severe lupus nephritis and were available for long-term follow-up after participating in a prospective, controlled, clinical trial. Fifty-four (63%) patients were white, 21 (24%) were black, and 11 (13%) were categorized as other. The proportion of patients with anti-Ro, anti-nRNP, and anti-Sm was significantly greater among black patients. Biopsies with segmental active proliferative and necrotizing lesions that involved >or=50% of glomeruli +/- membranous glomerulonephritis (class III >or=50%+/-V) were significantly more common (white 44%, black 76%, other 36%; P < 0.05) and diffuse proliferative glomerulonephritis +/- membranous glomerulonephritis (class IV+/-V) was less common (white 54%, black 24%, other 64%) among black patients. Attainment of a remission was greatest among white patients (white 52%, black 29%, other 27%; P = 0.09). Features that were predictive of a remission were white race, baseline serum creatinine, and class IV+/-V lesions. Patient survival at 10 yr (white 81%, black 59%, other 73%; P = 0.029) and renal survival at 10 yr (white 68%, black 38%, other 61%; P = 0.015) were significantly poorer in black patients. Predictors of ESRD were serum creatinine, the presence of anti-Ro antibodies, class III >or=50%+/-V lesions, and failure to achieve a remission. In conclusion, racial differences were observed in the serologic and histologic features at presentation, response to treatment, and outcome of patients with severe lupus nephritis. In a population of patients with severe lupus nephritis, black patients were significantly more likely to have a serologic profile and renal lesions that were associated with more aggressive renal disease and resulted in worse outcomes than white patients.
AD  - Department of Medicine, Rush-Presbyterian-St. Lukes Medical Center, Chicago, IL 60612, USA. skorbet@aol.com
AN  - 17167111
AU  - Korbet, S. M.
AU  - Schwartz, M. M.
AU  - Evans, J.
AU  - Lewis, E. J.
DA  - Jan
DB  - Medline
DO  - 10.1681/asn.2006090992
DP  - NLM
ET  - 2006/12/15
IS  - 1
J2  - Journal of the American Society of Nephrology : JASN
KW  - Adult
African Americans
Autoantibodies
blood
Creatinine
blood
European Continental Ancestry Group
Female
Humans
Lupus Nephritis
etiology
mortality
pathology
therapy
Male
Middle Aged
Plasmapheresis
Prognosis
Prospective Studies
Survival Rate
LA  - eng
N1  - Korbet, Stephen M
Schwartz, Melvin M
Evans, Joni
Lewis, Edmund J
Collaborative Study Group
Comparative Study
Controlled Clinical Trial
Journal Article
United States
J Am Soc Nephrol. 2007 Jan;18(1):244-54. doi: 10.1681/ASN.2006090992. Epub 2006 Dec 13.
PY  - 2007
SN  - 1046-6673 (Print)
1046-6673
SP  - 244-54
ST  - Severe lupus nephritis: racial differences in presentation and outcome
T2  - J Am Soc Nephrol
TI  - Severe lupus nephritis: racial differences in presentation and outcome
VL  - 18
ID  - 78
ER  - 

TY  - JOUR
AB  - The Lupus Nephritis Collaborative Study (LNCS) was a multicenter randomized clinical trial designed to assess the effects of standard drug therapy alone versus drug therapy plus plasmapheresis (plasma exchange) on the incidence of fatal or nonfatal renal failure associated with lupus nephritis. After 86 patients had been entered, with a mean of 97 weeks of follow-up, the trial was terminated partly due to lack of a beneficial effect of plasmapheresis. Although there are numerous methods for the statistical analysis of emerging results in a clinical trial, there have been relatively few descriptions of the application of these methods to the termination of a clinical trial when no favorable difference exists between groups. This report presents a review of the statistical methods employed for the pivotal interim analyses of the LNCS that were performed in order to help reach the decision to terminate the trial. These included the assessment of unconditional power post-hoc and the assessment of conditional power using an exact method appropriate for small sample sizes. Conditional power was used to assess the likelihood of detecting a significant treatment effect in the future given the data thus far observed and given reasonable hypotheses regarding the nature of the possible differences between the treatment groups. In addition, weighted-likelihood ratios (Bayes odds ratios) were computed to assess the likelihood of various alternative hypotheses given the present data. We show how such analyses can be useful in reaching a decision to terminate a trial that fails to show a treatment effect.
AD  - Department of Statistics/Computer and Information Systems, George Washington University, Rockville, Maryland 20852.
AN  - 1315665
AU  - Lachin, J. M.
AU  - Lan, S. P.
DA  - Feb
DB  - Medline
DO  - 10.1016/0197-2456(92)90030-4
DP  - NLM
ET  - 1992/02/01
IS  - 1
J2  - Controlled clinical trials
KW  - Combined Modality Therapy
Cyclophosphamide
therapeutic use
Data Interpretation, Statistical
Follow-Up Studies
Humans
Kidney Failure, Chronic
mortality
Lupus Nephritis
mortality
therapy
Multicenter Studies as Topic
statistics & numerical data
Plasmapheresis
Prednisone
therapeutic use
Proportional Hazards Models
Randomized Controlled Trials as Topic
statistics & numerical data
LA  - eng
N1  - Lachin, J M
Lan, S P
R01-AM-27769/AM/NIADDK NIH HHS/United States
R01-AM-27770/AM/NIADDK NIH HHS/United States
Clinical Trial
Comparative Study
Journal Article
Randomized Controlled Trial
Research Support, U.S. Gov't, P.H.S.
United States
Control Clin Trials. 1992 Feb;13(1):62-79. doi: 10.1016/0197-2456(92)90030-4.
PY  - 1992
SN  - 0197-2456 (Print)
0197-2456
SP  - 62-79
ST  - Termination of a clinical trial with no treatment group difference: the Lupus Nephritis Collaborative Study
T2  - Control Clin Trials
TI  - Termination of a clinical trial with no treatment group difference: the Lupus Nephritis Collaborative Study
VL  - 13
ID  - 79
ER  - 

TY  - JOUR
AB  - OBJECTIVE: To describe the clinical course of severe lupus nephritis and to identify the risk factors for progression to renal failure among patients treated with prednisone and short-term courses of low-dose oral cyclophosphamide. DESIGN: Ancillary analyses of data from the Lupus Nephritis Collaborative Study (LNCS). SETTING: University hospital medical centers (14). PATIENTS: The 86 patients who participated in the LNCS (mean follow-up, 136 weeks [2.6 years]) and a subgroup of 63 patients with follow-up of more than 48 weeks (mean follow-up, 160 weeks [3.1 years]). MEASUREMENTS: Initial clinical and pathologic features, response to therapy within 48 weeks, and subsequent clinical events, including development of renal failure. MAIN RESULTS: Renal failure developed in 18 patients (21%). An observed elevation in serum creatinine concentration was the only initial feature predictive of subsequent renal failure. Mean (+/- SD) initial serum creatinine levels were higher in patients who subsequently developed renal failure (244 +/- 134 mumol/L [2.76 +/- 1.52 mg/dL] compared with 163 +/- 103 mumol/L [1.85 +/- 1.17 mg/dL]; P = 0.007). The risk for renal failure was higher among patients with initial serum creatinine levels greater than 106 mumol/L (1.2 mg/dL) (29% compared with 6.5%; P = 0.014). Response to therapy (defined as resolution of initial serum creatinine elevations within 48 weeks) refined the prognosis based on initial serum creatinine determinations. The risk for subsequent renal failure was higher among patients who failed to respond to therapy within 48 weeks (30% compared with 0%; P = 0.015). By comparison, 9% of patients with normal initial serum creatinine levels progressed to renal failure after 48 weeks. CONCLUSIONS: Initial serum creatinine levels and responses to initial therapy with prednisone and short-term cyclophosphamide, as used in the LNCS, can guide further therapy. Patients with normal initial serum creatinine levels or resolution of initial serum creatinine elevations within 48 weeks have a low risk for renal failure and may not require long-term treatment with cyclophosphamide.
AD  - Division of Nephrology, New England Medical Center Hospital, Boston, MA 02111.
AN  - 1727614
AU  - Levey, A. S.
AU  - Lan, S. P.
AU  - Corwin, H. L.
AU  - Kasinath, B. S.
AU  - Lachin, J.
AU  - Neilson, E. G.
AU  - Hunsicker, L. G.
AU  - Lewis, E. J.
DA  - Jan 15
DB  - Medline
DO  - 10.7326/0003-4819-116-2-114
DP  - NLM
ET  - 1992/01/15
IS  - 2
J2  - Annals of internal medicine
KW  - Administration, Oral
Adolescent
Adult
Analysis of Variance
Combined Modality Therapy
Creatinine
blood
Cyclophosphamide
administration & dosage
therapeutic use
Drug Administration Schedule
Drug Therapy, Combination
Female
Humans
Kidney Failure, Chronic
etiology
prevention & control
Lupus Nephritis
blood
complications
drug therapy
Male
Middle Aged
Plasmapheresis
Prednisone
therapeutic use
Prognosis
Remission Induction
Treatment Outcome
LA  - eng
N1  - Levey, A S
Lan, S P
Corwin, H L
Kasinath, B S
Lachin, J
Neilson, E G
Hunsicker, L G
Lewis, E J
DK27769/DK/NIDDK NIH HHS/United States
DK27770/DK/NIDDK NIH HHS/United States
Clinical Trial
Journal Article
Randomized Controlled Trial
Research Support, U.S. Gov't, P.H.S.
United States
Ann Intern Med. 1992 Jan 15;116(2):114-23. doi: 10.7326/0003-4819-116-2-114.
PY  - 1992
SN  - 0003-4819 (Print)
0003-4819
SP  - 114-23
ST  - Progression and remission of renal disease in the Lupus Nephritis Collaborative Study. Results of treatment with prednisone and short-term oral cyclophosphamide
T2  - Ann Intern Med
TI  - Progression and remission of renal disease in the Lupus Nephritis Collaborative Study. Results of treatment with prednisone and short-term oral cyclophosphamide
VL  - 116
ID  - 80
ER  - 

TY  - JOUR
AD  - Rush Presbyterian St. Luke's Medical Center, Chicago, IL 60612.
AN  - 1286995
AU  - Lewis, E. J.
DB  - Medline
DO  - 10.1002/jca.2920070314
DP  - NLM
ET  - 1992/01/01
IS  - 3
J2  - Journal of clinical apheresis
KW  - Adult
Cyclophosphamide
therapeutic use
Female
Humans
Lupus Erythematosus, Systemic
drug therapy
therapy
Lupus Nephritis
drug therapy
mortality
therapy
Male
Middle Aged
Plasmapheresis
Prednisone
therapeutic use
Treatment Outcome
LA  - eng
N1  - Lewis, E J
Clinical Trial
Comparative Study
Journal Article
Randomized Controlled Trial
United States
J Clin Apher. 1992;7(3):153. doi: 10.1002/jca.2920070314.
PY  - 1992
SN  - 0733-2459 (Print)
0733-2459
SP  - 153
ST  - Plasmapheresis therapy is ineffective in SLE. Lupus Nephritis Collaborative Study Group
T2  - J Clin Apher
TI  - Plasmapheresis therapy is ineffective in SLE. Lupus Nephritis Collaborative Study Group
VL  - 7
ID  - 81
ER  - 

TY  - JOUR
AB  - BACKGROUND: The prognosis of patients with systemic lupus erythematosus who have glomerulonephritis is poor, despite treatment with immunosuppressive therapy. Plasmapheresis therapy has been used, but there have been few controlled clinical observations of its efficacy. METHODS: We carried out a randomized, controlled trial comparing a standard-therapy regimen of prednisone and cyclophosphamide (standard therapy) with a regimen of standard therapy plus plasmapheresis in 86 patients with severe lupus nephritis in 14 medical centers. The patients underwent plasmapheresis three times weekly for four weeks. Drug therapy was standardized, with strict adherence to nine detailed medical-management protocols. RESULTS: Forty-six patients received standard therapy, and 40 patients received standard therapy plus plasmapheresis. The mean follow-up was 136 weeks. Six patients (13 percent) in the standard-therapy group and eight patients (20 percent) in the plasmapheresis group died. Renal failure developed in 8 patients (17 percent) in the standard-therapy group, as compared with 10 (25 percent) in the plasmapheresis group. Thirty patients (35 percent) reached stopping points--14 (30 percent) in the standard-therapy group and 16 (40 percent) in the plasmapheresis group. A similar number of patients in each group had a decrease in both the serum creatinine concentration and urinary protein excretion to approximately normal values. Patients treated with plasmapheresis had a significantly more rapid reduction of serum concentrations of antibodies against double-stranded DNA and cryoglobulins. CONCLUSIONS: Treatment with plasmapheresis plus a standard regimen of prednisone and cyclophosphamide therapy does not improve the clinical outcome in patients with systemic lupus erythematosus and severe nephritis, as compared with the standard regimen alone.
AD  - Department of Medicine, Rush-Presbyterian-St. Luke's Medical Center, Chicago, IL.
AN  - 1569973
AU  - Lewis, E. J.
AU  - Hunsicker, L. G.
AU  - Lan, S. P.
AU  - Rohde, R. D.
AU  - Lachin, J. M.
DA  - May 21
DB  - Medline
DO  - 10.1056/nejm199205213262101
DP  - NLM
ET  - 1992/05/21
IS  - 21
J2  - The New England journal of medicine
KW  - Adult
Autoantibodies
analysis
Combined Modality Therapy
Creatinine
blood
Cryoglobulins
immunology
Cyclophosphamide
administration & dosage
DNA
immunology
Drug Therapy, Combination
Female
Humans
Lupus Nephritis
therapy
Male
Plasmapheresis
Prednisone
administration & dosage
LA  - eng
N1  - Lewis, E J
Hunsicker, L G
Lan, S P
Rohde, R D
Lachin, J M
R01-AM-27769/AM/NIADDK NIH HHS/United States
R01-AM-27770/AM/NIADDK NIH HHS/United States
Clinical Trial
Comparative Study
Journal Article
Multicenter Study
Randomized Controlled Trial
Research Support, U.S. Gov't, P.H.S.
United States
N Engl J Med. 1992 May 21;326(21):1373-9. doi: 10.1056/NEJM199205213262101.
PY  - 1992
SN  - 0028-4793 (Print)
0028-4793
SP  - 1373-9
ST  - A controlled trial of plasmapheresis therapy in severe lupus nephritis. The Lupus Nephritis Collaborative Study Group
T2  - N Engl J Med
TI  - A controlled trial of plasmapheresis therapy in severe lupus nephritis. The Lupus Nephritis Collaborative Study Group
VL  - 326
ID  - 82
ER  - 

TY  - JOUR
AB  - OBJECTIVE: To assess if combination rituximab and cyclophosphamide is more effective than rituximab monotherapy as an induction therapy for proliferative lupus nephritis. METHODS: A randomized open-label pilot study in which 9 patients received rituximab alone and 10 patients received two doses rituximab + intravenous cyclophosphamide. The clinical, laboratory and renal histological changes were assessed after 48 weeks of treatment. RESULTS: At week 48, four patients had a complete response, 11 patients achieved partial response, 2 patients remained the same or stable and 2 worsened. There were no statistical differences in the proportion of patients with complete or partial response between the two groups. None of the variables was an independent predictor of response at week 48. Nine patients had significant improvement in activity indices in renal biopsies, but there were no significant differences between the two groups. Overall, 18 out of 19 patients were found to have effective B-cell depletion. The median duration of complete B-cell depletion in all patients was 22 weeks. There were no statistically significant differences in the proportion of patients with complete depletion at weeks 4, 8, 24 and 48 between the two groups except at week 2. CONCLUSIONS: Rituximab monotherapy appears to be effective as induction therapy in lupus nephritis. The addition of cyclophosphamide offers no additional improvement in clinical, laboratory and renal histological assessment or the duration of B-cell depletion at 48 weeks. Large-scale studies with longer duration are needed to confirm these findings.
AD  - Department of Medicine and Therapeutics, Prince of Wales Hospital, The Chinese University of Hong Kong, Shatin, Hong Kong. edmundli@cuhk.edu.hk
AN  - 19478041
AU  - Li, E. K.
AU  - Tam, L. S.
AU  - Zhu, T. Y.
AU  - Li, M.
AU  - Kwok, C. L.
AU  - Li, T. K.
AU  - Leung, Y. Y.
AU  - Wong, K. C.
AU  - Szeto, C. C.
DA  - Aug
DB  - Medline
DO  - 10.1093/rheumatology/kep124
DP  - NLM
ET  - 2009/05/30
IS  - 8
J2  - Rheumatology (Oxford, England)
KW  - Adult
Antibodies, Monoclonal
therapeutic use
Antibodies, Monoclonal, Murine-Derived
B-Lymphocytes
immunology
Biomarkers
urine
Chi-Square Distribution
Creatinine
urine
Cyclophosphamide
therapeutic use
Drug Therapy, Combination
Female
Follow-Up Studies
Humans
Immunosuppressive Agents
therapeutic use
Lupus Nephritis
drug therapy
immunology
urine
Lymphocyte Count
Male
Methylprednisolone
therapeutic use
Middle Aged
Remission Induction
Rituximab
Statistics, Nonparametric
Time Factors
Treatment Outcome
Young Adult
LA  - eng
N1  - 1462-0332
Li, Edmund K
Tam, Lai-Shan
Zhu, Tracy Y
Li, Martin
Kwok, Catherine L
Li, Tena K
Leung, Ying Ying
Wong, Kong Chiu
Szeto, Cheuk Chun
Journal Article
Randomized Controlled Trial
England
Rheumatology (Oxford). 2009 Aug;48(8):892-8. doi: 10.1093/rheumatology/kep124. Epub 2009 May 28.
PY  - 2009
SN  - 1462-0324
SP  - 892-8
ST  - Is combination rituximab with cyclophosphamide better than rituximab alone in the treatment of lupus nephritis?
T2  - Rheumatology (Oxford)
TI  - Is combination rituximab with cyclophosphamide better than rituximab alone in the treatment of lupus nephritis?
VL  - 48
ID  - 85
ER  - 

TY  - JOUR
AB  - BACKGROUND: Although the use of aggressive immunosuppression has improved both patient and renal survival of patients with lupus nephritis (LN), the optimal treatment of LN remains challenging. The objective of this study is to assess the efficacy and safety of mycophenolate mofetil (MMF) and tacrolimus compared with intravenous cyclophosphamide (IVC) as induction therapies for active lupus nephritis (ALN). METHODS: In this open-label, 24-week prospective study, 60 patients with biopsy-proven ALN (Classes III, IV, V or combination) were randomly assigned to receive MMF, tacrolimus or IVC in combination with corticosteroids. The remission of proteinuria, systemic lupus erythematosus disease active index and adverse events were compared. RESULTS: The response rates at 24 weeks were 70% (14/20) in the MMF group, 75% (15/20) in the tacrolimus group and 60% (12/20) in the IVC group (P>0.05). The complete remission rates were also similar in the three groups (40, 45 and 30%, respectively; P>0.05). There were more cases of infection in the IVC group (8/20) and the MMF group (8/20) than the tacrolimus group (3/20) and more hyperglycemia in the tacrolimus group (5/20) than the other two groups (2 or 3/20), but the results were not statistically significant among the three groups. Proteinuria decreased and serum albumin increased more quickly in the patients treated with tacrolimus (P=0.0051 and P=0.048). CONCLUSIONS: This pilot study suggests that both MMF and tacrolimus are possible alternatives to IVC as induction therapies for ALN in Chinese patients. Tacrolimus possibly results in a faster resolution of proteinuria and hypoalbuminemia. Further studies are necessary to determine the optimal dosage and duration of the therapies.
AD  - Department of Nephrology, Rui Jin Hospital, Shanghai Jiao Tong University School of Medicine, Shanghai, China.
AN  - 21917733
AU  - Li, X.
AU  - Ren, H.
AU  - Zhang, Q.
AU  - Zhang, W.
AU  - Wu, X.
AU  - Xu, Y.
AU  - Shen, P.
AU  - Chen, N.
DA  - Apr
DB  - Medline
DO  - 10.1093/ndt/gfr484
DP  - NLM
ET  - 2011/09/16
IS  - 4
J2  - Nephrology, dialysis, transplantation : official publication of the European Dialysis and Transplant Association - European Renal Association
KW  - Administration, Oral
Adolescent
Adult
Aged
Cyclophosphamide
therapeutic use
Drug Therapy, Combination
Female
Follow-Up Studies
Humans
Hypoalbuminemia
prevention & control
Immunosuppressive Agents
therapeutic use
Infusions, Intravenous
Lupus Nephritis
drug therapy
Male
Middle Aged
Mycophenolic Acid
analogs & derivatives
therapeutic use
Pilot Projects
Prospective Studies
Proteinuria
prevention & control
Remission Induction
Tacrolimus
therapeutic use
Treatment Outcome
Young Adult
LA  - eng
N1  - 1460-2385
Li, Xiao
Ren, Hong
Zhang, Qianying
Zhang, Wen
Wu, Xiaojing
Xu, Yaowen
Shen, Pingyan
Chen, Nan
Comparative Study
Journal Article
Randomized Controlled Trial
Research Support, Non-U.S. Gov't
England
Nephrol Dial Transplant. 2012 Apr;27(4):1467-72. doi: 10.1093/ndt/gfr484. Epub 2011 Sep 13.
PY  - 2012
SN  - 0931-0509
SP  - 1467-72
ST  - Mycophenolate mofetil or tacrolimus compared with intravenous cyclophosphamide in the induction treatment for active lupus nephritis
T2  - Nephrol Dial Transplant
TI  - Mycophenolate mofetil or tacrolimus compared with intravenous cyclophosphamide in the induction treatment for active lupus nephritis
VL  - 27
ID  - 86
ER  - 

TY  - JOUR
AB  - BACKGROUND: Treatment of lupus nephritis (LN) remains challenging. OBJECTIVE: To assess the efficacy and safety of a multitarget therapy consisting of tacrolimus, mycophenolate mofetil, and steroid compared with intravenous cyclophosphamide and steroid as induction therapy for LN. DESIGN: 24-week randomized, open-label, multicenter study. (ClinicalTrials.gov: NCT00876616). SETTING: 26 renal centers in China. PATIENTS: Adults (aged 18 to 65 years) with biopsy-proven LN. INTERVENTION: Tacrolimus, 4 mg/d, and mycophenolate mofetil, 1.0 g/d, versus intravenous cyclophosphamide with a starting dose of 0.75 (adjusted to 0.5 to 1.0) g/m2 of body surface area every 4 weeks for 6 months. Both groups received 3 days of pulse methylprednisolone followed by a tapering course of oral prednisone therapy. MEASUREMENTS: The primary end point was complete remission at 24 weeks. Secondary end points included overall response (complete and partial remission), time to overall response, and adverse events. RESULTS: After 24 weeks of therapy, more patients in the multitarget group (45.9%) than in the intravenous cyclophosphamide group (25.6%) showed complete remission (difference, 20.3 percentage points [95% CI, 10.0 to 30.6 percentage points]; P < 0.001). The overall response incidence was higher in the multitarget group than in the intravenous cyclophosphamide group (83.5% vs. 63.0%; difference, 20.4 percentage points [CI, 10.3 to 30.6 percentage points]; P < 0.001), and the median time to overall response was shorter in the multitarget group (difference, -4.1 weeks [CI, -7.9 to -2.1 weeks]). Incidence of adverse events did not differ between the multitarget and intravenous cyclophosphamide groups (50.3% [91 of 181] vs. 52.5% [95 of 181]). LIMITATION: The study was limited to 24 weeks of follow-up. CONCLUSION: Multitarget therapy provides superior efficacy compared with intravenous cyclophosphamide as induction therapy for LN. PRIMARY FUNDING SOURCE: National Basic Research Program of China, National Key Technology R&D Program.
AN  - 25383558
AU  - Liu, Z.
AU  - Zhang, H.
AU  - Liu, Z.
AU  - Xing, C.
AU  - Fu, P.
AU  - Ni, Z.
AU  - Chen, J.
AU  - Lin, H.
AU  - Liu, F.
AU  - He, Y.
AU  - He, Y.
AU  - Miao, L.
AU  - Chen, N.
AU  - Li, Y.
AU  - Gu, Y.
AU  - Shi, W.
AU  - Hu, W.
AU  - Liu, Z.
AU  - Bao, H.
AU  - Zeng, C.
AU  - Zhou, M.
C1  - ClinicalTrials.gov/NCT00876616
DA  - Jan 6
DB  - Medline
DO  - 10.7326/m14-1030
DP  - NLM
ET  - 2014/11/11
IS  - 1
J2  - Annals of internal medicine
KW  - Adolescent
Adult
Aged
Biopsy
Cyclophosphamide
adverse effects
therapeutic use
Drug Therapy, Combination
Female
Glucocorticoids
adverse effects
therapeutic use
Humans
Immunosuppressive Agents
adverse effects
therapeutic use
Kidney
pathology
Lupus Nephritis
drug therapy
pathology
Male
Methylprednisolone
adverse effects
therapeutic use
Middle Aged
Mycophenolic Acid
adverse effects
analogs & derivatives
therapeutic use
Pilot Projects
Prednisone
adverse effects
therapeutic use
Prospective Studies
Remission Induction
Tacrolimus
adverse effects
therapeutic use
Young Adult
LA  - eng
N1  - 1539-3704
Liu, Zhihong
Zhang, Haitao
Liu, Zhangsuo
Xing, Changying
Fu, Ping
Ni, Zhaohui
Chen, Jianghua
Lin, Hongli
Liu, Fuyou
He, Yongcheng
He, Yani
Miao, Lining
Chen, Nan
Li, Ying
Gu, Yong
Shi, Wei
Hu, Weixin
Liu, Zhengzhao
Bao, Hao
Zeng, Caihong
Zhou, Minlin
Journal Article
Multicenter Study
Randomized Controlled Trial
Research Support, Non-U.S. Gov't
United States
Ann Intern Med. 2015 Jan 6;162(1):18-26. doi: 10.7326/M14-1030.
PY  - 2015
SN  - 0003-4819
SP  - 18-26
ST  - Multitarget therapy for induction treatment of lupus nephritis: a randomized trial
T2  - Ann Intern Med
TI  - Multitarget therapy for induction treatment of lupus nephritis: a randomized trial
VL  - 162
ID  - 87
ER  - 

TY  - JOUR
AB  - This was a prospective randomized controlled trial to evaluate the effects of immunoadsorption (IA) versus conventional PP (PP) as adjunctive therapy in the treatment of severe lupus nephritis (LN). Of 28 patients with biopsy-proven severe LN (ISN/RPS classes III or IV ± V), 14 underwent 36 sessions of PP and the other 41 sessions of IA in addition to our center's standard LN treatment protocol. Three patients in the PP group and 2 in the IA group experienced a transient, marked drop in platelets with the second session. Except for a higher pre treatment mean SLEDAI score in the PP group 17.4 ± 2.0 vs. 13.5 ± 4.8; p = 0.009 and a serum creatinine of 163 ± 7.9 vs. 81.7 ± 10.2; p = 0.33, there were no other baseline differences. Some differences did exist between the two therapies in the immediate post-treatment phase, at 1 and 3 months. Three in IA relapsed, none of PP in third months, whereas two patients relapsed in the PP and none of IA cohorts at 6 months. However, most of these parameters did not differ by 6 months. The pre- and post-therapy SLEDAI scores remained different 12.4 ± 4.5 vs. 9 ± 4; p = 0.04 at 1 month, and at 3 month 13.5 ± 4.7 vs. 7.7 ± 1.1; p = 0.012 but not at 6 months. We conclude that IA and PP were equally well tolerated and efficacious as adjunctive therapy for severe LN.
AD  - Universiti Kebangsaan Malaysia Medical Center, Kuala Lumpur, Malaysia. Electronic address: cyloo@gmail.com.
Universiti Kebangsaan Malaysia Medical Center, Kuala Lumpur, Malaysia. Electronic address: drobiwan@gmail.com.
Universiti Kebangsaan Malaysia Medical Center, Kuala Lumpur, Malaysia. Electronic address: rozita@gmail.com.
Universiti Kebangsaan Malaysia Medical Center, Kuala Lumpur, Malaysia. Electronic address: halimgafor@gmail.com.
Universiti Kebangsaan Malaysia Medical Center, Kuala Lumpur, Malaysia. Electronic address: drbulat@gmail.com.
Universiti Kebangsaan Malaysia Medical Center, Kuala Lumpur, Malaysia. Electronic address: norma@gmail.com.
Universiti Kebangsaan Malaysia Medical Center, Kuala Lumpur, Malaysia. Electronic address: kwichua@gmail.com.
Universiti Kebangsaan Malaysia Medical Center, Kuala Lumpur, Malaysia. Electronic address: norellakong@gmail.com.
AN  - 21051293
AU  - Loo, C. Y.
AU  - Mohamed Said, M. S.
AU  - Mohd, R.
AU  - Abdul Gafor, A. H.
AU  - Saidin, R.
AU  - Halim, N. A.
AU  - Chua, M. K.
AU  - Kong, N. C. T.
DA  - Dec
DB  - Medline
DO  - 10.1016/j.transci.2010.10.003
DP  - NLM
ET  - 2010/11/06
IS  - 3
J2  - Transfusion and apheresis science : official journal of the World Apheresis Association : official journal of the European Society for Haemapheresis
KW  - Adult
Creatinine
blood
Female
Humans
Immunosorbent Techniques
Lupus Nephritis
therapy
Male
Plasmapheresis
Platelet Count
Serum Albumin
Treatment Outcome
Young Adult
LA  - eng
N1  - Loo, Chee-Yean
Mohamed Said, Mohd Shahrir
Mohd, Rozita
Abdul Gafor, Abdul Halim
Saidin, Rashidi
Halim, Norma Abdul
Chua, Mei Kwi
Kong, Norella C T
Comparative Study
Journal Article
Randomized Controlled Trial
England
Transfus Apher Sci. 2010 Dec;43(3):335-340. doi: 10.1016/j.transci.2010.10.003. Epub 2010 Nov 3.
PY  - 2010
SN  - 1473-0502 (Print)
1473-0502
SP  - 335-340
ST  - Immunoadsorption and plasmapheresis are equally efficacious as adjunctive therapies for severe lupus nephritis
T2  - Transfus Apher Sci
TI  - Immunoadsorption and plasmapheresis are equally efficacious as adjunctive therapies for severe lupus nephritis
VL  - 43
ID  - 88
ER  - 

TY  - JOUR
AB  - Cyclophosphamide (CYC) has been the backbone immunosuppressive drug to achieve sustained remission in lupus nephritis (LN). The aim was to evaluate the efficacy and compare adverse effects of low and high dose intravenous CYC therapy in Indian patients with proliferative lupus nephritis. An open-label, parallel group, randomized controlled trial involving 75 patients with class III/IV LN was conducted after obtaining informed consent. The low dose group (n = 38) received 6 × 500 mg CYC fortnightly and high dose group (n = 37) received 6 × 750 mg/m(2) CYC four-weekly followed by azathioprine. The primary outcome was complete/partial/no response at 52 weeks. The secondary outcomes were renal and non-renal flares and adverse events. Intention-to-treat analyses were performed. At 52 weeks, 27 (73%) in high dose group achieved complete/partial response (CR/PR) vs 19 (50%) in low dose (p = 0.04). CR was higher in the high dose vs low dose [24 (65%) vs 17 (44%)], although not statistically significant. Non-responders (NR) in the high dose group were also significantly lower 10 (27%) vs low dose 19 (50%) (p = 0.04). The change in the SLEDAI (Median, IQR) was also higher in the high dose 16 (7-20) in contrast to the low dose 10 (5.5-14) (p = 0.04). There was significant alopecia and CYC-induced leucopenia in high dose group. Renal relapses were significantly higher in the low dose group vs high dose [9 (24%) vs 1(3%), (p = 0.01)]. At 52 weeks, high dose CYC was more effective in inducing remission with decreased renal relapses in our population. TRIAL REGISTRATION: The study was registered at http://www.clintrials.gov . NCT02645565.
AD  - Department of Clinical Immunology, Jawaharlal Institute of Postgraduate Medical Education and Research (JIPMER), Puducherry, 605006, India.
Sanjay Gandhi Postgraduate Institute of Medical Sciences, Lucknow, 226014, India.
Department of Clinical Immunology, Jawaharlal Institute of Postgraduate Medical Education and Research (JIPMER), Puducherry, 605006, India. vsnegi22@yahoo.co.in.
AN  - 29450636
AU  - Mehra, S.
AU  - Usdadiya, J. B.
AU  - Jain, V. K.
AU  - Misra, D. P.
AU  - Negi, V. S.
C1  - ClinicalTrials.gov/NCT02645565
DA  - Apr
DB  - Medline
DO  - 10.1007/s00296-018-3995-3
DP  - NLM
ET  - 2018/02/17
IS  - 4
J2  - Rheumatology international
KW  - Administration, Intravenous
Azathioprine
administration & dosage
Cyclophosphamide
administration & dosage
adverse effects
Drug Administration Schedule
Drug Therapy, Combination
Glucocorticoids
administration & dosage
Humans
Immunosuppressive Agents
administration & dosage
adverse effects
India
Induction Chemotherapy
Intention to Treat Analysis
Lupus Nephritis
diagnosis
drug therapy
Recurrence
Remission Induction
Time Factors
Treatment Outcome
LA  - eng
N1  - 1437-160x
Mehra, Sonal
Orcid: 0000-0002-4335-6176
Usdadiya, Jignesh B
Orcid: 0000-0001-7733-3223
Jain, Vikramraj K
Orcid: 0000-0002-6011-3731
Misra, Durga Prasanna
Orcid: 0000-0002-5035-7396
Negi, Vir Singh
Orcid: 0000-0003-1518-6031
Comparative Study
Journal Article
Randomized Controlled Trial
Germany
Adverse effect
Cyclophosphamide
Efficacy
Lupus nephritis
Systemic lupus erythematosus
Rheumatol Int. 2018 Apr;38(4):557-568. doi: 10.1007/s00296-018-3995-3. Epub 2018 Feb 15.
PY  - 2018
SN  - 0172-8172
SP  - 557-568
ST  - Comparing the efficacy of low-dose vs high-dose cyclophosphamide regimen as induction therapy in the treatment of proliferative lupus nephritis: a single center study
T2  - Rheumatol Int
TI  - Comparing the efficacy of low-dose vs high-dose cyclophosphamide regimen as induction therapy in the treatment of proliferative lupus nephritis: a single center study
VL  - 38
ID  - 94
ER  - 

TY  - JOUR
AB  - Mycophenolate mofetil (MMF) is used extensively for the induction therapy of lupus nephritis (LN) and has even outpaced intravenous (i.v.) cyclophosphamide (CyP) as the initial choice of therapy. There are no studies comparing the response of MMF with standard dose i.v. CyP in Indian patients with LN. We conducted a 24-week prospective, randomized, open-label trial comparing oral MMF with monthly i.v. CyP as induction therapy for active biopsy proven Class III and IV LN. The primary end-point was response to treatment at 24 weeks, and the secondary end-points were complete remission, Systemic Lupus Erythematosus Disease Activity Index scores (SLEDAI) and adverse reactions. Of the 40 patients, 17 were randomized to the MMF group and 23 to the i.v. CyP group. Complete remission was seen in nine (52.94%) patients in the MMF group and 11 (47.82%) in the i.v. CyP group. Partial remission was seen in six (35.30%) in the MMF group and nine (39.13%) in the i.v. CyP group. At six months, the cumulative probability of response was not statistically significant between the two groups (P = 1.000). MMF is comparable to i.v. CyP in the management of LN in Indian patients having an equal safety profile. The dose of MMF required was lower than the conventional doses used in other studies suggesting genetic or environmental factors in the Indian population influencing the metabolism of MMF, which requires further evaluation. The cost of MMF is a limiting factor in its use. The use of i.v. CyP is favorable as the monthly doses ensure compliance and is also cost-effective.
AD  - Department of Medicine, Armed Forces Medical College and Command Hospital, Pune, Maharashtra, India.
Department of Pathology and Laboratory Science, Armed Forces Medical College and Command Hospital, Pune, Maharashtra, India.
Radiodiagnosis and Imaging, Armed Forces Medical College and Command Hospital, Pune, Maharashtra, India.
AN  - 28937065
AU  - Mendonca, S.
AU  - Gupta, D.
AU  - Ali, S.
AU  - Gupta, P.
DA  - Sep-Oct
DB  - Medline
DO  - 10.4103/1319-2442.215147
DP  - NLM
ET  - 2017/09/25
IS  - 5
J2  - Saudi journal of kidney diseases and transplantation : an official publication of the Saudi Center for Organ Transplantation, Saudi Arabia
KW  - Administration, Intravenous
Administration, Oral
Adolescent
Adult
Biopsy
Cost-Benefit Analysis
Cyclophosphamide
administration & dosage
adverse effects
economics
Drug Costs
Female
Glomerular Filtration Rate
drug effects
Humans
Immunosuppressive Agents
administration & dosage
adverse effects
economics
India
Kidney
drug effects
immunology
pathology
physiopathology
Lupus Nephritis
diagnosis
drug therapy
immunology
physiopathology
Male
Mycophenolic Acid
administration & dosage
adverse effects
economics
Prospective Studies
Pulse Therapy, Drug
Recovery of Function
Remission Induction
Time Factors
Treatment Outcome
Young Adult
LA  - eng
N1  - Mendonca, Satish
Gupta, Devika
Ali, Sofia
Gupta, Pooja
Comparative Study
Journal Article
Randomized Controlled Trial
Saudi Arabia
Saudi J Kidney Dis Transpl. 2017 Sep-Oct;28(5):1069-1077. doi: 10.4103/1319-2442.215147.
PY  - 2017
SN  - 1319-2442 (Print)
1319-2442
SP  - 1069-1077
ST  - Mycophenolate mofetil or cyclophosphamide in indian patients with lupus nephritis: Which is better? A single-center experience
T2  - Saudi J Kidney Dis Transpl
TI  - Mycophenolate mofetil or cyclophosphamide in indian patients with lupus nephritis: Which is better? A single-center experience
VL  - 28
ID  - 95
ER  - 

TY  - JOUR
AB  - To evaluate the outcome of low doses of cyclophosphamide (Cyclo) therapy in lupus nephritis (LN) patients, we studied 117 biopsy-proven, de novo LN WHO class IV patients double-blinded and randomized in December 1997 to receive Cyclo in different doses; Group I (n=73) received Cyclo 10 mg/kg monthly for six months then every two months for 12 months. Group II (n=44) received Cyclo 5 mg/kg monthly for six months then every two months for 36 months. The patients were followed-up till January 2007. Six months post-induction values for creatinine clearance were significantly higher in Group I (67.7 ± 28.6 mL/min) compared with Group II (55.1 ± 30.1 mL/min), P = 0.026. Serum C4 and ANA were not significantly different between the groups (P > 0.05). At the mean follow-up of 6.77 ± 3.3 years, the mean creatinine clearance was 44.74 ± 31.7 mL/min in Group I vs. 49.3 ± 38.8 in Group II. Urinary protein was 1.65 ± 1.8 g/dL in Group I vs. 1.02 ± 1.01 in Group II (P = 0.03). The survival curve showed that kidney survival overtime was comparable in both groups (P = 0.2). Complete remission was observed in 25 (34.2%) patients in Group I vs. 11 (25%) in Group II (P = 0.288), while partial remission was similar in both groups; 43 (58.9%) patients in Group I vs. 26 (59%) patients in Group II. End-stage renal disease was observed in 10 (13.7%) patients in Group I vs. 9 (20.4%) patients in Group II (P = 0.359). Side-effects were more frequent in Group I patients than in Group II patients; gonadal toxicity and malignancy were lower in Group II patients (P = 0.0000). Moreover, different infections occurred in 23 (31.3%) patients vs. six (13.6%), digital infarcts occurred in 1.35% vs. 0%, diabetes in 4.1% vs. 2.27%, and vasculitis in 4.1% vs. 2.27% in Group I vs. Group II, respectively. Sustained amenorrhea without pregnancy was observed in both groups; however, significantly more in Group I patients, P ≤ 0.05. We conclude that low-dose Cyclo therapy is sufficiently effective for WHO class IV LN patients with lower side-effects compared with standard dose.
AD  - Department of Medicine, King Khalid University Hospital, Kingdom of Saudi Arabia. mitwallia@ngha.med.sa
AN  - 21912022
AU  - Mitwalli, A. H.
AU  - Al Wakeel, J. S.
AU  - Hurraib, S.
AU  - Aisha, A.
AU  - Al Suwaida, A.
AU  - Alam, A.
AU  - Hammad, D.
AU  - Sulimani, F.
AU  - Memon, N. A.
AU  - Askar, A.
AU  - Al Tuwaijri, A.
AU  - Qudsi, A.
DA  - Sep
DB  - Medline
DP  - NLM
ET  - 2011/09/14
IS  - 5
J2  - Saudi journal of kidney diseases and transplantation : an official publication of the Saudi Center for Organ Transplantation, Saudi Arabia
KW  - Adult
Cyclophosphamide
administration & dosage
Double-Blind Method
Female
Humans
Lupus Nephritis
drug therapy
Male
Middle Aged
Pregnancy
Treatment Outcome
Young Adult
LA  - eng
N1  - Mitwalli, Ahmed H
Al Wakeel, Jamal S
Hurraib, Sameer
Aisha, Abu
Al Suwaida, Abdulkaraem
Alam, Awatif
Hammad, Durdana
Sulimani, Fathia
Memon, Nawaz A
Askar, Akram
Al Tuwaijri, Ali
Qudsi, Abdo
Comparative Study
Journal Article
Randomized Controlled Trial
Saudi Arabia
Saudi J Kidney Dis Transpl. 2011 Sep;22(5):935-40.
PY  - 2011
SN  - 1319-2442 (Print)
1319-2442
SP  - 935-40
ST  - Comparison of high and low dose of cyclophosphamide in lupus nephritis patients: a long-term randomized controlled trial
T2  - Saudi J Kidney Dis Transpl
TI  - Comparison of high and low dose of cyclophosphamide in lupus nephritis patients: a long-term randomized controlled trial
VL  - 22
ID  - 96
ER  - 

TY  - JOUR
AB  - Background/Purpose: To study the factors associated with renal remission, relapse and renal function decline in patients with lupus nephritis treated with combined steroid and MMF or Tac. Method(s): Data were extracted from a RCT of the efficacy of MMF vs Tac for induction treatment of lupus nephritis. All patients recruited were treated with high-dose prednisolone with either MMF (2-3g/day) or Tac (0.1-0.06mg/kg/day) for 6 months. Patients with good clinical response were shifted to azathioprine (AZA) for maintenance. Rescue therapies were given to patients who did not respond to induction. Factors associated with complete renal response (CR), relapse and renal function decline at 5 years were studied by regression analyses. Result(s): 150 patients (92% women) with lupus nephritis were studied (Class III+/-V 36%; IVG/S+/-V 46; pure V 19%; age 35.5+/-12.8 years; SLE duration 50.2+/-62 months). At baseline, 59(39%) patients were hypertensive and 67% patients had CrCl <90ml/min. At 6m, 61% patients achieved CR, 24% had partial response (PR) but 15% patients had no response (NR). Logistic regression revealed that the baseline urine P/Cr ratio (OR 0.75[0.57-0.99]; p=0.04) and the presence of membranous feature on renal histology (OR 0.25[0.07-0.91]; p=0.04) were independently associated with CR at 6m. AZA maintenance was given to 59 (78%) MMF-treated (dose 82.5+/-24 mg/day) and 60 (81%) TAC-treated patients (dose 86.5+/-21 mg/day; p=0.32). Patients with NR were re-induced with CYC (N=20), low-dose combination of MMF and TAC (N=5), crossover to TAC or MMF (N=6). After a follow-up of 60.8+/-26 months, proteinuric and nephritic renal flares occurred in 24% and 18% of patients treated initially with MMF and 35% and 27% in those treated with TAC, respectively. In patients who achieved CR or PR after initial treatment, Cox regression showed that the female sex (HR 10.9[1.19-101]; p=0.04), positive anti-dsDNA at month 6 (HR 4.95[1.64-14.9]; p=0.005) and the use of ACE inhibitor after 6 month (HR 8.86[1.28-61.2]; p=0.03) were independently associated with renal flares (proteinuric or nephritic). The cumulative incidence of a composite outcome of decline of CrCl by >=30%, development of CKD stage 4/5 or death at 5 years was 21% in patients treated with MMF and 22% in those treated with TAC. Factors significantly associated with this outcome were first time lupus nephritis (HR 0.21[0.05-0.82]; p=0.03), creatinine clearance (CrCl) at 6 month (HR 0.97[0.95-0.99]; p=0.005) and the use of AZA maintenance (HR 0.23[0.49-4.30]; p=0.046). Repeat renal biopsy in 23 patients with renal flares showed that the increase in chronicity score was similar between the MMF (1.3+/-3.0) and TAC (1.8+/-2.0) groups of patients (p=0.42). Conclusion(s): Tac is non-inferior to MMF for induction therapy of lupus nephritis. More proteinuria at baseline and the presence of histological membranous features are unfavorably associated with good renal response after induction treatment. Female patients and persistent elevation of anti-dsDNA after induction therapy are associated with renal flares. Lower creatinine clearance at 6 months and the absence of AZA maintenance are associated with renal function deterioration after 5 years.
AD  - (Mok, Chan) Medicine, Tuen Mun Hospital, Hong Kong, Hong Kong (Ho) Dept of Medicine, Tuen Mun Hospital, Hong Kong, Hong Kong (To) Medicine, Pok Oi Hospital, Hong Kong, Hong Kong
C.C. Mok, Medicine, Tuen Mun Hospital, Hong Kong, Hong Kong
AN  - 72094876
AU  - Mok, C. C.
AU  - Ho, L. Y.
AU  - To, C. H.
AU  - Chan, K. L.
DA  - October
DB  - Embase
DO  - 10.1002/art.39448
DP  - Ovid Technologies
IS  - Suppl 10
KW  - remission
relapse
kidney function
lupus erythematosus nephritis
American
college
rheumatology
health practitioner
human
patient
therapy
female
creatinine clearance
proportional hazards model
drug megadose
follow up
low drug dose
histology
urine
logistic regression analysis
regression analysis
deterioration
chronicity
kidney biopsy
death
proteinuria
prednisolone
mycophenolate mofetil
tacrolimus
azathioprine
steroid
sorcin
dipeptidyl carboxypeptidase inhibitor
LA  - English
M3  - Conference Abstract
N1  - American College of Rheumatology/Association of Rheumatology Health Professionals Annual Scientific Meeting, ACR/ARHP 2015. San Francisco, CA United States
PY  - 2015
SN  - 2326-5191
ST  - Factors associated with renal remission, relapse and long-term renal function decline in lupus nephritis treated with combined prednisolone and mycophenolate mofetil (MMF) or tacrolimus (TAC)
T2  - Arthritis and Rheumatology
TI  - Factors associated with renal remission, relapse and long-term renal function decline in lupus nephritis treated with combined prednisolone and mycophenolate mofetil (MMF) or tacrolimus (TAC)
UR  - https://ovidsp.ovid.com/ovidweb.cgi?T=JS&CSC=Y&NEWS=N&PAGE=fulltext&D=emed16&AN=72094876
VL  - 67
ID  - 122
ER  - 

TY  - JOUR
AB  - Background/Purpose: To study the risk factors for renal function decline in patients with lupus nephritis treated initially with combined steroid and MMF or Tac. Method(s): Data were extracted from a randomized controlled trial of the efficacy of MMF vs Tac for induction treatment of lupus nephritis. All patients recruited were treated with high-dose prednisolone (0.6mg/kg/day for 6-8 weeks and tapered) with either MMF (2-3g/day) or Tac (0.1-0.06mg/ kg/day) for 6 months. Patients with good clinical response were shifted to azathioprine (AZA) (2mg/kg/day) and continued on low dose prednisolone (<10mg/day) for maintenance. Rescue therapies were given to patients who did not have response to treatment at the discretion of the attending physicians. Factors associated with renal function decline at 5 years were studied by Cox regression analyses. Result(s): 150 patients (92% women) with biopsy confirmed active lupus nephritis were studied (ISN/RPS class III 17%; IVG 31%; IVS 12%; III/IV+V 21%; pure V 20%). The mean age was 35.5+/-12.8 years and SLE duration was 50.2+/-62 months at the time of renal biopsy. 102 (68%) patients had first time glomerulonephritis while the others had relapsed disease. The mean histological activity and chronicity score was 8.2+/-3.4 and 2.6+/-1.6, respectively. 59(39%) patients were hypertensive, 62(41%) had active urinary casts and 112(75%) had microscopic hematuria at presentation. The mean creatinine clearance (CrCl) was 79.0+/-30.8 ml/min and 67% patients had CrCl less than 90ml/min. At 6 months, 61% patients achieved good clinical response, 25% had partial response but 15% patients had no response (NR) (urine P/Cr improvement <50% or >3.0 or deterioration in CrCl (>20%) +/- persistently active urinary sediments and lupus serology). Rescue regimens for NR patients included: oral or intravenous pulse cyclophosphamide (68%), Tac or MMF (14%) and MMF + Tac combination (18%). 128(85%) patients received AZA (83.1+/-23mg/day) for maintenance therapy. After a mean follow-up of 56+/-28 months, 27(18%) patients had loss of CrCl by >=30% and 17 (11%) patients developed stage 4/5 chronic kidney disease (CKD) (CrCl <30ml/min). The cumulative risk of loss of CrCl by 330% or stage 4/5 CKD was 3% at 12 months, 7.7% at 24 months, 8.4% at 36 months, 13.6% at 48 months and 17.3% at 60 months. Cox regression revealed histological activity score (HR 0.78[0.65-0.94]; p=0.007), chronicity score (1.46[1.06-2.01]; p=0.02), non-response at 6 months (HR 3.87[1.34- 11.2]; p=0.01), class V histology (HR 0.35[0.16-0.74]; p=0.006) and number of renal flares (HR 1.59[1.01-2.49; p=0.04] were independent risk factors for CrCl loss by 30% of stage 4/5 CKD, after adjustment for age, sex, SLE duration, first-time renal disease, proteinuria and CrCl at presentation and the treatment arm during induction phase (MMF or Tac). Conclusion(s): Combined prednisolone with MMF or Tac is equally effective for the initial treatment of active lupus nephritis. No response at 6 months, proliferative types of lupus nephritis, lower activity but higher chronicity score on renal biopsy and the number of renal flares are predictive of renal function decline at 5 years.
AD  - (Mok, To) Tuen Mun Hospital, Hong Kong, Hong Kong (Ying) Princess Margaret Hospital, Hong Kong, Hong Kong (Yim, Ng) United Christian Hospital, Hong Kong, Hong Kong
C.C. Mok, Tuen Mun Hospital, Hong Kong, Hong Kong
AN  - 71318086
AU  - Mok, C. C.
AU  - To, C. H.
AU  - Ying, K. Y.
AU  - Yim, C. W.
AU  - Ng, W. L.
DA  - October
DB  - Embase
DO  - 10.1002/art.38216
DP  - Ovid Technologies
IS  - Suppl 10
KW  - deterioration
lupus erythematosus nephritis
college
rheumatology
health practitioner
human
kidney function
patient
chronicity
kidney biopsy
proportional hazards model
risk factor
glomerulonephritis
drug megadose
biopsy
randomized controlled trial
regression analysis
arm
kidney disease
histology
risk
physician
follow up
maintenance therapy
therapy
low drug dose
female
pulse rate
serology
urine sediment
urine
creatinine clearance
chronic kidney disease
proteinuria
hematuria
urinary cast
prednisolone
mycophenolic acid 2 morpholinoethyl ester
tacrolimus
azathioprine
steroid
cyclophosphamide
LA  - English
M3  - Conference Abstract
N1  - American College of Rheumatology/Association of Rheumatology Health Professionals Annual Scientific Meeting, ACR/ARHP 2013. San Diego, CA United States
PY  - 2013
SN  - 0004-3591
SP  - S258-S259
ST  - Factors associated with long-term renal function deterioration in lupus nephritis treated initially with combined prednisolone and mycophenolate mofetil (MMF) or tacrolimus (Tac)
T2  - Arthritis and Rheumatism
TI  - Factors associated with long-term renal function deterioration in lupus nephritis treated initially with combined prednisolone and mycophenolate mofetil (MMF) or tacrolimus (Tac)
UR  - https://ovidsp.ovid.com/ovidweb.cgi?T=JS&CSC=Y&NEWS=N&PAGE=fulltext&D=emed14&AN=71318086
VL  - 65
ID  - 123
ER  - 

TY  - JOUR
AB  - Purpose: To study the risk of renal flares and renal function deterioration in patients with active lupus nephritis treated initially with combined prednisolone and MMF. Method(s): Data were extracted from an open randomized controlled trial of the efficacy of MMF vs tacrolimus for induction treatment of lupus nephritis. All patients recruited into the MMF arm were treated with prednisolone (0.6mg/kg/day for 6 weeks and tapered) and MMF (2-3g/day) for 6 months. Patients with good clinical response were shifted to azathioprine (AZA) (2mg/kg/day) and continued on low dose prednisolone (<10mg/day) for maintenance. Renal function and clinical outcome at last visit was assessed. Factors associated with decline of renal function were analyzed by Cox regression. Result(s): Data from 56 patients who had completed the induction phase of the controlled trial were analyzed. The mean age was 36.0+/-12.8 years and SLE duration was 55.3+/-63 months. The histological classes of lupus nephritis (RPS/ISN) were IVG (32%), IVS (9%), III (21%) and V/V+III/IV (38%). The activity and chronicity scores were 7.4+/-3.6 and 2.8+/-1.6, respectively. 24(43%) patients were hypertensive and 27 (48%) were nephrotic at presentation. The mean daily MMF dosage administered was 2.20+/-0.44g (2g in 75% and >=2.5g in 25%). At 6 months, 33(59%) patients achieved good clinical response (urine P/Cr <1.0, improvement in lupus serology and urinary sediments, with no deterioration of creatinine clearance [CrCl] by >=10%) and 13(23%) patients achieved good partial response (same criteria but urine P/Cr <2.0). These patients received AZA (86.4+/-23mg/day) for maintenance therapy. At last visit (median follow-up 36 months), 20 renal flares occurred in 17 patients (13 nephritic and 7 proteinuric). The cumulative risk of renal flare was 7.3% at 12 months and 31% at 36 months. Six (11%) patients had loss of CrCl by >=30% at last visit, 5 of whom developed stage 4/5 chronic kidney disease (CrCl <=30ml/min). The cumulative risk of loss of CrCl by >=30% was 5.4% at 12 months and 7.5% at 36 months. Cox regression revealed that nephrotic syndrome, hypertension, CrCl <90ml/min at baseline, failure to achieve good response at 6 months and the occurrence of renal flares were unfavorable factors for renal function loss. Conclusion(s): Combined prednisolone and MMF is effective for the initial treatment of active lupus nephritis. However, patients with nephrotic syndrome, impaired renal function and hypertension at onset are associated with a higher risk of renal damage.
AD  - (Ying) Princess Margaret Hospital, Canada (Mok) Tuen Mun Hospital, Hong Kong (Yim, Ng) United Christian Hospital, Hong Kong
C.C. Mok, Tuen Mun Hospital, Hong Kong
AN  - 70381867
AU  - Mok, C. C.
AU  - Ying, K. Y.
AU  - Yim, C. W.
AU  - Ng, W. L.
DB  - Embase
DO  - 10.1002/art.28246
DP  - Ovid Technologies
IS  - Suppl 10
KW  - patient
lupus erythematosus nephritis
risk
kidney function
health practitioner
rheumatology
college
proportional hazards model
nephrotic syndrome
hypertension
deterioration
randomized controlled trial (topic)
urine
kidney injury
randomized controlled trial
arm
low drug dose
controlled study
chronicity
serology
urine sediment
creatinine clearance
maintenance therapy
follow up
chronic kidney disease
mycophenolic acid 2 morpholinoethyl ester
prednisolone
tacrolimus
azathioprine
LA  - English
M3  - Conference Abstract
N1  - American College of Rheumatology/Association of Rheumatology Health Professionals Annual Scientific Meeting, ACR/ARHP 10. Philadelphia, PA United States
PY  - 2010
SN  - 0004-3591
SP  - 477
ST  - Risk of renal flares and decline in renal function in patients with active lupus nephritis treated with mycophenolate mofetil (MMF)
T2  - Arthritis and Rheumatism
TI  - Risk of renal flares and decline in renal function in patients with active lupus nephritis treated with mycophenolate mofetil (MMF)
UR  - http://www.blackwellpublishing.com/acrmeeting/abstract.asp?MeetingID=773&id=86857
https://ovidsp.ovid.com/ovidweb.cgi?T=JS&CSC=Y&NEWS=N&PAGE=fulltext&D=emed11&AN=70381867
VL  - 62
ID  - 124
ER  - 

TY  - JOUR
AB  - OBJECTIVE: To compare the efficacy of tacrolimus (TAC) and mycophenolate mofetil (MMF) for the initial therapy of lupus nephritis (LN). STUDY DESIGN: This is an open randomised controlled parallel group study. METHODS: Adult patients with biopsy-confirmed active LN (class III/IV/V) were randomised to receive prednisolone (0.6 mg/kg/day for 6 weeks and tapered) in combination with either TAC (0.06-0.1 mg/kg/day) or MMF (2-3 g/day) for 6 months. Good responders were shifted to azathioprine for maintenance. The primary outcome was the rate of complete renal response (CR) at 6 months and the secondary outcomes included partial renal response, renal flares and decline of renal function over time. RESULTS: 150 patients (92% women; aged 35.5±12.8 years; 81% class III/IV) were randomised (76 MMF, 74 TAC). At month 6, the rate of CR was 59% in the MMF and 62% in the TAC group (treatment difference: 3.0% (-12%, 18%); p=0.71). Major infective episodes occurred in 9.2% patients treated with MMF and in 5.4% patients treated with TAC (p=0.53). Maintenance therapy with azathioprine was given to 79% patients. After 60.8±26 months, proteinuric and nephritic renal flares developed in 24% and 18% of patients in the MMF group and 35% (p=0.12) and 27% (p=0.21) in the TAC group, respectively. The cumulative incidence of a composite outcome of decline of creatinine clearance by ≥30%, development of chronic kidney disease stage 4/5 or death was 21% in the MMF and 22% in the TAC group of patients (p=0.35). CONCLUSIONS: TAC is non-inferior to MMF, when combined with prednisolone, for induction therapy of active LN. With azathioprine maintenance for 5 years, a non-significant trend of higher incidence of renal flares and renal function decline is observed with the TAC regimen. TRIAL REGISTRATION NUMBER: Hospital Authority Research Ethics Committee Clinical Trial Registry (HARECCTR0500018; Hong Kong) and US ClinicalTrials.gov (NCT00371319).
AD  - Department of Medicine, Tuen Mun Hospital, Hong Kong.
Department of Medicine, Princess Margaret Hospital, Hong Kong.
Department of Medicine, United Christian Hospital, Hong Kong.
AN  - 25550339
AU  - Mok, C. C.
AU  - Ying, K. Y.
AU  - Yim, C. W.
AU  - Siu, Y. P.
AU  - Tong, K. H.
AU  - To, C. H.
AU  - Ng, W. L.
C1  - ClinicalTrials.gov/NCT00371319
DA  - Jan
DB  - Medline
DO  - 10.1136/annrheumdis-2014-206456
DP  - NLM
ET  - 2015/01/01
IS  - 1
J2  - Annals of the rheumatic diseases
KW  - Adult
Anti-Inflammatory Agents
therapeutic use
Azathioprine
therapeutic use
Creatinine
blood
urine
Disease Progression
Drug Therapy, Combination
Female
Follow-Up Studies
Humans
Immunosuppressive Agents
adverse effects
therapeutic use
Induction Chemotherapy
methods
Kidney Failure, Chronic
etiology
Lupus Nephritis
complications
drug therapy
physiopathology
Maintenance Chemotherapy
Male
Middle Aged
Mycophenolic Acid
adverse effects
analogs & derivatives
therapeutic use
Prednisolone
therapeutic use
Proteinuria
etiology
Recurrence
Tacrolimus
adverse effects
therapeutic use
Time Factors
Treatment Outcome
Young Adult
LA  - eng
N1  - 1468-2060
Mok, Chi Chiu
Ying, King Yee
Yim, Cheuk Wan
Siu, Yui Pong
Tong, Ka Hang
To, Chi Hung
Ng, Woon Leung
Comparative Study
Journal Article
Randomized Controlled Trial
England
Lupus Nephritis
Systemic Lupus Erythematosus
Treatment
Ann Rheum Dis. 2016 Jan;75(1):30-6. doi: 10.1136/annrheumdis-2014-206456. Epub 2014 Dec 30.
PY  - 2016
SN  - 0003-4967
SP  - 30-6
ST  - Tacrolimus versus mycophenolate mofetil for induction therapy of lupus nephritis: a randomised controlled trial and long-term follow-up
T2  - Ann Rheum Dis
TI  - Tacrolimus versus mycophenolate mofetil for induction therapy of lupus nephritis: a randomised controlled trial and long-term follow-up
VL  - 75
ID  - 97
ER  - 

TY  - JOUR
AB  - There is not agreement about the best maintenance treatment for patients with diffuse lupus nephritis. This multicenter, randomized trial compared the safety and efficacy of cyclosporine and azathioprine. Seventy-five patients with diffuse proliferative lupus were given three intravenous methylprednisolone pulses followed by prednisone and oral cyclophosphamide for a median of 90 d. Subsequently, patients were randomly assigned either to cyclosporine or to azathioprine for 2 yr (core study). Treatment continued for up to 4 yr (follow-up study). The primary outcome measure was the incidence of disease flares. Secondary end points were proteinuria per day, creatinine clearance, and adverse effects. Seven flares occurred in the cyclosporine group, and eight occurred in the azathioprine group. At the end of the core study, mean proteinuria decreased from 2.8 +/- 3.57 to 0.4 +/- 0.85 g/d (P < 0.0001) in the cyclosporine group and from 2.2 +/- 1.94 to 0.5 +/- 0.78 g/d (P < 0.0002) in the azathioprine group. After 4 yr, mean proteinuria was 0.2 +/- 0.24 and 0.3 +/- 0.33 g/d, respectively. At the core study end and at the follow-up completion, creatinine clearance and BP levels did not change significantly from baseline in either group. Five of 36 patients who were receiving cyclosporine and four of the 33 who were receiving azathioprine stopped the treatment because of adverse effects. For patients with diffuse proliferative lupus nephritis, azathioprine or cyclosporine combined with corticosteroids demonstrated equal efficacy in the prevention of flares.
AD  - Division of Nephrology, IRCCS Ospedale Maggiore, Via Commenda 15, 20122 Milano, Italy. gmoroni@policlinico.mi.it
AN  - 17699309
AU  - Moroni, G.
AU  - Doria, A.
AU  - Mosca, M.
AU  - Alberighi, O. D.
AU  - Ferraccioli, G.
AU  - Todesco, S.
AU  - Manno, C.
AU  - Altieri, P.
AU  - Ferrara, R.
AU  - Greco, S.
AU  - Ponticelli, C.
DA  - Sep
DB  - Medline
DO  - 10.2215/cjn.02271205
DP  - NLM
ET  - 2007/08/19
IS  - 5
J2  - Clinical journal of the American Society of Nephrology : CJASN
KW  - Administration, Oral
Adult
Azathioprine
administration & dosage
adverse effects
therapeutic use
Complement C3
metabolism
Complement C4
metabolism
Creatinine
blood
Cyclophosphamide
administration & dosage
therapeutic use
Cyclosporine
administration & dosage
adverse effects
therapeutic use
Drug Therapy, Combination
Female
Humans
Immunosuppressive Agents
administration & dosage
adverse effects
Injections, Intravenous
Italy
Lupus Nephritis
blood
complications
drug therapy
immunology
Male
Methylprednisolone
administration & dosage
therapeutic use
Pilot Projects
Prednisone
administration & dosage
therapeutic use
Prospective Studies
Proteinuria
drug therapy
etiology
Severity of Illness Index
Time Factors
Treatment Outcome
LA  - eng
N1  - 1555-905x
Moroni, Gabriella
Doria, Andrea
Mosca, Marta
Alberighi, Ornella Della Casa
Ferraccioli, Gianfranco
Todesco, Silvano
Manno, Carlo
Altieri, Paolo
Ferrara, Roberto
Greco, Simona
Ponticelli, Claudio
Journal Article
Multicenter Study
Randomized Controlled Trial
Research Support, Non-U.S. Gov't
United States
Clin J Am Soc Nephrol. 2006 Sep;1(5):925-32. doi: 10.2215/CJN.02271205. Epub 2006 Jun 28.
PY  - 2006
SN  - 1555-9041
SP  - 925-32
ST  - A randomized pilot trial comparing cyclosporine and azathioprine for maintenance therapy in diffuse lupus nephritis over four years
T2  - Clin J Am Soc Nephrol
TI  - A randomized pilot trial comparing cyclosporine and azathioprine for maintenance therapy in diffuse lupus nephritis over four years
VL  - 1
ID  - 98
ER  - 

TY  - JOUR
AB  - OBJECTIVE: To investigate the efficacy and safety of ocrelizumab in patients with class III/IV lupus nephritis (LN). METHODS: Patients were randomized 1:1:1 to receive placebo, 400 mg ocrelizumab, or 1,000 mg ocrelizumab given as an intravenous infusion on days 1 and 15, followed by a single infusion at week 16 and every 16 weeks thereafter, accompanied by background glucocorticoids plus either mycophenolate mofetil (MMF) or the Euro-Lupus Nephritis Trial (ELNT) regimen (cyclophosphamide followed by azathioprine). The study was terminated early due to an imbalance in serious infections in ocrelizumab-treated patients versus placebo-treated patients. We report week 48 efficacy data for patients receiving ≥32 weeks of treatment (n = 223) and safety results for all treated patients (n = 378). RESULTS: The overall renal response rate was 54.7%, 66.7%, 67.1%, and 66.9% in the placebo-treated, 400 mg ocrelizumab-treated, 1,000 mg ocrelizumab-treated, and combined ocrelizumab-treated groups, respectively. The associated treatment difference versus placebo for the combined ocrelizumab-treated groups was 12.7% (95% confidence interval [95% CI] -0.8, 26.1) (P = 0.065), with similar differences observed for both ocrelizumab-treated groups. Ocrelizumab versus placebo treatment differences were apparent in patients receiving the background ELNT regimen, but not in those receiving background MMF. A numerically greater proportion of ocrelizumab-treated patients had a ≥50% reduction in the urinary protein:urinary creatinine ratio at 48 weeks compared with placebo-treated patients (placebo-treated patients, 58.7%; 400 mg ocrelizumab-treated patients, 70.7%; 1,000 mg ocrelizumab-treated patients, 68.5%). Serious adverse events occurred in 27.2% of placebo-treated patients, 35.7% of 400 mg ocrelizumab-treated patients, and 22.0% of 1,000 mg ocrelizumab-treated patients. Corresponding serious infection rates (events/100 patient-years) were 18.7 (95% CI 12.2, 28.7), 28.8 (95% CI 20.6, 40.3), and 25.1 (95% CI 17.4, 36.1), respectively. The imbalance in serious infections with ocrelizumab occurred with background MMF but not with the background ELNT regimen. CONCLUSION: In patients with active LN, overall renal response rates with ocrelizumab were numerically but not statistically significantly superior to those with placebo. Ocrelizumab treatment was associated with a higher rate of serious infections in the subgroup receiving background MMF.
AD  - Organización Médica de Investigación,, Buenos Aires, Argentina.
AN  - 23740801
AU  - Mysler, E. F.
AU  - Spindler, A. J.
AU  - Guzman, R.
AU  - Bijl, M.
AU  - Jayne, D.
AU  - Furie, R. A.
AU  - Houssiau, F. A.
AU  - Drappa, J.
AU  - Close, D.
AU  - Maciuca, R.
AU  - Rao, K.
AU  - Shahdad, S.
AU  - Brunetta, P.
DA  - Sep
DB  - Medline
DO  - 10.1002/art.38037
DP  - NLM
ET  - 2013/06/07
IS  - 9
J2  - Arthritis and rheumatism
KW  - Adolescent
Adult
Aged
Antibodies, Monoclonal, Humanized
administration & dosage
adverse
effects
therapeutic use
Azathioprine
administration & dosage
therapeutic use
Cyclophosphamide
administration & dosage
therapeutic use
Double-Blind Method
Drug Administration Schedule
Drug Therapy, Combination
Female
Humans
Immunosuppressive Agents
administration & dosage
adverse effects
therapeutic use
Lupus Nephritis
drug therapy
Male
Middle Aged
Mycophenolic Acid
administration & dosage
analogs & derivatives
therapeutic use
Treatment Outcome
LA  - eng
N1  - 1529-0131
Mysler, Eduardo F
Spindler, Alberto J
Guzman, Renato
Bijl, Marc
Jayne, David
Furie, Richard A
Houssiau, Frédéric A
Drappa, Jorn
Close, David
Maciuca, Romeo
Rao, Kajal
Shahdad, Saba
Brunetta, Paul
Clinical Trial, Phase III
Journal Article
Multicenter Study
Randomized Controlled Trial
Research Support, Non-U.S. Gov't
United States
Arthritis Rheum. 2013 Sep;65(9):2368-79. doi: 10.1002/art.38037.
PY  - 2013
SN  - 0004-3591
SP  - 2368-79
ST  - Efficacy and safety of ocrelizumab in active proliferative lupus nephritis: results from a randomized, double-blind, phase III study
T2  - Arthritis Rheum
TI  - Efficacy and safety of ocrelizumab in active proliferative lupus nephritis: results from a randomized, double-blind, phase III study
VL  - 65
ID  - 19
ER  - 

TY  - JOUR
AB  - Purpose: B cells are believed to contribute to LN pathogenesis. Ocrelizumab (OCR), a humanized monoclonal antibody that selectively targets CD20<sup>+</sup> B cells, was studied to determine the benefits and risks of OCR compared to placebo (PBO) in patients (pts) with active class III/IV LN also receiving corticosteroids plus standard of care (SOC) of mycophenolate mofetil (MMF) or Eurolupus (EL) cyclophosphamide (CYC) regimen. Method(s): Pts with active proliferative LN were randomized equally to PBO, OCR 400 mg, or OCR 1000 mg IV on days 1 and 15; single infusions were then given every 16 wks. Pts received either MMF (up to 3 g/d) or EL (IV CYC 500 mg q2 wks x 6 followed by azathioprine 2 mg/kg) and a protocol-defined steroid taper regimen. The primary endpoint was the Wk 48 overall renal response (ORR) consisting of complete (CRR) and partial (PRR) renal response. We report here interim safety results for all treated pts, and Wk 48 renal responses for pts enrolled >=32 wks prior to stopping the study. Due to the smaller group sizes, inferential statistics (95% CI, p-value) are provided only for the pooled OCR group vs PBO. Result(s): 381 pts were randomized through Sept 2009. 87 % were female, 80% class IV LN, 63% received MMF and 37% EL. Mean 24hr Upr/Cr ratio at entry was 3.9. An imbalance in serious infections (in pts receiving OCR, particularly with MMF, and in pts from Asia across all arms), and in opportunistic infections (7 OCR pts vs 1 in PBO; 6/8 received MMF) led to dosing being discontinued in Oct 2009, with pts continuing into safety follow-up. Table shows the Wk 48 renal responses for the 221 "32 Wks" pts: 51% in PBO vs. 63% in OCR had an ORR, a treatment difference of 11.9% (95% CI: -1.9%, 25.7%; p=0.075), with similar overall rates in the 400 and 1000 mg arms. There was no increase in ORR observed in pts receiving 400 mg OCR+MMF vs MMF alone whereas there was an increased ORR rate with both OCR doses in OCR+EL vs EL alone, with higher ORR, and CRR rates in the 400 mg EL group. Table shows interim safety results for all treated pts (N=378). (Table Presented) Conclusion(s): In this '32 wks' population, the ORR rate at 48 wks was overall 12% higher in the OCR group. The addition of OCR 400mg to MMF did not generate additional benefit, with an increased observed rate of serious infections (SIEs). The OCR+EL regimen had a higher ORR rate vs EL alone, in both dose groups, with a lower PBO+EL ORR rate compared to the PBO+MMF group. Incidence of SAEs, SIEs, and IRRs was lower in EL pts compared to MMF pts.
AD  - (Jayne) Addenbrookes Hospital, United Kingdom (Guzman) Dept. Rheumatology, United Kingdom (Maciuca) Genentech, United States (Furie) North Shore Long Island Jewish Health System, Lake Success, NY, United States (Mysler) OMI, Buenos Aires, Argentina (Bijl) Univ. of Groningen, Netherlands (Spindler) Universidad Nacional Tucuman, Yerba Buena Tucuman, Argentina
E.F. Mysler, OMI, Buenos Aires, Argentina
AN  - 70380848
AU  - Mysler, E. F.
AU  - Spindler, A. J.
AU  - Guzman, R.
AU  - Bijl, M.
AU  - Jayne, D.
AU  - Furie, R. A.
AU  - Maciuca, R.
DB  - Embase
DO  - 10.1002/art.29221
DP  - Ovid Technologies
IS  - Suppl 10
KW  - health practitioner
lupus erythematosus nephritis
safety
patient
rheumatology
college
B lymphocyte
arm
infection
population
pathogenesis
infusion
inferential statistics
statistical significance
female
Asia
opportunistic infection
follow up
risk
antibody
ocrelizumab
steroid
monoclonal antibody
mycophenolic acid 2 morpholinoethyl ester
cyclophosphamide
azathioprine
placebo
LA  - English
M3  - Conference Abstract
N1  - American College of Rheumatology/Association of Rheumatology Health Professionals Annual Scientific Meeting, ACR/ARHP 10. Philadelphia, PA United States
PY  - 2010
SN  - 0004-3591
SP  - 1455
ST  - Efficacy and safety of ocrelizumab, a humanized antiCD20 antibody, in patients with active proliferative lupus nephritis (LN): Results from the randomized, double-blind phase III BELONG study
T2  - Arthritis and Rheumatism
TI  - Efficacy and safety of ocrelizumab, a humanized antiCD20 antibody, in patients with active proliferative lupus nephritis (LN): Results from the randomized, double-blind phase III BELONG study
UR  - http://www.blackwellpublishing.com/acrmeeting/abstract.asp?MeetingID=773&id=87832
https://ovidsp.ovid.com/ovidweb.cgi?T=JS&CSC=Y&NEWS=N&PAGE=fulltext&D=emed11&AN=70380848
VL  - 62
ID  - 117
ER  - 

TY  - JOUR
AB  - Intravenous cyclophosphamide (IVC) in combination with steroids is standard therapy for Lupus nephritis. Reduction of autoantibodies and circulating immune complexes can be used in the treatment of autoimmune diseases. The aim of the present study was to compare the effects of IVC pulse therapy and double-filtration plasmapheresis (DFPP) on proteinuria and urinary excretion of podocytes in adult patients with diffuse proliferative Lupus nephritis (DPLN). Twenty patients were randomly assigned to two groups. Group A (n = 10) was treated with IVC (0.75 - 1.0 g/m2 body surface area) pulse therapy, given as boluses once a month for 6 consecutive months, combined with oral corticosteroid (up to 1 mg/kg/day) administration. Group B (n = 10) was treated with a combination of DFPP (performed 1-2 times weekly) and corticosteroid (up to I mg/kg/ day). The total average number of treatments was 8.4 and the therapeutic efficacies were evaluated after 6 months. Twenty healthy individuals participated as a control group. Urinary podocytes were examined by immunofluorescence with monoclonal antibodies against podocalyxin. Both Group A and Group B reduced proteinuria (p < 0.001) as well as the number of urinary podocytes (p < 0.001). Differences between the 2 treatment outcomes were not statistically significant. Cyclophosphamide pulse therapy and DFPP may be similarly effective in the treatment of podocyte injury in patients with DPLN.
AD  - Department of Medicine, Misato Junshin Hospital, Saitama, Japan.
AN  - 11863119
AU  - Nakamura, T.
AU  - Ushiyama, C.
AU  - Hara, M.
AU  - Osada, S.
AU  - Ugai, K.
AU  - Shimada, N.
AU  - Hayashi, K.
AU  - Ebihara, I.
AU  - Koide, H.
DA  - Feb
DB  - Medline
DO  - 10.5414/cnp57108
DP  - NLM
ET  - 2002/02/28
IS  - 2
J2  - Clinical nephrology
KW  - Adult
Cell Count
Cyclophosphamide
administration & dosage
Epithelial Cells
pathology
Female
Humans
Immunosuppressive Agents
administration & dosage
Injections, Intravenous
Kidney Glomerulus
pathology
Lupus Nephritis
therapy
urine
Male
Plasmapheresis
Proteinuria
Urine
cytology
LA  - eng
N1  - Nakamura, T
Ushiyama, C
Hara, M
Osada, S
Ugai, K
Shimada, N
Hayashi, K
Ebihara, I
Koide, H
Clinical Trial
Comparative Study
Journal Article
Randomized Controlled Trial
Germany
Clin Nephrol. 2002 Feb;57(2):108-13. doi: 10.5414/cnp57108.
PY  - 2002
SN  - 0301-0430 (Print)
0301-0430
SP  - 108-13
ST  - Comparative effects of plasmapheresis and intravenous cyclophosphamide on urinary podocyte excretion in patients with proliferative Lupus nephritis
T2  - Clin Nephrol
TI  - Comparative effects of plasmapheresis and intravenous cyclophosphamide on urinary podocyte excretion in patients with proliferative Lupus nephritis
VL  - 57
ID  - 100
ER  - 

TY  - JOUR
AB  - BACKGROUND: The aim of the present study was to evaluate the efficacy of mycophenolate mofetil in the induction therapy of proliferative lupus nephritis. METHODS: Forty-four patients from eight centres with newly diagnosed lupus nephritis World Health Organization class III or IV were randomly assigned to either mycophenolate mofetil (MMF) 2 g/day for 6 months or intravenous cyclophosphamide (IVC) 0.75-1 g/m(2) monthly for 6 months in addition to corticosteroids. RESULTS: Remission occurred in 13 out of 25 patients (52%) in the IVC group and 11 out of 19 patients (58%) in the MMF group (P = 0.70). There were 12% in the IVC group and 26% in the MMF group that achieved complete remission (P = 0.22). Improvements in haemoglobin, the erythrocyte sedimentation rate, serum albumin, serum complement, proteinuria, urinary activity, renal function and the Systemic Lupus Erythematosus Disease Activity Index score were similar in both groups. Twenty-four follow-up renal biopsies at the end of therapy showed a significant reduction in the activity score in both groups. The chronicity index increased in both groups but was only significant in the IVC group. Adverse events were similar. Major infections occurred in three patients in each group. There was no difference in gastrointestinal side-effects. CONCLUSIONS: MMF in combination with corticosteroids is an effective induction therapy for moderately severe proliferative lupus nephritis.
AD  - Department of Medicine, Penang Hospital, Malaysia.
AN  - 16221103
AU  - Ong, L. M.
AU  - Hooi, L. S.
AU  - Lim, T. O.
AU  - Goh, B. L.
AU  - Ahmad, G.
AU  - Ghazalli, R.
AU  - Teo, S. M.
AU  - Wong, H. S.
AU  - Tan, S. Y.
AU  - Shaariah, W.
AU  - Tan, C. C.
AU  - Morad, Z.
DA  - Oct
DB  - Medline
DO  - 10.1111/j.1440-1797.2005.00444.x
DP  - NLM
ET  - 2005/10/14
IS  - 5
J2  - Nephrology (Carlton, Vic.)
KW  - Adrenal Cortex Hormones
administration & dosage
Adult
Biopsy
Cyclophosphamide
administration & dosage
adverse effects
Drug Therapy, Combination
Female
Humans
Immunosuppressive Agents
administration & dosage
adverse effects
Injections, Intravenous
Lupus Nephritis
drug therapy
pathology
Malaysia
Male
Mycophenolic Acid
administration & dosage
adverse effects
analogs & derivatives
Pulse Therapy, Drug
Severity of Illness Index
Treatment Outcome
LA  - eng
N1  - Ong, Loke Meng
Hooi, Lai Seong
Lim, Teck Onn
Goh, Bak Leong
Ahmad, Ghazali
Ghazalli, Rozina
Teo, Sue Mei
Wong, Hin Seng
Tan, Si Yen
Shaariah, Wan
Tan, Chwee Choon
Morad, Zaki
Comparative Study
Journal Article
Multicenter Study
Randomized Controlled Trial
Australia
Nephrology (Carlton). 2005 Oct;10(5):504-10. doi: 10.1111/j.1440-1797.2005.00444.x.
PY  - 2005
SN  - 1320-5358 (Print)
1320-5358
SP  - 504-10
ST  - Randomized controlled trial of pulse intravenous cyclophosphamide versus mycophenolate mofetil in the induction therapy of proliferative lupus nephritis
T2  - Nephrology (Carlton)
TI  - Randomized controlled trial of pulse intravenous cyclophosphamide versus mycophenolate mofetil in the induction therapy of proliferative lupus nephritis
VL  - 10
ID  - 101
ER  - 

TY  - JOUR
AB  - Background: The management of proliferative lupus nephritis is still evolving. Considering the complicated pathogenesis of lupus nephritis involving humoral as well as cellular immunity, a multidrug multitarget regimen may be a rational approach. Recent trials showing benefit in class IV and V lupus using multitarget approach used mycophenolate mofetyl which is replaced here by azathioprine considering cost appropriacy and a lesser potential for sepsis. Study design and settings: We report the comparison of tacrolimus-azathioprine combination regimen and intravenous cyclophosphamide (IVCY) as induction treatment for proliferative lupus nephritis in an open label randomized controlled study from a tertiary center in eastern India. Intervention(s): Fifty eight patients with lupus nephritis classes III and IV, with or without evidence of class V lesions, were randomly assigned to tacrolimus (0.075 mg/ kg) with azathioprine (2 mg/kg) or monthly intravenous cyclophosphamide (500 mg/m2). Both groups received 3 pulsed doses of methylprednisolone and subsequently, prednisolone was given at doses of 0.5 mg/kg/day for the next 1 month and then tapered as tolerated to 10 mg or less by 3 months. Outcome(s): The primary end point was achievement of complete renal remission. Secondary end points included partial remission of lupus nephritis, decrease of proteinuria, disease activity scoring and safety. Result(s): Complete remission occurred in 77.41% patients on the Tacrolimus-Azathioprine regimen and in 72.7% patients in the cyclophosphamide arm (p=0.9). Secondary end points were also similar between treatment groups. Major infective complications requiring hospital admission in the triple drug regimen [1 (3.2%) vs. 4(18.1%)] were less and the two groups had non-significant differences in safety and adverse events. Limitation(s): Short duration of study follow up. Conclusion(s): The Tacrolimus-Azathioprine combination regimen is at least as efficacious and safe as the IVCY regimen.
AD  - (Pal, Roychowdhury) Departments of Nephrology, IPGMER and SSKM Hospital, Kolkata, West Bengal, India (Ghosh) Departments of Rheumatology, IPGMER and SSKM Hospital, Kolkata, West Bengal, India
A. Pal, Departments of Nephrology, IPGMER and SSKM Hospital, Kolkata, West Bengal, India
AN  - 619738235
AU  - Pal, A.
AU  - Roychowdhury, A.
AU  - Ghosh, P.
DA  - November
DB  - Embase
DP  - Ovid Technologies
IS  - 5 Supplement 1
KW  - achievement
adult
adverse event
complication
controlled study
drug combination
drug therapy
female
follow up
hospital admission
human
India
lupus erythematosus nephritis
major clinical study
male
proteinuria
randomized controlled trial
remission
study design
azathioprine
cyclophosphamide
methylprednisolone
mycophenolic acid
prednisolone
tacrolimus
LA  - English
M3  - Conference Abstract
N1  - 33rd Annual Conference of the Indian Rheumatology Association, IRACON 2017. Lucknow India
PY  - 2017
SN  - 0973-3698
SP  - S9
ST  - Comparison of tacrolimus-azathioprine combination versus cyclophosphamide for induction treatment of proliferative lupus nephritis
T2  - Indian Journal of Rheumatology
TI  - Comparison of tacrolimus-azathioprine combination versus cyclophosphamide for induction treatment of proliferative lupus nephritis
UR  - https://ovidsp.ovid.com/ovidweb.cgi?T=JS&CSC=Y&NEWS=N&PAGE=fulltext&D=emed18&AN=619738235
VL  - 12
ID  - 125
ER  - 

TY  - JOUR
AB  - The level of renal function at biopsy is predictive of outcome in patients with severe lupus nephritis (SLN). While renal function has been based on serum creatinine (SCr) alone, measuring the estimated glomerular filtration rate (eGFR) utilizing the Modification of Diet in Renal Disease (MDRD) Study equation has been found to be more accurate. The MDRD eGFR (ml/min/1.73 m(2)) at biopsy was calculated in 86 patients with SLN and patients were categorized based on eGFR: ≥60 (33 pts), 59-30 (33 pts) and <30 (20 pts). An eGFR was <60 in 18% of patients with a normal SCr. After 120 ± 65 months of follow-up, attainment of a complete remission (76% versus 30% versus 10%, p < 0.0001) and patient survival without end-stage renal disease (ESRD; 10 year survival: 85% versus 45% versus 14%, p < 0.0001 overall) was highest in patients with an eGFR ≥60 and lowest in those with an eGFR <30. The long-term prognosis for patients with severe lupus nephritis and an eGFR ≥60 was extremely good. Since the prognosis for patients with an eGFR <60 was poor even in those patients with a normal SCr, renal function is more accurately determined by the MDRD eGFR.
AD  - Section of Nephrology, Department of Medicine, Rush University Medical Center, 1653 West Congress Parkway, Chicago, IL 60612, USA.
AN  - 21138981
AU  - Patel, S. B.
AU  - Korbet, S. M.
AU  - Lewis, E. J.
DA  - Mar
DB  - Medline
DO  - 10.1177/0961203310385267
DP  - NLM
ET  - 2010/12/09
IS  - 3
J2  - Lupus
KW  - Adult
Anti-Inflammatory Agents
therapeutic use
Creatinine
blood
Cyclophosphamide
therapeutic use
Diet
Female
Glomerular Filtration Rate
Humans
Immunosuppressive Agents
therapeutic use
Kidney Diseases
diagnosis
pathology
physiopathology
therapy
Kidney Failure, Chronic
physiopathology
Lupus Nephritis
diagnosis
pathology
physiopathology
therapy
Middle Aged
Prednisone
therapeutic use
Prognosis
Survival Rate
Treatment Outcome
Young Adult
LA  - eng
N1  - 1477-0962
Patel, S B
Korbet, S M
Lewis, E J
Journal Article
Randomized Controlled Trial
England
Lupus. 2011 Mar;20(3):256-64. doi: 10.1177/0961203310385267. Epub 2010 Dec 7.
PY  - 2011
SN  - 0961-2033
SP  - 256-64
ST  - The prognosis of severe lupus nephritis based on the Modification of Diet in Renal Disease (MDRD) study estimated glomerular filtration rate
T2  - Lupus
TI  - The prognosis of severe lupus nephritis based on the Modification of Diet in Renal Disease (MDRD) study estimated glomerular filtration rate
VL  - 20
ID  - 83
ER  - 

TY  - JOUR
AB  - OBJECTIVE: To determine whether plasmapheresis increases the risk for infection in immunosuppressed patients. DESIGN: Randomized, controlled trial. SETTING: Multicenter. PATIENTS: Eighty-six patients enrolled in a trial of plasmapheresis for severe diffuse proliferative lupus nephritis. INTERVENTIONS: Forty-six of the patients received high-dose steroid therapy plus cyclophosphamide therapy for 8 weeks. Thereafter, cyclophosphamide therapy was discontinued, and steroid therapy was tapered (standard treatment group). Forty patients received identical treatment and had 12 plasmapheresis procedures during the first 4 weeks of the treatment. MEASUREMENTS: Patients were examined for the development of infection. MAIN RESULTS: No statistical difference in age, sex, race, serum creatinine level, proteinuria, or complement levels was found between the two groups. Over a follow-up period of 5376 patient-weeks, 74% of patients in the standard treatment group had 62 infections, yielding an aggregate infection rate of 1.15 infections per 100 weeks (median individual infection rate, 1.08; 25th and 75th percentiles, 0.0 and 2.44). This rate was comparable to that seen in the plasmapheresis-treated patients who were followed for 4187 patient-weeks: 68% had 51 infections, for an aggregate infection rate of 1.22 infections per 100 weeks (median individual infection rate, 0.94; 25th and 75th percentiles, 0.0 and 2.32). The infection rate was also comparable in the initial acute phase of the study, despite the fact that patients who received plasmapheresis then had significantly lower immunoglobulin (IgG) levels (P less than 0.001). Neither the site (superficial compared with systemic) nor the nature (conventional compared with unconventional) of infection differed statistically between the two groups. Of 14 patient deaths, 7 were from infection (4 in control group and 3 in the plasmapheresis group). CONCLUSION: Plasmapheresis did not increase the risk for infection in immunosuppressed patients with severe lupus nephritis.
AD  - Cleveland Clinic Foundation, Ohio.
AN  - 2024858
AU  - Pohl, M. A.
AU  - Lan, S. P.
AU  - Berl, T.
DA  - Jun 1
DB  - Medline
DO  - 10.7326/0003-4819-114-11-924
DP  - NLM
ET  - 1991/06/01
IS  - 11
J2  - Annals of internal medicine
KW  - Adult
Cause of Death
Combined Modality Therapy
Cyclophosphamide
adverse effects
Disease Susceptibility
immunology
Female
Humans
Immunosuppressive Agents
adverse effects
Lupus Nephritis
therapy
Male
Opportunistic Infections
etiology
mortality
Plasmapheresis
adverse effects
Prednisone
adverse effects
Prospective Studies
Risk Factors
LA  - eng
N1  - Pohl, M A
Lan, S P
Berl, T
R01-DK-27770/DK/NIDDK NIH HHS/United States
Clinical Trial
Journal Article
Multicenter Study
Randomized Controlled Trial
Research Support, U.S. Gov't, P.H.S.
United States
Ann Intern Med. 1991 Jun 1;114(11):924-9. doi: 10.7326/0003-4819-114-11-924.
PY  - 1991
SN  - 0003-4819 (Print)
0003-4819
SP  - 924-9
ST  - Plasmapheresis does not increase the risk for infection in immunosuppressed patients with severe lupus nephritis. The Lupus Nephritis Collaborative Study Group
T2  - Ann Intern Med
TI  - Plasmapheresis does not increase the risk for infection in immunosuppressed patients with severe lupus nephritis. The Lupus Nephritis Collaborative Study Group
VL  - 114
ID  - 84
ER  - 

TY  - WEB
AN  - NCT01580865
AU  - Ramathibodi Hospital
M1  - 11.06.2021
PY  - 2018
ST  - Comparison Between Tacrolimus (TAC) and Mycophenolate Mofetil (MMF) for Induction of Remission in Lupus Nephritis
TI  - Comparison Between Tacrolimus (TAC) and Mycophenolate Mofetil (MMF) for Induction of Remission in Lupus Nephritis
UR  - https://clinicaltrials.gov/ct2/show/NCT01580865
ID  - 113
ER  - 

TY  - JOUR
AB  - Introduction and Aims: There is no study till date that has compared oral mycophenolate mofetil (MMF) with fixed low-dose intravenous (i.v.) cyclophosphamide (Euro-Lupus Nephritis Treatment, ELNT) regimen in the treatment of less severe, proliferative lupus nephritis (LN). The current study was aimed at comparing the efficacy and safety of ELNT regimen with oral MMF in the treatment of such cases. Method(s): This was an open label, prospective, randomized, two-arm study in which the newly diagnosed cases of class III, IV, & V LN were included. Those with crescentic LN, serum creatinine >265.0 mumol/L, neurological or pulmonary lupus, ongoing infection, pregnant females, and prior treatment with CYC or MMF were excluded. The subjects were randomised to receive either fixed low dose i.v. CYC (ELNT regimen) or oral MMF. MMF was given at a dose of 2-3 gm/day in 2 divided doses, while CYC was administered as six fortnightly i.v. infusions of 500 mg each. All subjects also received 3 pulses of i.v. methylprednisolone 750 mg each followed by 1mg/kg/day prednisolone for 8-10 weeks which was tapered slowly. After completion of induction treatment, the patients were started on maintenance treatment with azathioprine (2 mg/kg) along with low-dose steroids. The primary end point was the treatment response (decline in the urine protein/creatinine ratio, uPCR to <3 in those with baseline uPCR >=3 or decline by >=50% if the baseline uPCR was <3 along with either stabilization or improvement of serum creatinine. The secondary end points were a. complete renal remission (defined as normal serum creatinine, proteinuria <=0.5 g/day and inactive urine sediment) b. systemic Lupus Erythematosus Disease Activity Index (SLEDAI)] and c. adverse events.All analysis was done in R-Gui, v3.0.1 statistical software onWindow-7 machine. The significance was compared at pre-fixed level of alpha (0.05). Result(s): During the study period, a total of 139 subjects were screened, of which 81 were randomized to receive either i.v. CYC (n=39) or oral MMF (n=42). There was no difference in the baseline characteristics except for uPCR which was significantly higher in the CYC group. At the end of 24 weeks, 81.8% subjects in the CYC group and 80% subjects in the MMF group achieved primary endpoint (p=ns). Similarly, the remission rate was achieved equally in both the groups (51.5% in CYC vs 60% in MMF, p=ns). There was no difference in the SLEDAI score between the two groups. Significantly higher number of subjects in the MMF group as compared to CYC group had gastrointestinal symptoms (50% vs 2.7% respectively, p<0.001). There was however no difference in the incidence or severity of cytopenia, infection rate, severe infection or other adverse event in between the two groups. The monthly cost of oral MMF (103 Euros) was four fold higher to that of the CYC therapy (22 Euros). Conclusion(s): Both the treatment options achieved similar treatment response and remission rates with significantly higher cost and greater incidence of gastrointestinal symptoms in the MMF group. Fixed Low dose CYC regimen is a suitable alternative for less severe proliferative LN in our subjects.
AD  - (Rathi, Goyal, Gupta, Jaryal, Sharma, Jha, Ramachandran, Kumar, Kohli, Lal Gupta, Sakhuja) Institute of Medical Education and Research, Chandigarh, India
M. Rathi, Institute of Medical Education and Research, Chandigarh, India
AN  - 71491534
AU  - Rathi, M.
AU  - Goyal, A.
AU  - Gupta, P. K.
AU  - Jaryal, A.
AU  - Sharma, A.
AU  - Jha, V.
AU  - Ramachandran, R.
AU  - Kumar, V.
AU  - Kohli, H. S.
AU  - Lal Gupta, K.
AU  - Sakhuja, V.
DA  - May
DB  - Embase
DO  - 10.1093/ndt/gfu120
DP  - Ovid Technologies
IS  - Suppl 3
KW  - lupus erythematosus nephritis
human
randomized controlled trial
low drug dose
remission
creatinine blood level
treatment response
infection
gastrointestinal symptom
sledai
female
arm
safety
implantable cardioverter defibrillator
urine
proteinuria
urine sediment
patient
maintenance therapy
infection rate
machine
pulse rate
computer program
infusion
cytopenia
therapy
mycophenolic acid 2 morpholinoethyl ester
edetic acid
steroid
azathioprine
prednisolone
cyclophosphamide
methylprednisolone
Viscum album extract
LA  - English
M3  - Conference Abstract
N1  - 51st ERA-EDTA Congress. Amsterdam Netherlands
PY  - 2014
SN  - 0931-0509
SP  - iii28-iii29
ST  - Randomized controlled trial of low-dose intravenous cyclophosphamideversus oral mycophenolate mofetil in treatment of lupus nephritis
T2  - Nephrology Dialysis Transplantation
TI  - Randomized controlled trial of low-dose intravenous cyclophosphamideversus oral mycophenolate mofetil in treatment of lupus nephritis
UR  - https://ovidsp.ovid.com/ovidweb.cgi?T=JS&CSC=Y&NEWS=N&PAGE=fulltext&D=emed15&AN=71491534
VL  - 29
ID  - 126
ER  - 

TY  - JOUR
AB  - No previous study has compared mycophenolate mofetil (MMF) with low-dose cyclophosphamide (CYC) in the treatment of lupus nephritis (LN). To do so, we recruited patients with LN (class III, IV, or V) and randomized them to receive either low-dose CYC or oral MMF. Those with crescentic LN, a serum creatinine over 265 μmol/l, and neurological or pulmonary lupus were excluded. MMF was prescribed at daily doses of 1.5-3 g for 24 weeks, while CYC was administered as six fortnightly infusions of 500 mg each. All patients received three methylprednisolone injections, followed by oral corticosteroids. Maintenance therapy with azathioprine and low-dose corticosteroid was started at end of induction therapy. The primary end point was treatment response at 24 weeks, while secondary end points were complete remission, Systemic Lupus Erythematosus Disease Activity Index and adverse events. Of the 173 patients recruited, 100 were equally randomized to receive either CYC or MMF. Baseline characteristics were similar, except for higher 24 h proteinuria in the CYC group. At 24 weeks, 37 patients in each group achieved the primary end point. The complete remission rate was 50% in CYC and 54% in MMF group. Gastrointestinal symptoms were significantly more frequent in patients receiving MMF (52 vs. 4%). However, other adverse events were similar. Thus, low-dose intravenous CYC is comparable in safety and efficacy to oral MMF in the induction treatment of less severe LN.
AD  - Department of Nephrology, Post Graduate Institute of Medical Education and Research, Chandigarh, India. Electronic address: drmanishrathi2000@yahoo.co.in.
Department of Nephrology, Post Graduate Institute of Medical Education and Research, Chandigarh, India.
Department of Internal Medicine, Rheumatology Wing, Post Graduate Institute of Medical Education and Research, Chandigarh, India.
Department of Biostatistics, Post Graduate Institute of Medical Education and Research, Chandigarh, India.
Department of Nephrology and Renal Transplant Surgery, Max Super Speciality Hospital, Mohali, India.
AN  - 26489028
AU  - Rathi, M.
AU  - Goyal, A.
AU  - Jaryal, A.
AU  - Sharma, A.
AU  - Gupta, P. K.
AU  - Ramachandran, R.
AU  - Kumar, V.
AU  - Kohli, H. S.
AU  - Sakhuja, V.
AU  - Jha, V.
AU  - Gupta, K. L.
DA  - Jan
DB  - Medline
DO  - 10.1038/ki.2015.318
DP  - NLM
ET  - 2015/10/22
IS  - 1
J2  - Kidney international
KW  - Administration, Intravenous
Administration, Oral
Adolescent
Adult
Anti-Inflammatory Agents
therapeutic use
Azathioprine
therapeutic use
Cyclophosphamide
administration & dosage
adverse effects
economics
Drug Costs
Female
Gastrointestinal Diseases
chemically induced
Humans
Immunosuppressive Agents
administration & dosage
adverse effects
economics
Induction Chemotherapy
adverse effects
methods
Lupus Nephritis
drug therapy
Maintenance Chemotherapy
Male
Methylprednisolone
therapeutic use
Mycophenolic Acid
administration & dosage
adverse effects
economics
Severity of Illness Index
Treatment Outcome
Young Adult
LA  - eng
N1  - 1523-1755
Rathi, Manish
Goyal, Ajay
Jaryal, Ajay
Sharma, Aman
Gupta, Pramod K
Ramachandran, Raja
Kumar, Vivek
Kohli, Harbir S
Sakhuja, Vinay
Jha, Vivekanand
Gupta, Krishan L
Comparative Study
Journal Article
Randomized Controlled Trial
United States
cyclophosphamide
lupus nephritis
mycophenolate mofetil
Kidney Int. 2016 Jan;89(1):235-42. doi: 10.1038/ki.2015.318. Epub 2016 Jan 4.
PY  - 2016
SN  - 0085-2538
SP  - 235-42
ST  - Comparison of low-dose intravenous cyclophosphamide with oral mycophenolate mofetil in the treatment of lupus nephritis
T2  - Kidney Int
TI  - Comparison of low-dose intravenous cyclophosphamide with oral mycophenolate mofetil in the treatment of lupus nephritis
VL  - 89
ID  - 102
ER  - 

TY  - JOUR
AB  - Background/Purpose: Management of SLE and lupus nephritis is challenging as it is always a trade off between remission, prevention of relapse and long term adverse effects of drugs. No previous trial has compared oral mycophenolate mofetil (MMF) with low dose intravenous cyclophosphamide (CYC) as induction agent followed by azathioprine as maintenance agent in the treatment of less severe lupus nephritis (LN). Method(s): This study is a follow-up study of previous open label, ongoing prospective, randomized trial comparing the efficacy and safety of low dose CYC (Euro-lupus regimen) and oral MMF in subjects with class III, IV, V, III+V, or IV+V LN. Subjects with crescentic LN, serum creatinine >3mg/dl, neurological or pulmonary lupus, ongoing infection, pregnancy and prior CYC or MMF use were excluded. The dose of MMF was 2-3 gm/day for 6 months, while CYC was administered as six fortnightly infusions of 500 mg each. All subjects also received three consecutive intravenous methylprednisolone injections initially followed by oral steroids at 1mg/kg up to 2 months and then tapered to a dose of 5-7.5 mg/day. After completion of induction treatment, all subjects were prescribed azathioprine (2 mg/kg) with low dose steroid. Result(s): A total of 100 subjects were randomized, of which 69 completed one year of maintenance treatment with azathioprine after receiving either MMF or CYC as induction agent. Out of these 69 subjects, thirty four (n=34) received CYC and thirty five received MMF (n=35) as an induction agent. Baseline characteristics were similar except for a higher 24 hour protein excretion in the CYC group. Sixty one of total subjects, i.e.88.4%, (n=32 in CYC and n =29 in MMF, p=ns) achieved treatment response, of which fifty seven subjects achieved remission. Mean duration to achieve remission in CYC arm was 21.81 weeks and 19.47 weeks in MMF arm. Eight patients had resistant disease (MMF =6, CYC=2), six deaths (MMF=5, CYC=1), four lost to follow up (MMF=1, CYC=3) and one patient deviated from protocol. Four subjects, 3 in MMF and 1 in CYC arm had nephrotic flare during follow up and none had nephritic flare. Gastrointestinal symptoms were more frequent in the MMF group; however there was no difference in other adverse events. Main adverse events during maintenance phase were cytopenia in one patient, herpes zoster in one and avascular necrosis of femoral head in one patient. The treatment cost of MMF was ten times more than the CYC therapy. Conclusion(s): One year outcome of maintenance phase with azathioprine were similar in low dose intravenous CYC and oral MMF arm in treatment of less severe lupus nephritis.
AD  - (Rathi) Department of Nephrology, Postgraduate Institute of Medical Education and Research, Chandigarh, India (Jaryal, Goyal, Gupta) Nephrology, Postgraduate Institute of Medical Education and Research, Chandigarh, India (Sharma) Internal Medicine, Postgraduate Institute of Medical Education and Research, Chandigarh, India (Gupta) Biostatistics, Postgraduate Institute of Medical Education and Research, Chandigarh, India
M. Rathi, Department of Nephrology, Postgraduate Institute of Medical Education and Research, Chandigarh, India
AN  - 72096818
AU  - Rathi, M.
AU  - Jaryal, A.
AU  - Goyal, A.
AU  - Sharma, A.
AU  - Gupta, P.
AU  - Gupta, K.
DA  - October
DB  - Embase
DO  - 10.1002/art.39448
DP  - Ovid Technologies
IS  - Suppl 10
KW  - human
lupus erythematosus nephritis
patient
low drug dose
American
college
rheumatology
health practitioner
female
arm
follow up
remission
anesthesia induction
avascular necrosis
herpes zoster
cytopenia
gastrointestinal symptom
death
treatment response
maintenance therapy
injection
infusion
pregnancy
excretion
infection
creatinine blood level
safety
prevention
relapse
adverse drug reaction
femur head
therapy
cyclophosphamide
azathioprine
mycophenolate mofetil
steroid
protein
methylprednisolone
LA  - English
M3  - Conference Abstract
N1  - American College of Rheumatology/Association of Rheumatology Health Professionals Annual Scientific Meeting, ACR/ARHP 2015. San Francisco, CA United States
PY  - 2015
SN  - 2326-5191
ST  - Outcomes in lupus nephritis patients previously randomized to receive either low dose cyclophosphamide versus oral mycophenolate mofetil on azathioprine maintenance
T2  - Arthritis and Rheumatology
TI  - Outcomes in lupus nephritis patients previously randomized to receive either low dose cyclophosphamide versus oral mycophenolate mofetil on azathioprine maintenance
UR  - https://ovidsp.ovid.com/ovidweb.cgi?T=JS&CSC=Y&NEWS=N&PAGE=fulltext&D=emed16&AN=72096818
VL  - 67
ID  - 127
ER  - 

TY  - JOUR
AB  - OBJECTIVE: To evaluate the efficacy and safety of rituximab in a randomized, double-blind, placebo-controlled phase III trial in patients with lupus nephritis treated concomitantly with mycophenolate mofetil (MMF) and corticosteroids. METHODS: Patients (n = 144) with class III or class IV lupus nephritis were randomized 1:1 to receive rituximab (1,000 mg) or placebo on days 1, 15, 168, and 182. The primary end point was renal response status at week 52. RESULTS: Rituximab depleted peripheral CD19+ B cells in 71 of 72 patients. The overall (complete and partial) renal response rates were 45.8% among the 72 patients receiving placebo and 56.9% among the 72 patients receiving rituximab (P = 0.18); partial responses accounted for most of the difference. The primary end point (superior response rate with rituximab) was not achieved. Eight placebo-treated patients and no rituximab-treated patients required cyclophosphamide rescue therapy through week 52. Statistically significant improvements in serum complement C3, C4, and anti-double-stranded DNA (anti-dsDNA) levels were observed among patients treated with rituximab. In both treatment groups, a reduction in anti-dsDNA levels greater than the median reduction was associated with reduced proteinuria. The rates of serious adverse events, including infections, were similar in both groups. Neutropenia, leukopenia, and hypotension occurred more frequently in the rituximab group. CONCLUSION: Although rituximab therapy led to more responders and greater reductions in anti-dsDNA and C3/C4 levels, it did not improve clinical outcomes after 1 year of treatment. The combination of rituximab with MMF and corticosteroids did not result in any new or unexpected safety signals.
AD  - Ohio State University, Columbus, OH 43210, USA. Brad.Rovin@osumc.edu
AN  - 22231479
AU  - Rovin, B. H.
AU  - Furie, R.
AU  - Latinis, K.
AU  - Looney, R. J.
AU  - Fervenza, F. C.
AU  - Sanchez-Guerrero, J.
AU  - Maciuca, R.
AU  - Zhang, D.
AU  - Garg, J. P.
AU  - Brunetta, P.
AU  - Appel, G.
C1  - ClinicalTrials.gov/NCT00282347
DA  - Apr
DB  - Medline
DO  - 10.1002/art.34359
DP  - NLM
ET  - 2012/01/11
IS  - 4
J2  - Arthritis and rheumatism
KW  - Adolescent
Adrenal Cortex Hormones
therapeutic use
Adult
Aged
Antibodies, Monoclonal, Murine-Derived
adverse effects
therapeutic use
Double-Blind Method
Drug Therapy, Combination
Female
Humans
Immunosuppressive Agents
adverse effects
therapeutic use
Lupus Nephritis
drug therapy
Male
Middle Aged
Mycophenolic Acid
analogs & derivatives
therapeutic use
Rituximab
Treatment Outcome
LA  - eng
N1  - 1529-0131
Rovin, Brad H
Furie, Richard
Latinis, Kevin
Looney, R John
Fervenza, Fernando C
Sanchez-Guerrero, Jorge
Maciuca, Romeo
Zhang, David
Garg, Jay P
Brunetta, Paul
Appel, Gerald
LUNAR Investigator Group
Clinical Trial, Phase III
Journal Article
Randomized Controlled Trial
Research Support, Non-U.S. Gov't
United States
Arthritis Rheum. 2012 Apr;64(4):1215-26. doi: 10.1002/art.34359. Epub 2012 Jan 9.
PY  - 2012
SN  - 0004-3591
SP  - 1215-26
ST  - Efficacy and safety of rituximab in patients with active proliferative lupus nephritis: the Lupus Nephritis Assessment with Rituximab study
T2  - Arthritis Rheum
TI  - Efficacy and safety of rituximab in patients with active proliferative lupus nephritis: the Lupus Nephritis Assessment with Rituximab study
VL  - 64
ID  - 89
ER  - 

TY  - JOUR
AB  - OBJECTIVE: To assess the efficacy and safety of sirukumab, an anti-interleukin-6 monoclonal antibody, for the treatment of patients with active lupus nephritis (LN). METHODS: Patients with class III or class IV LN (as determined by renal biopsy within 14 months of randomization) who had persistent proteinuria (>0.5 gm/day) despite receiving immunosuppressive therapy and who were being treated with stable doses of a renin-angiotensin system blocker were randomized (5:1) to receive treatment with sirukumab at a dose of 10 mg/kg intravenously (n = 21) or placebo (n = 4) every 4 weeks through week 24. The primary end point was the percent reduction in proteinuria (measured as the protein-to-creatinine [P:C] ratio in a 12-hour urine collection) from baseline to week 24. RESULTS: Twenty-five patients were enrolled, of whom 19 (76.0%) completed treatment through week 24 and 6 (24.0%) discontinued the study agent early, with 5 of the 6 discontinuing due to adverse events. At week 24, the median percent change in proteinuria from baseline to week 24 in sirukumab-treated patients was 0.0% (95% confidence interval -61.8, 39.6). In contrast, the 4 placebo-treated patients showed an increase in proteinuria (median percent reduction -43.3%) at week 24. Of note, a subset of 5 sirukumab-treated patients had ≥50% improvement in their P:C ratio through week 28. In the sirukumab group, 47.6% of patients experienced ≥1 serious adverse event through week 40; most were infection-related. No deaths or malignancies occurred. No serious adverse events were observed in the 4 placebo-treated patients. CONCLUSION: This proof-of-concept study did not demonstrate the anticipated efficacy nor did it demonstrate an acceptable safety profile for sirukumab treatment in this population of patients with active LN receiving concomitant immunosuppressive treatment.
AD  - Ohio State University and Ohio State University Wexner Medical Center, Columbus.
Amsterdam Rheumatology and Immunology Center, Amsterdam, The Netherlands).
Feinstein Institute for Medical Research, Northwell Health, Manhasset, New York.
Janssen Research & Development, LLC, Spring House, Pennsylvania.
Janssen Research & Development, San Carlos, California.
AN  - 27110697
AU  - Rovin, B. H.
AU  - van Vollenhoven, R. F.
AU  - Aranow, C.
AU  - Wagner, C.
AU  - Gordon, R.
AU  - Zhuang, Y.
AU  - Belkowski, S.
AU  - Hsu, B.
C1  - ClinicalTrials.gov/NCT01273389
C2  - PMC5129491
DA  - Sep
DB  - Medline
DO  - 10.1002/art.39722
DP  - NLM
ET  - 2016/04/26
IS  - 9
J2  - Arthritis & rheumatology (Hoboken, N.J.)
KW  - Adult
Antibodies, Monoclonal
adverse effects
therapeutic use
Antibodies, Monoclonal, Humanized
Double-Blind Method
Female
Humans
Lupus Nephritis
drug therapy
Male
Treatment Outcome
LA  - eng
N1  - 2326-5205
Rovin, Brad H
van Vollenhoven, Ronald F
Aranow, Cynthia
Wagner, Carrie
Gordon, Robert
Zhuang, Yanli
Belkowski, Stanley
Hsu, Benjamin
Journal Article
Multicenter Study
Randomized Controlled Trial
Arthritis Rheumatol. 2016 Sep;68(9):2174-83. doi: 10.1002/art.39722.
PY  - 2016
SN  - 2326-5191 (Print)
2326-5191
SP  - 2174-83
ST  - A Multicenter, Randomized, Double-Blind, Placebo-Controlled Study to Evaluate the Efficacy and Safety of Treatment With Sirukumab (CNTO 136) in Patients With Active Lupus Nephritis
T2  - Arthritis Rheumatol
TI  - A Multicenter, Randomized, Double-Blind, Placebo-Controlled Study to Evaluate the Efficacy and Safety of Treatment With Sirukumab (CNTO 136) in Patients With Active Lupus Nephritis
VL  - 68
ID  - 103
ER  - 

TY  - JOUR
AB  - INTRODUCTION: Lupus nephritis (LN) is a severe manifestation of systemic lupus erythematosus (SLE) that is usually treated with an extended course of intravenous (IV) cyclophosphamide (CYC). Given the side effects of this regimen, we evaluated the short-term efficacy and toxicity of a course of low-dose remission-inducing IV CYC followed by azathioprine (AZA) in a prospective controlled study among Egyptian patients with severe LN. PATIENTS AND METHODS: In this single center, prospective clinical trial, we assigned 46 SLE patients with diffuse proliferative glomerulonephritis to either a high-dose (a maximum of 1 g/dose) of IV CYC (HD-CYC) for six monthly pulses followed by two quarterly pulses or a fixed low-dose (500 mg/dose) of IV CYC (LD-CYC) for six fortnightly pulses with a cumulative dose of 3 g. Each regimen was followed by AZA. THE OBJECTIVE: To compare between efficacy, potential toxicity and outcome of parenteral LD-CYC versus HD-CYC therapy for severe LN. RESULTS: Twenty patients (2 male and 18 female) received fortnightly fixed LD-CYC while 26 (5 male and 21 female) received monthly HD-CYC therapy. At the end of the study (1 year after starting therapy), there was no difference either in patients' or in renal survival in both groups. Significant improvement of disease activity (SLE disease activity index) as well as rise of serum albumin was noticed with both regimens. Renal relapse was observed in 11.5% of HD-CYC patients and in none of the LD-CYC therapy patients. Treatment failure was seen in 5% and 3.4% (P = NS) of LD-CYC and HD-CYC patients, respectively. Infection (pneumonia and cellulitis) occurred in five patients in the LD-CYC group and four patients of HD-CYC; again this difference was not statistically significant. CONCLUSION: A remission-inducing regimen of LD-CYC (cumulative dose 3 g) followed by AZA for SLE patients with proliferative LN achieves clinical results comparable to those obtained with HD-CYC without serious infection in both regimens.
AD  - Nephrology Department, Urology and Nephrology center, University of Mansoura, Mansoura, Dakhlia 35555, Egypt. asabry20@yahoo.com
AN  - 18214709
AU  - Sabry, A.
AU  - Abo-Zenah, H.
AU  - Medhat, T.
AU  - Sheashaa, H.
AU  - Mahmoud, K.
AU  - El-Huseini, A.
DB  - Medline
DO  - 10.1007/s11255-007-9325-4
DP  - NLM
ET  - 2008/01/25
IS  - 1
J2  - International urology and nephrology
KW  - Adult
Cyclophosphamide
administration & dosage
Egypt
Female
Humans
Immunosuppressive Agents
administration & dosage
Lupus Nephritis
drug therapy
Male
Prospective Studies
Pulse Therapy, Drug
Remission Induction
LA  - eng
N1  - 1573-2584
Sabry, Alaa
Abo-Zenah, Hamdy
Medhat, Tarek
Sheashaa, Hussein
Mahmoud, Khaled
El-Huseini, Amr
Comparative Study
Journal Article
Randomized Controlled Trial
Netherlands
Int Urol Nephrol. 2009;41(1):153-61. doi: 10.1007/s11255-007-9325-4. Epub 2008 Jan 24.
PY  - 2009
SN  - 0301-1623
SP  - 153-61
ST  - A comparative study of two intensified pulse cyclophosphamide remission-inducing regimens for diffuse proliferative lupus nephritis: an Egyptian experience
T2  - Int Urol Nephrol
TI  - A comparative study of two intensified pulse cyclophosphamide remission-inducing regimens for diffuse proliferative lupus nephritis: an Egyptian experience
VL  - 41
ID  - 104
ER  - 

TY  - JOUR
AB  - Background/Purpose: The Aspreva Lupus Management Study (ALMS) demonstrated the efficacy of mycophenolate mofetil (MMF-a prodrug of MFA, mycophenolic acid) for both induction and maintenance of response in lupus nephritis. However, response is not uniform and it remains unresolved whether this relates to genetic variation in inosine monophosphate dehydrogenase (IMPDH).SNPs in IMPDH1 (rs2278294) and IMPDH2 (rs11706052) confer a higher risk of acute rejection in renal transplant recipients, and lymphocytes of mutant carriers (rs11706052) yieldan antiproliferative effect which is half that of subjects who are homozygous common. In addition, the ability of MMF to reduce pathogenic nitric oxide (NO) is attenuated in subjects carrying variant forms of IMPDH. Accordingly, this study was initiated to determine whether the clinical response of MMF and phenotype (NO levels) in ALMS associates with variants of IMPDH. Method(s): Subjects were 62 ALMS patients randomized to MMF in induction and/or maintenance.DNA and blood samples were obtained for evaluation of genetic variation and serum NO levels (colorimetric method, NO = nitrite + nitrate).Genotyping assignments were made based on a postread of the amplified genomic patient DNA by allelic discrimination and use of probes for IMPDH1 rs2278294 and IMPDH2 rs11706052 (Applied Biosystems).The allele calling rate of 62 DNA samples was 98% for rs2278294 and 100% for rs11706052.Assignments were verified by PCR amplification and direct sequencing.Both rs11706052 (IMPDH2) and rs2278294 (IMPDH1) were tested for departure from Hardy- Weinberg equilibrium (HWE) expectations. Result(s): Representation of the two candidate SNPs had no HWE deviation; the relatively frequent minor alleles were comparable to those in the dbSNP database and in agreement with allelic discrimination and direct sequencing.Patients were stratified into two groups: Group I defined as responders to MMF at induction and non-treatment failures at maintenance, and Group 2 non-responders at induction and treatment failures at maintenance.For the IMPDH2, rs11706052, the distribution of variant alleles was similar for subjects in both groups (10.5%vs 13.9% MAFfor Groups 1 (N=18) and 2 (N=19), respectively). Similar results were observed when the analysis was restricted to Hispanics (largest ethnic group). For the IMPDH1,rs2278294, no association was observed between groups (44.4%vs 44.7% MAF, Groups 1 vs Groups 2).With regard to NO, there was no association between genotypes at rs2278294 and levels (14.5+/-2.6 uM vs 20.4+/-2.8, P=0.30, homozygous variant (N=9) versus heterozygous + homozygous common (N=33), respectively). Conclusion(s): In distinction to renal transplant, genetic variation at IMPDH1 and IMPDH2 does not account for variability in the clinical response to MMF or levels of NO. These results should allay concerns regarding genetic testing of these alleles to predict efficacy of MMF in lupus.
AD  - (Schwartz, Patel, Clancy) New York University, School of Medicine, New York, NY, United States (Ginzler) SUNY-Downstate Medical Center, Brooklyn, NY, United States (Solomons) Vifor Pharma, United States (Buyon) NYU School of Medicine, New York, NY, United States
N. Schwartz, New York University, School of Medicine, New York, NY, United States
AN  - 70998834
AU  - Schwartz, N.
AU  - Patel, T.
AU  - Ginzler, E. M.
AU  - Solomons, N.
AU  - Buyon, J. P.
AU  - Clancy, R. M.
DA  - October
DB  - Embase
DO  - 10.1002/art.37735
DP  - Ovid Technologies
IS  - Suppl 10
KW  - rheumatology
human
lupus erythematosus nephritis
genetic variability
college
therapy
health practitioner
allele
kidney graft
patient
treatment failure
genotype
lymphocyte
genetic screening
ethnic group
graft recipient
data base
acute graft rejection
serum
blood sampling
risk
phenotype
antiproliferative activity
mutant
inosinate dehydrogenase
mycophenolic acid 2 morpholinoethyl ester
nitrate
nitrite
mycophenolic acid
nitric oxide
prodrug
DNA
LA  - English
M3  - Conference Abstract
N1  - Annual Scientific Meeting of the American College of Rheumatology and Association of Rheumatology Health Professionals 2012. Washington, DC United States
PY  - 2012
SN  - 0004-3591
SP  - S365
ST  - Response to MMF therapy for lupus nephritis is independent of genetic variation of inosine monophosphate dehydrogenase
T2  - Arthritis and Rheumatism
TI  - Response to MMF therapy for lupus nephritis is independent of genetic variation of inosine monophosphate dehydrogenase
UR  - https://ovidsp.ovid.com/ovidweb.cgi?T=JS&CSC=Y&NEWS=N&PAGE=fulltext&D=emed13&AN=70998834
VL  - 64
ID  - 114
ER  - 

TY  - JOUR
AB  - Background/Purpose: The Aspreva Lupus Management Study (ALMS) demonstrated the efficacy of mycophenolate mofetil (MMF-a prodrug of MFA, mycophenolic acid) for both induction and maintenance of response in lupus nephritis. However, response is not uniform and it remains unresolved whether this relates to genetic variation in inosine monophosphate dehydrogenase (IMPDH).SNPs in IMPDH1 (rs2278294) and IMPDH2 (rs11706052) confer a higher risk of acute rejection in renal transplant recipients, and lymphocytes of mutant carriers (rs11706052) yieldan antiproliferative effect which is half that of subjects who are homozygous common. In addition, the ability of MMF to reduce pathogenic nitric oxide (NO) is attenuated in subjects carrying variant forms of IMPDH. Accordingly, this study was initiated to determine whether the clinical response of MMF and phenotype (NO levels) in ALMS associates with variants of IMPDH. Method(s): Subjects were 62 ALMS patients randomized to MMF in induction and/or maintenance.DNA and blood samples were obtained for evaluation of genetic variation and serum NO levels (colorimetric method, NO = nitrite + nitrate).Genotyping assignments were made based on a postread of the amplified genomic patient DNA by allelic discrimination and use of probes for IMPDH1 rs2278294 and IMPDH2 rs11706052 (Applied Biosystems).The allele calling rate of 62 DNA samples was 98% for rs2278294 and 100% for rs11706052.Assignments were verified by PCR amplification and direct sequencing.Both rs11706052 (IMPDH2) and rs2278294 (IMPDH1) were tested for departure from Hardy- Weinberg equilibrium (HWE) expectations. Result(s): Representation of the two candidate SNPs had no HWE deviation; the relatively frequent minor alleles were comparable to those in the dbSNP database and in agreement with allelic discrimination and direct sequencing.Patients were stratified into two groups: Group I defined as responders to MMF at induction and non-treatment failures at maintenance, and Group 2 non-responders at induction and treatment failures at maintenance.For the IMPDH2, rs11706052, the distribution of variant alleles was similar for subjects in both groups (10.5%vs 13.9% MAFfor Groups 1 (N=18) and 2 (N=19), respectively). Similar results were observed when the analysis was restricted to Hispanics (largest ethnic group). For the IMPDH1,rs2278294, no association was observed between groups (44.4%vs 44.7% MAF, Groups 1 vs Groups 2).With regard to NO, there was no association between genotypes at rs2278294 and levels (14.5+/-2.6 uM vs 20.4+/-2.8, P=0.30, homozygous variant (N=9) versus heterozygous + homozygous common (N=33), respectively). Conclusion(s): In distinction to renal transplant, genetic variation at IMPDH1 and IMPDH2 does not account for variability in the clinical response to MMF or levels of NO. These results should allay concerns regarding genetic testing of these alleles to predict efficacy of MMF in lupus.
AD  - (Schwartz, Patel, Clancy) New York University, School of Medicine, New York, NY, United States (Ginzler) SUNY-Downstate Medical Center, Brooklyn, NY, United States (Solomons) Vifor Pharma, United States (Buyon) NYU School of Medicine, New York, NY, United States
N. Schwartz, New York University, School of Medicine, New York, NY, United States
AN  - 70998834
AU  - Schwartz, N.
AU  - Patel, T.
AU  - Ginzler, E. M.
AU  - Solomons, N.
AU  - Buyon, J. P.
AU  - Clancy, R. M.
DA  - October
DB  - Embase
DO  - 10.1002/art.37735
DP  - Ovid Technologies
IS  - Suppl 10
KW  - rheumatology
human
lupus erythematosus nephritis
genetic variability
college
therapy
health practitioner
allele
kidney graft
patient
treatment failure
genotype
lymphocyte
genetic screening
ethnic group
graft recipient
data base
acute graft rejection
serum
blood sampling
risk
phenotype
antiproliferative activity
mutant
inosinate dehydrogenase
mycophenolic acid 2 morpholinoethyl ester
nitrate
nitrite
mycophenolic acid
nitric oxide
prodrug
DNA
LA  - English
M3  - Conference Abstract
N1  - Annual Scientific Meeting of the American College of Rheumatology and Association of Rheumatology Health Professionals 2012. Washington, DC United States
PY  - 2012
SN  - 0004-3591
SP  - S365
ST  - Response to MMF therapy for lupus nephritis is independent of genetic variation of inosine monophosphate dehydrogenase
T2  - Arthritis and Rheumatism
TI  - Response to MMF therapy for lupus nephritis is independent of genetic variation of inosine monophosphate dehydrogenase
UR  - https://ovidsp.ovid.com/ovidweb.cgi?T=JS&CSC=Y&NEWS=N&PAGE=fulltext&D=emed13&AN=70998834
VL  - 64
ID  - 115
ER  - 

TY  - JOUR
AB  - We carried out a prospective randomized trial comparing pulse cyclophosphamide and pulse methylprednisolone in 29 patients with severe lupus nephritis in activity. Patients were assigned to one of two regimens: monthly pulse cyclophosphamide (0.5-1.0 g/m2 body surface area) for 4 months, followed by bimonthly doses for 4 months and quarterly doses for 6 months (14 patients) or pulse methylprednisolone (10-20 mg/kg weight) initially for 3 consecutive days and thereafter in the same intervals as the alternative regimen (15 patients). The mean follow-up was 15 months. Two patients in the cyclophosphamide group and three in the methylprednisolone group died. Renal failure (doubling of serum creatinine) developed in four patients in the cyclophosphamide group compared with five patients in the methylprednisolone group. Cumulative probability of not doubling serum creatinine was similar for cyclophosphamide and methylprednisolone groups (0.66 vs 0.69, respectively, P > 0.20, after 18 months). Cumulative probability of survival without renal failure was also not significantly different (0.61 and 0.63, respectively, P > 0.20, after 18 months). These results suggest that pulse cyclophosphamide is as effective as pulse methylprednisolone in preserving renal function in patients with severe lupus nephritis.
AD  - Division of Nephrology, Escola Paulista de Medicina, Sao Paulo, Brazil.
AN  - 7920609
AU  - Sesso, R.
AU  - Monteiro, M.
AU  - Sato, E.
AU  - Kirsztajn, G.
AU  - Silva, L.
AU  - Ajzen, H.
DA  - Apr
DB  - Medline
DO  - 10.1177/096120339400300209
DP  - NLM
ET  - 1994/04/01
IS  - 2
J2  - Lupus
KW  - Adult
Creatinine
blood
Cyclophosphamide
standards
therapeutic use
Dose-Response Relationship, Drug
Female
Humans
Lupus Nephritis
blood
drug therapy
Male
Methylprednisolone
standards
therapeutic use
LA  - eng
N1  - Sesso, R
Monteiro, M
Sato, E
Kirsztajn, G
Silva, L
Ajzen, H
Clinical Trial
Journal Article
Randomized Controlled Trial
Research Support, Non-U.S. Gov't
England
Lupus. 1994 Apr;3(2):107-12. doi: 10.1177/096120339400300209.
PY  - 1994
SN  - 0961-2033 (Print)
0961-2033
SP  - 107-12
ST  - A controlled trial of pulse cyclophosphamide versus pulse methylprednisolone in severe lupus nephritis
T2  - Lupus
TI  - A controlled trial of pulse cyclophosphamide versus pulse methylprednisolone in severe lupus nephritis
VL  - 3
ID  - 105
ER  - 

TY  - JOUR
AB  - The Phase III Aspreva Lupus Management Study (ALMS) will investigate mycophenolate mofetil (MMF) therapy for lupus nephritis (LN). Eligibility criteria include: 12-75 years of age; diagnosis of systemic lupus erythematosus according to revised American College of Rheumatology criteria; and biopsy-demonstrated LN (Class III-V). Randomized patients will receive open-label induction therapy with MMF or cyclophosphamide in combination with corticosteroids for 24 weeks. The primary efficacy endpoint is treatment response [decreased proteinuria and stabilized (within 25% of baseline) or improved serum creatinine level]. Patients achieving response or complete remission (normalization of all parameters) will be rerandomized to double-blind, placebo-controlled maintenance treatment with MMF or azathioprine, both plus corticosteroids. The maintenance phase primary endpoint is time to treatment failure. To detect a 15% rate improvement in the MMF group compared with cyclophosphamide, and to provide 90% power, a total of 358 patients will be required for the induction phase. On the basis of a projected 278 rerandomized patients, the maintenance phase will have 90% power to detect a difference between treatment groups assuming azathioprine and MMF three-year failure rates of 59.5% and 40.7%, respectively. Aspreva Lupus Management Study may provide invaluable comparative data on the efficacy and safety of MMF as LN induction and maintenance therapy.
AD  - Aspreva Pharmaceuticals Corp, Victoria, BC, Canada.
AN  - 18042591
AU  - Sinclair, A.
AU  - Appel, G.
AU  - Dooley, M. A.
AU  - Ginzler, E.
AU  - Isenberg, D.
AU  - Jayne, D.
AU  - Wofsy, D.
AU  - Solomons, N.
DB  - Medline
DO  - 10.1177/0961203307084712
DP  - NLM
ET  - 2007/11/29
IS  - 12
J2  - Lupus
KW  - Adolescent
Adrenal Cortex Hormones
therapeutic use
Adult
Aged
Anti-Inflammatory Agents, Non-Steroidal
therapeutic use
Child
Drug Therapy, Combination
Female
Humans
Lupus Nephritis
drug therapy
Male
Middle Aged
Mycophenolic Acid
analogs & derivatives
therapeutic use
Remission Induction
methods
LA  - eng
N1  - Sinclair, A
Appel, G
Dooley, M A
Ginzler, E
Isenberg, D
Jayne, D
Wofsy, D
Solomons, N
Clinical Trial, Phase III
Journal Article
Randomized Controlled Trial
Research Support, Non-U.S. Gov't
England
Lupus. 2007;16(12):972-80. doi: 10.1177/0961203307084712.
PY  - 2007
SN  - 0961-2033 (Print)
0961-2033
SP  - 972-80
ST  - Mycophenolate mofetil as induction and maintenance therapy for lupus nephritis: rationale and protocol for the randomized, controlled Aspreva Lupus Management Study (ALMS)
T2  - Lupus
TI  - Mycophenolate mofetil as induction and maintenance therapy for lupus nephritis: rationale and protocol for the randomized, controlled Aspreva Lupus Management Study (ALMS)
VL  - 16
ID  - 12
ER  - 

TY  - JOUR
AN  - 4104337
AU  - Steinberg, A. D.
AU  - Kaltreider, H. B.
AU  - Staples, P. J.
AU  - Goetzl, E. J.
AU  - Talal, N.
AU  - Decker, J. L.
DA  - Aug
DB  - Medline
DO  - 10.7326/0003-4819-75-2-165
DP  - NLM
ET  - 1971/08/01
IS  - 2
J2  - Annals of internal medicine
KW  - Administration, Oral
Adolescent
Adult
Antibodies, Antinuclear
analysis
Biopsy
Child
Clinical Trials as Topic
Complement System Proteins
analysis
Creatinine
blood
Cyclophosphamide
administration & dosage
therapeutic use
DNA
Female
Hematuria
complications
Humans
Immunoglobulin A
analysis
Immunoglobulin G
analysis
Kidney
pathology
Leukocyte Count
Lupus Erythematosus, Systemic
complications
diagnosis
drug therapy
Nephritis
complications
diagnosis
drug therapy
Neutrophils
Placebos
Prednisone
administration & dosage
therapeutic use
Proteinuria
complications
Pyuria
complications
Time Factors
Urine
cytology
gamma-Globulins
analysis
LA  - eng
N1  - Steinberg, A D
Kaltreider, H B
Staples, P J
Goetzl, E J
Talal, N
Decker, J L
Clinical Trial
Journal Article
Randomized Controlled Trial
United States
Ann Intern Med. 1971 Aug;75(2):165-71. doi: 10.7326/0003-4819-75-2-165.
PY  - 1971
SN  - 0003-4819 (Print)
0003-4819
SP  - 165-71
ST  - Cyclophosphamide in lupus nephritis: a controlled trial
T2  - Ann Intern Med
TI  - Cyclophosphamide in lupus nephritis: a controlled trial
VL  - 75
ID  - 107
ER  - 

TY  - JOUR
AB  - The purpose of this study was to assess long-term preservation of renal function in 111 patients with systemic lupus erythematosus and active glomerulonephritis who participated in a randomized treatment trial. Four different drug treatment programs, each of which allowed the use of low-dose oral prednisone in addition to the study drug(s), were compared with a regimen consisting solely of high-dose oral prednisone. Patients randomized to receive intravenous cyclophosphamide, oral cyclophosphamide, or oral azathioprine plus cyclophosphamide had significantly better preservation of renal function than did patients who were randomized to receive prednisone only. Results in the azathioprine group did not differ from those in the prednisone-only group. Cyclophosphamide appears to have long-term benefit in the delay or prevention of end-stage renal disease in patients with lupus nephritis.
AD  - Arthritis and Rheumatism Branch, National Institute of Arthritis and Musculoskeletal and Skin Diseases, National Institutes of Health, Bethesda, Maryland 20892.
AN  - 1859488
AU  - Steinberg, A. D.
AU  - Steinberg, S. C.
DA  - Aug
DB  - Medline
DO  - 10.1002/art.1780340803
DP  - NLM
ET  - 1991/08/01
IS  - 8
J2  - Arthritis and rheumatism
KW  - Administration, Oral
Adolescent
Adult
Azathioprine
administration & dosage
pharmacology
therapeutic use
Cyclophosphamide
administration & dosage
pharmacology
therapeutic use
Dose-Response Relationship, Drug
Drug Therapy, Combination
Follow-Up Studies
Humans
Injections, Intravenous
Kidney
drug effects
physiology
Kidney Failure, Chronic
mortality
physiopathology
Lupus Nephritis
drug therapy
epidemiology
physiopathology
Middle Aged
Prednisone
administration & dosage
pharmacology
therapeutic use
Prospective Studies
Risk Factors
Time Factors
LA  - eng
N1  - Steinberg, A D
Steinberg, S C
Clinical Trial
Comparative Study
Journal Article
Randomized Controlled Trial
United States
Arthritis Rheum. 1991 Aug;34(8):945-50. doi: 10.1002/art.1780340803.
PY  - 1991
SN  - 0004-3591 (Print)
0004-3591
SP  - 945-50
ST  - Long-term preservation of renal function in patients with lupus nephritis receiving treatment that includes cyclophosphamide versus those treated with prednisone only
T2  - Arthritis Rheum
TI  - Long-term preservation of renal function in patients with lupus nephritis receiving treatment that includes cyclophosphamide versus those treated with prednisone only
VL  - 34
ID  - 43
ER  - 

TY  - JOUR
AB  - BACKGROUND: In the MAINTAIN Nephritis Trial, azathioprine (AZA) and mycophenolate mofetil (MMF) were compared as maintenance immunosuppressive treatment of proliferative lupus nephritis (LN) after a short-course of intravenous cyclophosphamide. Here, we compare the pathological findings on repeat kidney biopsies between the two groups. METHODS: Per protocol, repeat renal biopsies were obtained in 30 patients (16 AZA and 14 MMF) at 2 years (±6 months). Baseline and follow-up biopsies were graded according to the International Society of Nephrology/Renal Pathological Society (ISN/RPS) classification. The activity and chronicity indices (AI, CI) were calculated using two different semiquantitative scoring systems (Morel-Maroger and National Institutes of Health). Statistics were performed by non-parametric tests. RESULTS: The clinical characteristics of the 30 re-biopsied patients only marginally differ from the entire MAINTAIN cohort (105 patients). Clinical baseline and follow-up characteristics of AZA- and MMF-treated re-biopsied patients did not differ. Time (SD) to repeat renal biopsy was 25.0 (2.0) and 26.5 (3.3) months in AZA and MMF patients, respectively. More patients had normal renal biopsies or Classes I/II/V LN at follow-up compared to baseline and conversely, less patients had Class IV LN at follow-up. In both groups, the AI statistically decreased at follow-up compared to baseline, while the CI slightly, but significantly, increased. No differences could be detected between the groups. CONCLUSION: Centralized pathological analyses, including ISN/RPS classification and comparisons of AI/CI, failed to find differences between MMF and AZA at 2 years, a result well in line with the absence of difference in long-term clinical outcome reported elsewhere.
AD  - Department of Rheumatology, Cliniques Universitaires Saint-Luc, Université Catholique de Louvain, Brussels, Belgium.
AN  - 22110048
AU  - Stoenoiu, M. S.
AU  - Aydin, S.
AU  - Tektonidou, M.
AU  - Ravelingien, I.
AU  - le Guern, V.
AU  - Fiehn, C.
AU  - Remy, P.
AU  - Delahousse, M.
AU  - Petera, P.
AU  - Quémeneur, T.
AU  - Vasconcelos, C.
AU  - D'Cruz, D.
AU  - Gilboe, I. M.
AU  - Jadoul, M.
AU  - Karras, A.
AU  - Depresseux, G.
AU  - Guillevin, L.
AU  - Cervera, R.
AU  - Cosyns, J. P.
AU  - Houssiau, F. A.
DA  - May
DB  - Medline
DO  - 10.1093/ndt/gfr553
DP  - NLM
ET  - 2011/11/24
IS  - 5
J2  - Nephrology, dialysis, transplantation : official publication of the European Dialysis and Transplant Association - European Renal Association
KW  - Adolescent
Adult
Azathioprine
therapeutic use
Biopsy
adverse effects
Female
Follow-Up Studies
Humans
Immunosuppressive Agents
therapeutic use
Incidence
Kidney
pathology
Lupus Nephritis
drug therapy
pathology
Male
Middle Aged
Mycophenolic Acid
analogs & derivatives
therapeutic use
Pain
epidemiology
Treatment Outcome
Young Adult
LA  - eng
N1  - 1460-2385
Stoenoiu, Maria S
Aydin, Selda
Tektonidou, Maria
Ravelingien, Isabelle
le Guern, Véronique
Fiehn, Christoph
Remy, Philippe
Delahousse, Michel
Petera, Peter
Quémeneur, Thomas
Vasconcelos, Carlos
D'Cruz, David
Gilboe, Inge-Magrethe
Jadoul, Michel
Karras, Alexandre
Depresseux, Geneviève
Guillevin, Loïc
Cervera, Ricard
Cosyns, Jean-Pierre
Houssiau, Frédéric A
MAINTAIN Nephritis Trial Group
Comparative Study
Journal Article
Randomized Controlled Trial
England
Nephrol Dial Transplant. 2012 May;27(5):1924-30. doi: 10.1093/ndt/gfr553. Epub 2011 Nov 22.
PY  - 2012
SN  - 0931-0509
SP  - 1924-30
ST  - Repeat kidney biopsies fail to detect differences between azathioprine and mycophenolate mofetil maintenance therapy for lupus nephritis: data from the MAINTAIN Nephritis Trial
T2  - Nephrol Dial Transplant
TI  - Repeat kidney biopsies fail to detect differences between azathioprine and mycophenolate mofetil maintenance therapy for lupus nephritis: data from the MAINTAIN Nephritis Trial
VL  - 27
ID  - 91
ER  - 

TY  - JOUR
AB  - The present study aimed to evaluate the efficacy and safety of combination of cyclophosphamide (CTX) and mycophenolate mofetil (MMF) as induction treatment in Chinese patients with class IV lupus nephritis (LN). 82 patients were randomly divided into control (CTX, n=40) and test (CTX+MMF, n=42) groups, and they received monthly dose of 0.75 g/m(2) of body surface area of CTX and monthly dose of 0.4 g/m(2) CTX plus 1.0 g/d MMF, respectively. Patients were followed up for six months after treatment; and their efficacy rates, complete remission rates, adverse events, and certain indices in blood were compared between the two groups. Compared with the baseline levels, significant differences in the levels of hemoglobin, urinary proteins, albumin, serum creatinine, erythrocyte sedimentation rate, complement C3 and anti-dsDNA were observed after treatment in both groups (P<0.05). While the two groups did not differ significantly after treatment (P>0.05). There was a trend toward higher complete remission (54.8%) and efficacy rates (88.1%) after treatment in the test group without statistical significance. However, the incidence rate of gastrointestinal reactions (7.1%) and infections (11.9%) in the test group were significantly lower than the control group (P<0.05). The efficacy of lower dose of CTX combined with MMF as induction therapy for LN was not lower than the traditional treatment with CTX. Moreover, the low dose of CTX in combination with MMF could result in lesser adverse events and improved safety.
AD  - Department of Nephropathy, The Third Xiangya Hospital of Central South University Changsha 410013, Hunan Province, China.
AN  - 26885107
AU  - Sun, J.
AU  - Zhang, H.
AU  - Ji, Y.
AU  - Gui, M.
AU  - Yi, B.
AU  - Wang, J.
AU  - Jiang, J.
C2  - PMC4723952
DB  - PubMed-not-MEDLINE
DP  - NLM
ET  - 2016/02/18
IS  - 11
J2  - International journal of clinical and experimental medicine
LA  - eng
N1  - 1940-5901
Sun, Jian
Zhang, Hao
Ji, Ying
Gui, Ming
Yi, Bin
Wang, Jianwen
Jiang, Juan
Journal Article
Lupus nephritis
combination therapy
cyclophosphamide
mycophenolate mofetil
Int J Clin Exp Med. 2015 Nov 15;8(11):21572-8. eCollection 2015.
PY  - 2015
SN  - 1940-5901 (Print)
1940-5901
SP  - 21572-8
ST  - Efficacy and safety of cyclophosphamide combined with mycophenolate mofetil for induction treatment of class IV lupus nephritis
T2  - Int J Clin Exp Med
TI  - Efficacy and safety of cyclophosphamide combined with mycophenolate mofetil for induction treatment of class IV lupus nephritis
VL  - 8
ID  - 108
ER  - 

TY  - JOUR
AB  - The safety and efficacy of mycophenolate mofetil (MMF) were evaluated in adolescent patients with systemic lupus erythematosus and active or active/chronic class III-V lupus nephritis. During the 24-week induction phase, patients were randomized to oral MMF (target dose 3.0 g/day) or intravenous cyclophosphamide (IVC) (0.5-1.0 g/m(2)/month), plus prednisone. Response was defined as a decrease in 24-hour urine protein:creatinine ratio (P:Cr) to < 3 in patients with baseline nephrotic range proteinuria, or by ≥ 50% if subnephrotic baseline proteinuria, and stabilization (± 25%) or improvement in serum creatinine. In the 36-month maintenance phase, induction therapy responders were randomized 1:1 to MMF (1.0 g twice daily) or oral azathioprine (AZA) (2 mg/kg/day), plus prednisone. In the induction phase, 10 patients received MMF and 14 received IVC; 15 (62.5%) achieved treatment response (MMF, 7 (70%); IVC, 8/15 (57.1%); p = 0.53, odds ratio (95% confidence interval) 2.0 (0.2, 15.5)). There was a non-statistically significant difference in maintenance of response to MMF (7/8; 87.5%) versus AZA (3/8; 37.5%). Seven patients withdrew (MMF, 2; AZA, 5). During both phases, rates of serious adverse events were similar in both arms. During both phases treatment response with MMF was as effective as the comparator.
AD  - Boston Children's Hospital, Boston, MA 02115, USA.
AN  - 22922564
AU  - Sundel, R.
AU  - Solomons, N.
AU  - Lisk, L.
C1  - ClinicalTrials.gov/NCT00377637
DA  - Nov
DB  - Medline
DO  - 10.1177/0961203312458466
DP  - NLM
ET  - 2012/08/28
IS  - 13
J2  - Lupus
KW  - Administration, Oral
Adolescent
Age Factors
Asia
Azathioprine
therapeutic use
Biomarkers
blood
Creatinine
blood
Cyclophosphamide
therapeutic use
Double-Blind Method
Drug Therapy, Combination
Europe
Female
Humans
Immunosuppressive Agents
administration & dosage
adverse effects
therapeutic use
Lupus Nephritis
blood
complications
diagnosis
drug therapy
Male
Mycophenolic Acid
administration & dosage
adverse effects
analogs &
derivatives
therapeutic use
Odds Ratio
Prednisone
therapeutic use
Prospective Studies
Proteinuria
drug therapy
etiology
South America
Time Factors
Treatment Outcome
United States
LA  - eng
N1  - 1477-0962
Sundel, R
Solomons, N
Lisk, L
Aspreva Lupus Management Study (ALMS) Group
18475/ARC_/Arthritis Research UK/United Kingdom
18475/VAC_/Versus Arthritis/United Kingdom
Clinical Trial, Phase III
Comparative Study
Journal Article
Multicenter Study
Randomized Controlled Trial
Research Support, Non-U.S. Gov't
England
Lupus. 2012 Nov;21(13):1433-43. doi: 10.1177/0961203312458466. Epub 2012 Aug 24.
PY  - 2012
SN  - 0961-2033
SP  - 1433-43
ST  - Efficacy of mycophenolate mofetil in adolescent patients with lupus nephritis: evidence from a two-phase, prospective randomized trial
T2  - Lupus
TI  - Efficacy of mycophenolate mofetil in adolescent patients with lupus nephritis: evidence from a two-phase, prospective randomized trial
VL  - 21
ID  - 13
ER  - 

TY  - JOUR
AB  - OBJECTIVE: To report the 10-year follow-up of the MAINTAIN Nephritis Trial comparing azathioprine (AZA) and mycophenolate mofetil (MMF) as maintenance therapy of proliferative lupus nephritis, and to test different definitions of early response as predictors of long-term renal outcome. METHODS: In 2014, data on survival, kidney function, 24 h proteinuria, renal flares and other outcomes were collected for the 105 patients randomised between 2002 and 2006, except in 13 lost to follow-up. RESULTS: Death (2 and 3 in the AZA and MMF groups, respectively) and end-stage renal disease (1 and 3, respectively) were rare events. Time to renal flare (22 and 19 flares in AZA and MMF groups, respectively) did not differ between AZA and MMF patients. Patients with good long-term renal outcome had a much more stringent early decrease of 24 h proteinuria compared with patients with poor outcome. The positive predictive value of a 24 h proteinuria <0.5 g/day at 3 months, 6 months and 12 months for a good long-term renal outcome was excellent (between 89% and 92%). Inclusion of renal function and urinalysis in the early response criteria did not impact the value of early proteinuria decrease as long-term prognostic marker. CONCLUSIONS: The long-term follow-up data of the MAINTAIN Nephritis Trial do not indicate that MMF is superior to AZA as maintenance therapy in a Caucasian population suffering from proliferative lupus nephritis. Moreover, we confirm the excellent positive predictive value of an early proteinuria decrease for long-term renal outcome. TRIAL REGISTRATION NUMBER: NCT00204022.
AD  - Rheumatology Department, Cliniques Universitaires Saint-Luc, Université catholique de Louvain, Brussels, Belgium.
Louise Coote Lupus Unit, St Thomas' Hospital, London, UK.
Nephrology Department, Hôpital Henri Mondor, Créteil, France.
Clinical Immunology Unit, Hospital Santo Antonio, ICBAS, Porto, Portugal.
ACURA Center for Rheumatic Diseases, Baden-Baden, Germany.
Department of General Internal Medicine, Hospital Regional Universitario Carlos Haya, Malaga, Spain.
Rheumatology Department, Rikshospitalet University Hospital, Oslo, Norway.
First Department of Internal Medicine, National University of Athens, Athens, Greece.
General Internal Medicine Department, UZ Gasthuisberg, Katholieke Universiteit Leuven, Leuven, Belgium.
Rheumatology Department, Onze-Lieve-Vrouw Ziekenhuis, Aalst, Belgium.
General Internal Medicine Department, Hôpital Cochin, Paris, France.
Department of Autoimmune Diseases, Hospital Clinic, Barcelona, Catalonia, Spain.
AN  - 25757867
AU  - Tamirou, F.
AU  - D'Cruz, D.
AU  - Sangle, S.
AU  - Remy, P.
AU  - Vasconcelos, C.
AU  - Fiehn, C.
AU  - Ayala Guttierez Mdel, M.
AU  - Gilboe, I. M.
AU  - Tektonidou, M.
AU  - Blockmans, D.
AU  - Ravelingien, I.
AU  - le Guern, V.
AU  - Depresseux, G.
AU  - Guillevin, L.
AU  - Cervera, R.
AU  - Houssiau, F. A.
C1  - ClinicalTrials.gov/NCT00204022
C2  - PMC4789692
DA  - Mar
DB  - Medline
DO  - 10.1136/annrheumdis-2014-206897
DP  - NLM
ET  - 2015/03/12
IS  - 3
J2  - Annals of the rheumatic diseases
KW  - Adult
Azathioprine
therapeutic use
Disease Progression
Female
Follow-Up Studies
Humans
Immunosuppressive Agents
therapeutic use
Kidney Failure, Chronic
Longitudinal Studies
Lupus Nephritis
drug therapy
Maintenance Chemotherapy
Male
Middle Aged
Mycophenolic Acid
analogs & derivatives
therapeutic use
Proteinuria
Treatment Outcome
LA  - eng
N1  - 1468-2060
Tamirou, Farah
D'Cruz, David
Sangle, Shirish
Remy, Philippe
Vasconcelos, Carlos
Fiehn, Christoph
Ayala Guttierez, Maria del Mar
Gilboe, Inge-Magrethe
Tektonidou, Maria
Blockmans, Daniel
Ravelingien, Isabelle
le Guern, Véronique
Depresseux, Geneviève
Guillevin, Loïc
Cervera, Ricard
Houssiau, Frédéric A
MAINTAIN Nephritis Trial Group
Comparative Study
Journal Article
Randomized Controlled Trial
Lupus Nephritis
Outcomes research
Treatment
Ann Rheum Dis. 2016 Mar;75(3):526-31. doi: 10.1136/annrheumdis-2014-206897. Epub 2015 Mar 10.
PY  - 2016
SN  - 0003-4967 (Print)
0003-4967
SP  - 526-31
ST  - Long-term follow-up of the MAINTAIN Nephritis Trial, comparing azathioprine and mycophenolate mofetil as maintenance therapy of lupus nephritis
T2  - Ann Rheum Dis
TI  - Long-term follow-up of the MAINTAIN Nephritis Trial, comparing azathioprine and mycophenolate mofetil as maintenance therapy of lupus nephritis
VL  - 75
ID  - 92
ER  - 

TY  - JOUR
AB  - BACKGROUND: Although an early decrease in proteinuria has been correlated with good long-term renal outcome in lupus nephritis (LN), studies aimed at defining a cut-off proteinuria value are missing, except a recent analysis performed on patients randomised in the Euro-Lupus Nephritis Trial, demonstrating that a target value of 0.8 g/day at month 12 optimised sensitivity and specificity for the prediction of good renal outcome. The objective of the current work is to validate this target in another LN study, namely the MAINTAIN Nephritis Trial (MNT). METHODS: Long-term (at least 7 years) renal function data were available for 90 patients randomised in the MNT. Receiver operating characteristic curves were built to test the performance of proteinuria measured within the 1st year as short-term predictor of long-term renal outcome. We calculated the positive and negative predictive values (PPV, NPV). RESULTS: After 12 months of treatment, achievement of a proteinuria <0.7 g/day best predicted good renal outcome, with a sensitivity and a specificity of 71% and 75%, respectively. The PPV was high (94%) but the NPV low (29%). Addition of the requirement of urine red blood cells ≤5/hpf as response criteria at month 12 reduced sensitivity from 71% to 41%. CONCLUSIONS: In this cohort of mainly Caucasian patients suffering from a first episode of LN in most cases, achievement of a proteinuria <0.7 g/day at month 12 best predicts good outcome at 7 years and inclusion of haematuria in the set of criteria at month 12 undermines the sensitivity of early proteinuria decrease for the prediction of good outcome. The robustness of these conclusions stems from the very similar results obtained in two distinct LN cohorts. TRIAL REGISTRATION NUMBER: NCT00204022.
AD  - Rheumatology Department , Cliniques Universitaires Saint-Luc, Pôle de Pathologies Rhumatismales Inflammatoires et Systémiques, Université catholique de Louvain , Bruxelles , Belgium.
Division of Rheumatology , Russell/Engelman Research Center, University of California, San Francisco , San Francisco, California , USA.
The Feinstein Institute for Medical Research , Manhasset, New York , USA.
Ohio State University, Wexner Medical Center , Columbus, Ohio , USA.
Department of Autoimmune Diseases , Hospital Clinic, Universitat de Barcelona , Barcelona, Catalonia , Spain.
AN  - 26629352
AU  - Tamirou, F.
AU  - Lauwerys, B. R.
AU  - Dall'Era, M.
AU  - Mackay, M.
AU  - Rovin, B.
AU  - Cervera, R.
AU  - Houssiau, F. A.
C1  - ClinicalTrials.gov/NCT00204022
C2  - PMC4654096
DB  - PubMed-not-MEDLINE
DO  - 10.1136/lupus-2015-000123
DP  - NLM
ET  - 2015/12/03
IS  - 1
J2  - Lupus science & medicine
LA  - eng
N1  - 2053-8790
Tamirou, Farah
Lauwerys, Bernard R
Dall'Era, Maria
Mackay, Meggan
Rovin, Brad
Cervera, Ricard
Houssiau, Frédéric A
MAINTAIN Nephritis Trial Investigators
Journal Article
Lupus Nephritis
Outcomes research
proteinuria
Lupus Sci Med. 2015 Nov 12;2(1):e000123. doi: 10.1136/lupus-2015-000123. eCollection 2015.
PY  - 2015
SN  - 2053-8790 (Print)
2053-8790
SP  - e000123
ST  - A proteinuria cut-off level of 0.7 g/day after 12 months of treatment best predicts long-term renal outcome in lupus nephritis: data from the MAINTAIN Nephritis Trial
T2  - Lupus Sci Med
TI  - A proteinuria cut-off level of 0.7 g/day after 12 months of treatment best predicts long-term renal outcome in lupus nephritis: data from the MAINTAIN Nephritis Trial
VL  - 2
ID  - 93
ER  - 

TY  - JOUR
AB  - BACKGROUND: Cyclophosphamide, in combination with corticosteroids, has been first-line treatment for inducing disease remission for proliferative lupus nephritis, reducing death at five years from over 50% in the 1950s and 1960s to less than 10% in recent years. Several treatment strategies designed to improve remission rates and minimise toxicity have become available. Treatments, including mycophenolate mofetil (MMF) and calcineurin inhibitors, alone and in combination, may have equivalent or improved rates of remission, lower toxicity (less alopecia and ovarian failure) and uncertain effects on death, end-stage kidney disease (ESKD) and infection. This is an update of a Cochrane review first published in 2004 and updated in 2012. OBJECTIVES: Our objective was to assess the evidence and evaluate the benefits and harms of different immunosuppressive treatments in people with biopsy-proven lupus nephritis. The following questions relating to management of proliferative lupus nephritis were addressed: 1) Are new immunosuppressive agents superior to or as effective as cyclophosphamide plus corticosteroids? 2) Which agents, dosages, routes of administration and duration of therapy should be used? 3) Which toxicities occur with the different treatment regimens? SEARCH METHODS: We searched the Cochrane Kidney and Transplant Specialised Register up to 2 March 2018 with support from the Cochrane Information Specialist using search terms relevant to this review. Studies in the Specialised Register are identified through searches of CENTRAL, MEDLINE, and EMBASE, conference proceedings, the International Clinical Trials Register (ICTRP) Search Portal and ClinicalTrials.gov. SELECTION CRITERIA: Randomised controlled trials (RCTs) and quasi-RCTs comparing any immunosuppressive treatment for biopsy-proven class III, IV, V+III and V+VI lupus nephritis in adult or paediatric patients were included. DATA COLLECTION AND ANALYSIS: Data were abstracted and the risks of bias were assessed independently by two authors. Dichotomous outcomes were calculated as risk ratio (RR) and measures on continuous scales calculated as mean differences (MD) with 95% confidence intervals (CI). The primary outcomes were death (all causes) and complete disease remission for induction therapy and disease relapse for maintenance therapy. Evidence certainty was determined using GRADE. MAIN RESULTS: In this review update, 26 new studies were identified, to include 74 studies involving 5175 participants overall. Twenty-nine studies included children under the age of 18 years with lupus nephritis, however only two studies exclusively examined the treatment of lupus nephritis in patients less than 18 years of age.Induction therapy Sixty-seven studies (4791 participants; median 12 months duration (range 2.5 to 48 months)) reported induction therapy. The effects of all treatment strategies on death (all causes) and ESKD were uncertain (very low certainty evidence) as this outcome occurred very infrequently. Compared with intravenous (IV) cyclophosphamide, MMF may have increased complete disease remission (RR 1.17, 95% CI 0.97 to 1.42; low certainty evidence), although the range of effects includes the possibility of little or no difference.Compared to IV cyclophosphamide, MMF is probably associated with decreased alopecia (RR 0.29, 95% CI 0.19 to 0.46; 170 less (129 less to 194 less) per 1000 people) (moderate certainty evidence), increased diarrhoea (RR 2.42, 95% CI 1.64 to 3.58; 142 more (64 more to 257 more) per 1000 people) (moderate certainty evidence) and may have made little or no difference to major infection (RR 1.02, 95% CI 0.67 to 1.54; 2 less (38 less to 62 more) per 1000 people) (low certainty evidence). It is uncertain if MMF decreased ovarian failure compared to IV cyclophosphamide because the certainty of the evidence was very low (RR 0.36, 95% CI 0.06 to 2.18; 26 less (39 less to 49 more) per 1000 people). Studies were not generally designed to measure ESKD.MMF combined with tacrolimus may have increased complete disease remission (RR 2.38, 95% CI 1.07 to 5.30; 336 more (17 to 1048 more) per 1000 people (low certainty evidence) compared with IV cyclophosphamide, however the effects on alopecia, diarrhoea, ovarian failure, and major infection remain uncertain. Compared to standard of care, the effects of biologics on most outcomes were uncertain because of low to very low certainty of evidence.Maintenance therapyNine studies (767 participants; median 30 months duration (range 6 to 63 months)) reported maintenance therapy. In maintenance therapy, disease relapse is probably increased with azathioprine compared with MMF (RR 1.75, 95% CI 1.20 to 2.55; 114 more (30 to 236 more) per 1000 people (moderate certainty evidence). Multiple other interventions were compared as maintenance therapy, but patient-outcome data were sparse leading to imprecise estimates. AUTHORS' CONCLUSIONS: In this review update, studies assessing treatment for proliferative lupus nephritis were not designed to assess death (all causes) or ESKD. MMF may lead to increased complete disease remission compared with IV cyclophosphamide, with an acceptable adverse event profile, although evidence certainty was low and included the possibility of no difference. Calcineurin combined with lower dose MMF may improve induction of disease remission compared with IV cyclophosphamide, but the comparative safety profile of these therapies is uncertain. Azathioprine may increase disease relapse as maintenance therapy compared with MMF.
AD  - Sydney School of Public Health, The University of Sydney, Sydney, NSW, Australia, 2006.
AN  - 29957821
AU  - Tunnicliffe, D. J.
AU  - Palmer, S. C.
AU  - Henderson, L.
AU  - Masson, P.
AU  - Craig, J. C.
AU  - Tong, A.
AU  - Singh-Grewal, D.
AU  - Flanc, R. S.
AU  - Roberts, M. A.
AU  - Webster, A. C.
AU  - Strippoli, G. F.
C2  - PMC6513226
DA  - Jun 29
DB  - Medline
DO  - 10.1002/14651858.CD002922.pub4
DP  - NLM
ET  - 2018/06/30
IS  - 6
J2  - The Cochrane database of systematic reviews
KW  - Adult
Azathioprine
adverse effects
therapeutic use
Calcineurin
therapeutic use
Child
Cyclophosphamide
adverse effects
therapeutic use
Female
Glucocorticoids
adverse effects
therapeutic use
Humans
Immunosuppressive Agents
adverse effects
therapeutic use
Induction Chemotherapy
methods
Lupus Nephritis
drug therapy
Maintenance Chemotherapy
methods
Male
Mycophenolic Acid
analogs & derivatives
therapeutic use
Randomized Controlled Trials as Topic
Recurrence
Tacrolimus
adverse effects
therapeutic use
L1  - internal-pdf://2556416023/Tunnicliffe_et_al-2018-Cochrane_Database_of_Sy.pdf
LA  - eng
N1  - 1469-493x
Tunnicliffe, David J
Palmer, Suetonia C
Henderson, Lorna
Masson, Philip
Craig, Jonathan C
Tong, Allison
Singh-Grewal, Davinder
Flanc, Robert S
Roberts, Matthew A
Webster, Angela C
Strippoli, Giovanni Fm
Journal Article
Meta-Analysis
Research Support, Non-U.S. Gov't
Review
Systematic Review
Cochrane Database Syst Rev. 2018 Jun 29;6(6):CD002922. doi: 10.1002/14651858.CD002922.pub4.
PY  - 2018
SN  - 1361-6137
SP  - Cd002922
ST  - Immunosuppressive treatment for proliferative lupus nephritis
T2  - Cochrane Database Syst Rev
TI  - Immunosuppressive treatment for proliferative lupus nephritis
VL  - 6
ID  - 1
ER  - 

TY  - JOUR
AB  - OBJECTIVE: To assess the efficacy of pulse/synchronization cyclophosphamide/apheresis in patients with proliferative lupus nephritis. METHODS: Eighteen patients with Class III or IV renal biopsies and chronicity indices <6 were prospectively randomized to receive 6 courses of parenteral cyclophosphamide over 8 months along with prednisone. Nine of these patients also received 3 daily plasmaphereses prior to each of the 6 courses of cyclophosphamide. Assessments compiled at 6 and 24 months included serum creatinine, albumin, anti DNA, 24-hour urine protein, and C3 complement along with SLAM scores. RESULTS: Two out of nine patients in each group evolved end stage renal disease and 3/9 patients in each group went into a renal remission at 24 months. Serum albumin, C3 complement, and SLAM scores improved in both groups, and anti-DNA improved in the pulse/synchronization patients (P < 0.025). No intergroup comparisons were significant. CONCLUSION: The addition of pulse/synchronization apheresis to cyclophosphamide therapy does not improve the course of patients with proliferative lupus nephritis.
AD  - Department of Medicine and Pathology and Laboratory Medicine, Cedars-Sinai/UCLA School of Medicine, Los Angeles, California, USA.
AN  - 9886795
AU  - Wallace, D. J.
AU  - Goldfinger, D.
AU  - Pepkowitz, S. H.
AU  - Fichman, M.
AU  - Metzger, A. L.
AU  - Schroeder, J. O.
AU  - Euler, H. H.
DB  - Medline
DO  - 10.1002/(sici)1098-1101(1998)13:4<163::aid-jca4>3.0.co;2-1
DP  - NLM
ET  - 1999/01/14
IS  - 4
J2  - Journal of clinical apheresis
KW  - Adult
Blood Component Removal
methods
Cell Division
drug effects
Combined Modality Therapy
Cyclophosphamide
administration & dosage
Drug Administration Schedule
Female
Humans
Immunosuppressive Agents
administration & dosage
Lupus Nephritis
therapy
LA  - eng
N1  - Wallace, D J
Goldfinger, D
Pepkowitz, S H
Fichman, M
Metzger, A L
Schroeder, J O
Euler, H H
Clinical Trial
Journal Article
Randomized Controlled Trial
United States
J Clin Apher. 1998;13(4):163-6. doi: 10.1002/(sici)1098-1101(1998)13:4<163::aid-jca4>3.0.co;2-1.
PY  - 1998
SN  - 0733-2459 (Print)
0733-2459
SP  - 163-6
ST  - Randomized controlled trial of pulse/synchronization cyclophosphamide/apheresis for proliferative lupus nephritis
T2  - J Clin Apher
TI  - Randomized controlled trial of pulse/synchronization cyclophosphamide/apheresis for proliferative lupus nephritis
VL  - 13
ID  - 109
ER  - 

TY  - JOUR
AB  - BACKGROUND: Mycophenolate mofetil (MMF) frequently is used as an alternative to intravenous cyclophosphamide to treat lupus nephritis. Whether MMF is adequate for patients with severely decreased kidney function at the time of treatment is uncertain. STUDY DESIGN: We conducted a post hoc subgroup analysis of patients with low estimated glomerular filtration rates (eGFRs) from a large trial of MMF compared to cyclophosphamide in lupus nephritis. SETTINGS & PARTICIPANTS: We included all patients with an eGFR <30 mL/min/1.73 m(2) from the Aspreva Lupus Management Study (ALMS). INTERVENTION: MMF (target, 3 g/d) compared to monthly intravenous cyclophosphamide (0.5-1 g/m(2)). OUTCOMES: We compared the proportion of patients that responded to therapy and change in eGFR over 24 weeks. MEASUREMENTS: Response was evaluated by a decrease in proteinuria and stabilization or improvement of serum creatinine level. RESULTS: Of 370 patients in ALMS, 32 were included in the subgroup analysis: 20 randomly assigned to MMF and 12 randomly assigned to cyclophosphamide treatment. The patients included were similar at baseline between groups. Four (20.0%) patients treated with MMF responded compared with 2 (16.7%) patients treated with cyclophosphamide (risk ratio, 1.2; 95% CI, 0.3-5.1; P = 0.9). eGFR in the MMF group improved more quickly than in the cyclophosphamide group, by 1.51 (95% CI, 0.99-2.02) mL/min/1.73 m(2) each week (P < 0.001). Serious adverse events occurred in 9 (45.0%) MMF-treated patients and 7 (63.6%) cyclophosphamide-treated patients (P = 0.5). LIMITATIONS: Small sample size and post hoc subgroup of a larger trial. CONCLUSIONS: We did not detect a difference in the primary outcome of response in patients with low eGFR treated with MMF or cyclophosphamide. However, MMF may result in quicker recovery of kidney function compared with those treated with cyclophosphamide. Larger studies including more patients with poor kidney function are warranted.
AD  - Department of Medicine (Nephrology), McMaster University, Hamilton, Canada. lastwalsh1975@gmail.com
AN  - 23375819
AU  - Walsh, M.
AU  - Solomons, N.
AU  - Lisk, L.
AU  - Jayne, D. R.
DA  - May
DB  - Medline
DO  - 10.1053/j.ajkd.2012.11.042
DP  - NLM
ET  - 2013/02/05
IS  - 5
J2  - American journal of kidney diseases : the official journal of the National Kidney Foundation
KW  - Adult
Creatinine
blood
Cyclophosphamide
administration & dosage
Dose-Response Relationship, Drug
Female
Follow-Up Studies
Glomerular Filtration Rate
Humans
Immunosuppressive Agents
administration & dosage
Infusions, Intravenous
Lupus Nephritis
drug therapy
physiopathology
Male
Middle Aged
Mycophenolic Acid
administration & dosage
analogs & derivatives
Prodrugs
Remission Induction
Retrospective Studies
Treatment Outcome
LA  - eng
N1  - 1523-6838
Walsh, Michael
Solomons, Neil
Lisk, Laura
Jayne, David R W
Comparative Study
Journal Article
Multicenter Study
Randomized Controlled Trial
Research Support, Non-U.S. Gov't
United States
Am J Kidney Dis. 2013 May;61(5):710-5. doi: 10.1053/j.ajkd.2012.11.042. Epub 2013 Feb 1.
PY  - 2013
SN  - 0272-6386
SP  - 710-5
ST  - Mycophenolate mofetil or intravenous cyclophosphamide for lupus nephritis with poor kidney function: a subgroup analysis of the Aspreva Lupus Management Study
T2  - Am J Kidney Dis
TI  - Mycophenolate mofetil or intravenous cyclophosphamide for lupus nephritis with poor kidney function: a subgroup analysis of the Aspreva Lupus Management Study
VL  - 61
ID  - 14
ER  - 

TY  - JOUR
AB  - Background/Purpose: Studies in murine models for SLE have shown that CTLA4Ig can ameliorate murine lupus nephritis. Moreover, the combination of CTLA4Ig plus intravenous cyclophosphamide (IVC) acts synergistically in mice to reverse lupus nephritis. The purpose of this study (the ACCESS Trial) was to determine whether these observations in mice could be translated into an effective treatment for lupus nephritis in people. Method(s): Subjects with biopsy-proven class III or IV lupus nephritis (with or without class V) and urine protein:creatinine ratio (UPCR) >1 were enrolled in the trial. All subjects received low-dose IVC (500 mg q 2 wks x 6) followed by azathioprine (2 mg/kg/d up to a maximum of 200 mg/dose), per the Euro-Lupus nephritis (ELN) regimen. Subjects were randomized 1:1 to receive either saline (n=68) or abatacept (ABA) (n=66) intravenously at weeks 0, 2, 4, and then every four weeks. ABA was dosed based on weight: <60 kg, 500 mg; 60-100 kg, 750 mg; >100 kg, 1 gm. In addition, subjects received oral prednisone beginning at 60 mg/d and tapered to 10 mg/d within 12 weeks. The primary outcome measure was complete response (CR) at 24 weeks, defined as: (i) UPCR <0.5; (ii) serum creatinine normal or, if abnormal, within 25% of baseline; and (iii) adherence to the steroid regimen. Partial response required a >50% improvement in UPCR and otherwise mirrored the CR criteria. Result(s): A racially and ethnically diverse population of North American subjects was enrolled (39% African American and 40% Hispanic/Mestizo). The groups were well matched for baseline characteristics, including race, ethnicity, severity of nephritis, and biopsy class. At 24 weeks, the CR rate in the ABA group was 22/66 (33%) compared to 21/68 (31%) in the control group (p=0.85). Total response (CR+PR) was 59% in both groups (39/66 vs 40/68). Among African American subjects, 33% (9/27) of subjects in the ABA group achieved CR, compared to 16% (4/25) in the control group (p=0.20). Twice as many subjects in the ABA group experienced disappearance of anti-dsDNA Ab (24% vs 11%), but the difference was not statistically significant (p=0.22). Patient global assessment improved by 74% in the ABA group compared to 38% in the control group (p=0.051). There was no difference between the groups at week 24 in mean UPCR, anti-dsDNA and complement levels, BILAG score, SF-36 (physical and mental), frequency of serious adverse events (SAEs), or withdrawals (total or lupus-related). The rate of infectious SAEs was 0.3/yr in the ABA group compared to 0.2/yr in the control group (NS). Conclusion(s): The ACCESS trial did not achieve its primary goal of demonstrating a benefit for ABA plus ELN compared to ELN alone at 24 weeks. However, it achieved an important secondary objective by providing the first systematic examination of the ELN regimen in a racially and ethnically diverse North American population. The response rate of >30% CR within 24 weeks in the ELN control group is higher than has been reported in prior lupus nephritis trials (including studies of mycophenolate mofetil and high-dose IVC), suggesting that the ELN regimen may have broad applicability. Subjects in the ACCESS trial are still undergoing blinded evaluation to examine outcome at later time points.
AD  - (Wofsy) University of California San Francisco, NIAID Autoimmunity Centers of Excellence, San Francisco, CA, United States (Askanase) NYU School of Medicine, New York, NY, United States (Cagnoli) University of Michigan Health, Ann Arbor, MI, United States (Chatham) University of Alabama at Birmingham, Birmingham, AL, United States (Contreras) University of Miami, Miami, FL, United States (Dall'Era) University of California, San Francisco, CA, United States (Dooley) University of North Carolina at Chapel Hill, Chapel Hill, NC, United States (Fragoso-Loyo) Instituto Nacional de Ciencias Medicas y Nutricion Salvador Zubiran, Mexico, Mexico (Karp) UT Southwestern Medical Center, Dallas, TX, United States (Jolly) Rush University Medical Center, Chicago, IL, United States (Kalunian) UCSD School of Medicine, San Diego, CA, United States (Kamen) Medical University of South Carolina, Charleston, SC, United States (Lee) Temple University, Philadelphia, PA, United States (Levesque) University of Pittsburgh, Pittsburgh, PA, United States (Lim) Emory University, Atlanta, GA, United States (Mackay) Feinstein Institute for Medical Research, Manhasset, NY, United States (Ramos-Remus) Unidad de Investigacion en Enfermedades Cronico-Degenerativas, Guadalajara, Mexico (Rovin) Ohio State University Medical Center, Columbus, OH, United States (Utset) University of Chicago, Department of Medicine, Chicago, IL, United States (Venuturupalli) Cedars-Sinai Medical Center, Los Angeles, CA, United States (Winchester) Columbia University, New York, NY, United States (Ding, Gao) NIAID, Bethesda, MD, United States (Keyes-Elstein) Rho Federal Systems, Inc., Chapel Hill, NC, United States (Tosta) Immune Tolerance Network, San Francisco, CA, United States
D. Wofsy, University of California San Francisco, NIAID Autoimmunity Centers of Excellence, San Francisco, CA, United States
AN  - 71318364
AU  - Wofsy, D.
AU  - Askanase, A.
AU  - Cagnoli, P. C.
AU  - Chatham, W. W.
AU  - Contreras, G.
AU  - Dall'Era, M.
AU  - Dooley, M. A.
AU  - Fragoso-Loyo, H.
AU  - Karp, D. R.
AU  - Jolly, M.
AU  - Kalunian, K.
AU  - Kamen, D. L.
AU  - Lee, I.
AU  - Levesque, M. C.
AU  - Lim, S. S.
AU  - Mackay, M.
AU  - Ramos-Remus, C.
AU  - Rovin, B. H.
AU  - Utset, T. O.
AU  - Venuturupalli, S.
AU  - Winchester, R.
AU  - Ding, L.
AU  - Gao, W.
AU  - Keyes-Elstein, L.
AU  - Tosta, P.
DA  - October
DB  - Embase
DO  - 10.1002/art.38216
DP  - Ovid Technologies
IS  - Suppl 10
KW  - human
lupus erythematosus nephritis
low drug dose
pulse rate
health practitioner
controlled study
college
rheumatology
control group
African American
population
biopsy
mouse
examination
patient
nephritis
murine model
ethnicity
creatinine blood level
weight
protein urine level
drug megadose
abatacept
cyclophosphamide
azathioprine
steroid
prednisone
sodium chloride
creatinine
mycophenolic acid 2 morpholinoethyl ester
LA  - English
M3  - Conference Abstract
N1  - American College of Rheumatology/Association of Rheumatology Health Professionals Annual Scientific Meeting, ACR/ARHP 2013. San Diego, CA United States
PY  - 2013
SN  - 0004-3591
SP  - S379-S380
ST  - Treatment of lupus nephritis with abatacept plus low-dose pulse cyclophosphamide followed by azathioprine (the euro-lupus regimen): Twenty-four week data from a double-blind controlled trial
T2  - Arthritis and Rheumatism
TI  - Treatment of lupus nephritis with abatacept plus low-dose pulse cyclophosphamide followed by azathioprine (the euro-lupus regimen): Twenty-four week data from a double-blind controlled trial
UR  - https://ovidsp.ovid.com/ovidweb.cgi?T=JS&CSC=Y&NEWS=N&PAGE=fulltext&D=emed14&AN=71318364
VL  - 65
ID  - 2
ER  - 

TY  - JOUR
AB  - OBJECTIVE: Recent clinical trials in lupus nephritis have all used different criteria to assess complete response. The objective of this analysis was to compare several previously proposed criteria, using the same data set from a large trial of abatacept in lupus nephritis (IM101075). In so doing, we sought to determine which criteria are most sensitive to differences among treatment groups and to further examine the potential of abatacept in lupus nephritis. METHODS: Patients in the IM101075 trial received abatacept at 1 of 2 different dose regimens or placebo, both on a background of mycophenolate mofetil and corticosteroids. Using data from this trial, we assessed rates of complete response at 12 months according to 5 sets of criteria, from 1) the trial protocol, 2) the Aspreva Lupus Management Study (ALMS) trial of mycophenolate mofetil, 3) the Lupus Nephritis Assessment with Rituximab (LUNAR) trial of rituximab, 4) an ongoing National Institutes of Health trial of abatacept (Abatacept and Cyclophosphamide Combination: Efficacy and Safety Study [ACCESS]), and 5) published recommendations of the American College of Rheumatology. RESULTS: According to the complete response definition from the IM101075 study protocol, there was no difference among treatment groups in the IM101075 study. In contrast, according to the ALMS, LUNAR, and ACCESS criteria, rates of complete response among patients in the IM101075 study were higher in both treatment groups relative to control. The largest differences were obtained with use of the LUNAR criteria (complete response rate of 6% in the control group, compared to 22% and 24% in the 2 abatacept groups). CONCLUSION: The choice of definition of complete response can determine whether a lupus nephritis trial is interpreted as a success or a failure. The results of this analysis provide an evidence-based rationale for choosing among alternative definitions and offer a strong rationale for conducting further studies of abatacept in lupus nephritis.
AD  - University of California, San Francisco, USA. wofsyd@medsch.ucsf.edu
AN  - 22806274
AU  - Wofsy, D.
AU  - Hillson, J. L.
AU  - Diamond, B.
C1  - ClinicalTrials.gov/NCT00430677
DA  - Nov
DB  - Medline
DO  - 10.1002/art.34624
DP  - NLM
ET  - 2012/07/19
IS  - 11
J2  - Arthritis and rheumatism
KW  - Abatacept
Creatinine
urine
Dose-Response Relationship, Drug
Evidence-Based Medicine
Female
Humans
Immunoconjugates
administration & dosage
Immunosuppressive Agents
administration & dosage
Lupus Nephritis
drug therapy
urine
Male
Proteinuria
drug therapy
urine
Treatment Outcome
LA  - eng
N1  - 1529-0131
Wofsy, David
Hillson, Jan L
Diamond, Betty
Clinical Trial, Phase II
Clinical Trial, Phase III
Journal Article
Multicenter Study
Randomized Controlled Trial
Research Support, Non-U.S. Gov't
United States
Arthritis Rheum. 2012 Nov;64(11):3660-5. doi: 10.1002/art.34624.
PY  - 2012
SN  - 0004-3591
SP  - 3660-5
ST  - Abatacept for lupus nephritis: alternative definitions of complete response support conflicting conclusions
T2  - Arthritis Rheum
TI  - Abatacept for lupus nephritis: alternative definitions of complete response support conflicting conclusions
VL  - 64
ID  - 5
ER  - 

TY  - JOUR
AB  - OBJECTIVE: Clinical trials of therapies for lupus nephritis have used many different primary outcome measures, ranging from complete response to time to end-stage renal disease. The objective of this study was to compare several possible outcome measures, using data from a large, multicenter trial of abatacept in lupus nephritis, to gain insight into which outcome measure, if any, was best able to discern differences among treatment groups. METHODS: Study patients received either abatacept or placebo, on a background of mycophenolate mofetil and glucocorticoids. Using data from this trial, the following primary outcome measures at 24 and 52 weeks were compared: complete response rate, major clinical response rate, total response rate (complete plus partial response), improvement in proteinuria, improvement in estimated glomerular filtration rate, and frequency of treatment failure. Time to complete response was also evaluated. RESULTS: Complete response rate, major clinical response rate, and time to complete response were the measures that best discriminated between the abatacept groups and placebo, and the sensitivities of these 3 measures were comparable. For these measures, sample sizes of 50 patients would have been sufficient to demonstrate a statistically significant difference between treatment and control at 52 weeks. Each of the other measures also discriminated between treatment and control, but much larger group sizes would have been required to determine statistical significance. CONCLUSION: The choice of primary outcome measure can substantially influence the ability to detect therapeutic benefit in lupus nephritis trials. This study suggests that complete response rate, major clinical response rate at 52 weeks, and time to complete response may be the most sensitive outcome measures for detecting differences among therapeutic regimens.
AD  - Arthritis/ Immunology Unit (111R), San Francisco VA Medical Center, 4150 Clement Street, San Francisco, CA 94121, USA. wofsyd@medsch.ucsf.edu
AN  - 23529285
AU  - Wofsy, D.
AU  - Hillson, J. L.
AU  - Diamond, B.
C1  - ClinicalTrials.gov/NCT00430677
C2  - PMC4398144
C6  - NIHMS677552
DA  - Jun
DB  - Medline
DO  - 10.1002/art.37940
DP  - NLM
ET  - 2013/03/27
IS  - 6
J2  - Arthritis and rheumatism
KW  - Abatacept
Double-Blind Method
Glomerular Filtration Rate
Glucocorticoids
administration & dosage
therapeutic use
Humans
Immunoconjugates
administration & dosage
therapeutic use
Immunosuppressive Agents
administration & dosage
therapeutic use
Lupus Nephritis
drug therapy
Mycophenolic Acid
administration & dosage
analogs & derivatives
therapeutic use
Outcome Assessment, Health Care
Proteinuria
drug therapy
Treatment Outcome
LA  - eng
N1  - 1529-0131
Wofsy, David
Hillson, Jan L
Diamond, Betty
N01 AI015416/AI/NIAID NIH HHS/United States
P30 DK063720/DK/NIDDK NIH HHS/United States
Clinical Trial, Phase II
Clinical Trial, Phase III
Comparative Study
Journal Article
Multicenter Study
Randomized Controlled Trial
Research Support, Non-U.S. Gov't
Arthritis Rheum. 2013 Jun;65(6):1586-91. doi: 10.1002/art.37940.
PY  - 2013
SN  - 0004-3591 (Print)
0004-3591
SP  - 1586-91
ST  - Comparison of alternative primary outcome measures for use in lupus nephritis clinical trials
T2  - Arthritis Rheum
TI  - Comparison of alternative primary outcome measures for use in lupus nephritis clinical trials
VL  - 65
ID  - 6
ER  - 

TY  - JOUR
AB  - Background/Purpose: Recent trials of novel therapies for lupus nephritis (LN) have used varying primary endpoints, but there is no consensus about which may be most sensitive to change or most representative of clinical status. We compared the performance of two different outcome measures when applied to the same data set from a double-blind, controlled phase II/III study of abatacept (ABA) in patients with LN (trial IM101075- efficacy and safety reported in a separate abstract). Method(s): In IM101075, 300 subjects were randomized 1:1:1 to one of: 3 mos ABA 30 mg/kg and 9 mos of 10 mg/kg [30/10]; 12 mos ABA10 mg/kg [10/10]; or placebo, administered IV in combination with MMF (target dose 1.5-3.0 gm/d) and corticosteroids (prednisone 60 mg/d or equivalent with response-guided taper.) We compared two outcome measures (OM) that have been accepted by the FDA for use in trials of ABA for LN. OM1, from IM101075, is the proportion of subjects with complete response (CR) at Study Day 337 and 365, defined as eGFR within 10% of pre-treatment value, urine prot:creat ratio (UPCR) <30 mg/mmol, and normal urine sediment. In contrast, OM2 as defined in the ongoing ACCESS study (NCT00774852) is the proportion of subjects who reach CR,defined as serum creatinine either normal or <=125% of baseline, UPCR <0.5 g/g, and prednisone dose <=10 mg/d at Study Day 365; urine sediment is not a component of OM2. In 24 subjects from IM101075, renal disease was too mild at entry (UPCR <1 g/g) to apply the OM2 criteria; therefore, these subjects were excluded from the analysis of OM2. Result(s): The analysis of OM1 in study IM101075 showed few CRs overall and no difference among the groups (Table). In contrast, OM2 yielded a much higher CR rate and significant differences among groups. The results with OM2 were most striking in patients who were nephrotic at baseline (UPCR >339 mg/mmol). (Table presented) Conclusion(s): These findings demonstrate the importance of the choice of outcome measure for LN trials, and they strongly suggest that OM2 is more sensitive to differences between groups. The ability of either measure to predict long-term outcome remains to be determined. These findings have implications for the interpretation of the IM101075 study from which the data were drawn, supporting further evaluation of the efficacy ABA+MMF in patients with LN.
AD  - (Wofsy, Shropshire, Hillson, Diamond) VA Medical Center, San Francisco, CA, United States (Wofsy, Shropshire, Hillson, Diamond) Bristol-Myers Squibb, Richmond, VA, United States (Wofsy, Shropshire, Hillson, Diamond) ZymoGenetics Inc., Seattle, WA, United States (Wofsy, Shropshire, Hillson, Diamond) Feinstein Institute Med Rsch, Manhasset, NY, United States
D. Wofsy, VA Medical Center, San Francisco, CA, United States
AN  - 70784721
AU  - Wofsy, D.
AU  - Shropshire, S. M.
AU  - Hillson, J. L.
AU  - Diamond, B.
DA  - October
DB  - Embase
DP  - Ovid Technologies
IS  - 10 Suppl 1
KW  - rheumatology
lupus erythematosus nephritis
college
health practitioner
human
patient
urine sediment
creatinine blood level
urine
consensus
safety
kidney disease
therapy
Food and Drug Administration
placebo
abatacept
prednisone
corticosteroid
LA  - English
M3  - Conference Abstract
N1  - Annual Scientific Meeting of the American College of Rheumatology and Association of Rheumatology Health Professionals 2011. Chicago, IL United States
PY  - 2011
SN  - 0004-3591
ST  - Abatacept for lupus nephritis: Alternative outcome measures support opposing interpretations of data from a multicenter, randomized, double-blind, placebo-controlled phase II/III study
T2  - Arthritis and Rheumatism
TI  - Abatacept for lupus nephritis: Alternative outcome measures support opposing interpretations of data from a multicenter, randomized, double-blind, placebo-controlled phase II/III study
UR  - http://www.blackwellpublishing.com/acrmeeting/abstractindex.asp?l=B&MeetingID=781
https://ovidsp.ovid.com/ovidweb.cgi?T=JS&CSC=Y&NEWS=N&PAGE=fulltext&D=emed12&AN=70784721
VL  - 63
ID  - 3
ER  - 

TY  - JOUR
AB  - INTRODUCTION AND AIMS: Cyclophosphamide (CYC) and mycophenolate mofetil (MMF) are standard induction treatments for active lupus nephritis (LN). CYC induction might be associated with more sustained response compared with MMF. Lymphocyte subsets have been implicated in the pathogenesis of LN, but the impact of CYC and MMF treatment has not been investigated. METHOD(S): Lymphocyte subsets and serum cytokine levels were determined using flow cytometry and ELISAs respectively in 14 patients with active LN randomized to receive either CYC or MMF (n=7 in each group), combined with prednisolone, as induction immunosuppression. RESULT(S): At 24-week after starting induction immunosuppression, CYC treated patients showed a higher percentage of circulating CD8+ cytotoxic T cells compared with the MMF group (47.6+/-10.9% vs. 20.3+/-3.8%, p=0.015). CYC treated patients also had a numerically lower percentage of Th1 cells (1.6+/-1.2% vs. 6.9+/-4.0%, p=0.094) and a higher percentage of regulatory T cells (3.0+/-2.2% vs 1.9+/-2.0%, p=0.534). The percentages of circulating naive B, memory B and plasma cells were similar in the two groups. The percentage of circulating memory B cells correlated with anti-dsDNA antibody level in both groups (r=0.964, p=0.036 for the CYC group and r=0.951, p=0.049 for the MMF groups respectively). CYC treated patients had lower serum IFN-gamma level (83.6+/-136.9 pg/mL vs. 453.1+/-349.1 pg/mL, p=0.032), whereas serum IL-2, IL-4, IL-6, IL-10, IL-17, IL-18, IL-21, IL-23, BAFF, IFN-alpha and MCP-1 levels were similar in both groups. CONCLUSION(S): Induction immunosuppressive treatment with corticosteroids and CYC or MMF resulted in differences in lymphocyte subsets and serum cytokine profile in LN patients, which might have clinical implications.
AD  - (Yap, Lee, Yam, Yung, Chan) Department of Medicine, University of Hong Kong, Hong Kong, Hong Kong (Tam, Wong) Department of Medicine and Geriatrics, United Christian Hospital, Hong Kong, Hong Kong
D.Y.H. Yap, Department of Medicine, University of Hong Kong, Hong Kong, Hong Kong
AN  - 617289724
AU  - Yap, D. Y. H.
AU  - Lee, P.
AU  - Yam, I.
AU  - Tam, C. H.
AU  - Wong, S.
AU  - Yung, S.
AU  - Chan, T. M.
DA  - May
DB  - Embase
DO  - 10.1093/ndt/gfx165
DP  - Ovid Technologies
IS  - Supplement 3
KW  - clinical article
clinical trial
controlled clinical trial
controlled study
cytotoxic T lymphocyte
drug combination
drug therapy
female
flow cytometry
gene expression
gene inactivation
human
human tissue
immunosuppressive treatment
lupus erythematosus nephritis
lymphocyte subpopulation
male
memory cell
plasma cell
randomized controlled trial
regulatory T lymphocyte
Th1 cell
alpha interferon
antibody
B cell activating factor
cyclophosphamide
endogenous compound
gamma interferon
interleukin 10
interleukin 17
interleukin 18
interleukin 2
interleukin 21
interleukin 23
interleukin 4
interleukin 6
monocyte chemotactic protein 1
mycophenolate mofetil
prednisolone
LA  - English
M3  - Conference Abstract
N1  - 54th Annual Congress of the European Renal Association-European Dialysis and Transplant Association, ERA-EDTA 2017. Madrid Spain
PY  - 2017
SN  - 1460-2385
SP  - iii510
ST  - Effect of cyclophosphamide and mycophenolate mofetil on lymphocyte subsets in patients with active lupus nephritis effect of cyclophosphamide and mycophenolate mofetil on lymphocyte subsets in patients with active lupus nephritis
T2  - Nephrology Dialysis Transplantation
TI  - Effect of cyclophosphamide and mycophenolate mofetil on lymphocyte subsets in patients with active lupus nephritis effect of cyclophosphamide and mycophenolate mofetil on lymphocyte subsets in patients with active lupus nephritis
UR  - https://ovidsp.ovid.com/ovidweb.cgi?T=JS&CSC=Y&NEWS=N&PAGE=fulltext&D=emed18&AN=617289724
VL  - 32
ID  - 129
ER  - 

TY  - JOUR
AB  - OBJECTIVE: To compare the efficacy and side effects of intermittent pulse cyclophosphamide plus methylprednisolone with continuous oral cyclophosphamide plus prednisolone, followed by azathioprine, in patients with proliferative glomerulonephritis caused by systemic lupus erythematosus (SLE). METHODS: A multicentre randomised controlled trial was conducted between June 1992 and May 1996 involving eight European centres. All patients satisfied the American College of Rheumatology criteria for SLE and had biopsy proven proliferative lupus nephritis. All received corticosteroids in addition to cytotoxic drugs, as defined in the protocol, for two years. The trial was terminated after four years as recruitment was disappointing. RESULTS: 32 SLE patients with lupus nephritis were recruited: 16 were randomised to intermittent pulse cyclophosphamide and 16 to continuous cyclophosphamide plus azathioprine. Mean duration of follow up was 3.7 years in the continuous group (range 0 to 5.6) and 3.3 years in the pulse group (range 0.25 to 6). Three patients were excluded from the pulse therapy group as they were later found to have pure mesangial glomerulonephritis. Two patients in the continuous therapy group developed end stage renal failure requiring dialysis, but none in the intermittent pulse therapy (p = 0.488; NS). There were similar numbers of side effects and withdrawals from treatment in both groups. There were three deaths: two in the intermittent pulse therapy group and one in the continuous therapy group. CONCLUSIONS: There was no statistically significant difference in efficacy and side effects between the two regimens. Infectious complications occurred commonly, so careful monitoring is required during treatment.
AD  - Rheumatology, University of Birmingham, UK.
AN  - 15082482
AU  - Yee, C. S.
AU  - Gordon, C.
AU  - Dostal, C.
AU  - Petera, P.
AU  - Dadoniene, J.
AU  - Griffiths, B.
AU  - Rozman, B.
AU  - Isenberg, D. A.
AU  - Sturfelt, G.
AU  - Nived, O.
AU  - Turney, J. H.
AU  - Venalis, A.
AU  - Adu, D.
AU  - Smolen, J. S.
AU  - Emery, P.
C2  - PMC1755006
DA  - May
DB  - Medline
DO  - 10.1136/ard.2002.003574
DP  - NLM
ET  - 2004/04/15
IS  - 5
J2  - Annals of the rheumatic diseases
KW  - Administration, Oral
Adolescent
Adult
Aged
Antirheumatic Agents
therapeutic use
Azathioprine
administration & dosage
Cyclophosphamide
administration & dosage
Drug Therapy, Combination
Female
Humans
Lupus Nephritis
drug therapy
Male
Methylprednisolone
administration & dosage
Middle Aged
Prednisolone
administration & dosage
Treatment Outcome
LA  - eng
N1  - 1468-2060
Yee, C-S
Gordon, C
Dostal, C
Petera, P
Dadoniene, J
Griffiths, B
Rozman, B
Isenberg, D A
Sturfelt, G
Nived, O
Turney, J H
Venalis, A
Adu, D
Smolen, J S
Emery, P
Clinical Trial
Comparative Study
Journal Article
Multicenter Study
Randomized Controlled Trial
Research Support, Non-U.S. Gov't
Ann Rheum Dis. 2004 May;63(5):525-9. doi: 10.1136/ard.2002.003574.
PY  - 2004
SN  - 0003-4967 (Print)
0003-4967
SP  - 525-9
ST  - EULAR randomised controlled trial of pulse cyclophosphamide and methylprednisolone versus continuous cyclophosphamide and prednisolone followed by azathioprine and prednisolone in lupus nephritis
T2  - Ann Rheum Dis
TI  - EULAR randomised controlled trial of pulse cyclophosphamide and methylprednisolone versus continuous cyclophosphamide and prednisolone followed by azathioprine and prednisolone in lupus nephritis
VL  - 63
ID  - 110
ER  - 

TY  - JOUR
AB  - Background/Purpose: In the investigator-initiated CYLOFA-LUNE trial we tested the hypothesis that immunosuppressive regimen based on Cyclosporine A (CYA) may have similar efficacy but greater safety than that based on cyclophosphamide (CPH). CYCLOFA-LUNE TRIAL a multicenter, randomized, open-label, controlled trial conducted from January 2002 through December 2006 in 7 centers in Czech Republic and one center in Slovakia Eligibility criteria: * The diagnosis of systemic lupus erythematosus (by meeting 4 criteria of the American College of Rheumatology) * Renal biopsy documenting proliferative glomerulonephritis class III or IV according to WHO/ISN-RPS * Clinical activity as defined by presence of at least two of the following: abnormal proteinuria (> 500mg/24-hours), active urinary sediment, and/or C3 hypocomplementemia Treatment: The duration of the controlled study protocol was 18 months Cyclophosphamide (CPH) arm: 8 boluses of intravenous cyclophosphamide (10mg/kg) given within 9 months in subsequently prolonged intervals (2x3weeks, 4x4 weeks, 2x6 weeks) followed by 4-5 oral cyclophosphamide boluses (10mg/d in 6-8 week intervals). Cyclosporine arm: oral cyclosporine A (CyA) 4-5mg/kg/day (given in two divided doses) for 9 months followed by gradually decreasing dose of cyclosporine (3.75-1.25 mg/kg/day) within the next 9 months Glucocorticoids: prescribed according to a unified protocol The main purpose of the current analysis was to ascertain the long-term renal outcome of patients randomised in the CYCLOFA-LUNE trial. Method(s): Data for kidney function, and adverse events (death, cardiovascular event, tumor, premature menopause) were collected by a cross- sectional suvey for 38 of 40 patients initially randomised in the CYCLOFALUNE trial. Result(s): The median follow-up time was 7.7 years (range 5.0-10.3). Rates of renal impairment and end-stage renal disease, adverse events (death, cardiovascular event, tumor, premature menopause) did not differ between the CPH and CyA group, nor did mean serum creatinine, 24 h proteinuria and SLICC damage score at last follow-up. Most patients in both groups were still treated with glucocorticoids, other immunosuppressant agents, and blood pressure lowering drugs. Conclusion(s): Both regimens based either on CPH or CyA achieved good and similar clinical results in the very long term (Table Presented).
AD  - (Zavada, Olejarova, Tegzova) Institute of Rheumatology, Prague, Czechia (Pesickova, Rysava, Tesar) General University Hospital, First Faculty of Medicine, Charles University, Prague, Czechia (Horak) 3rd Department of Internal Medicine, University Hospital Olomouc, Olomouc, Czechia (Hrncir) Faculty of Medicine, University Hospital, Hradec Kralove, Czechia (Rovensky, Lukac) National Institute of Rheumatology, Piestany, Slovakia (Vitova) Hospital, Ceske Budejovice, Czechia (Bohmova) Faculty Hospital St. Anna, Brno, Czechia
A.J. Zavada, Institute of Rheumatology, Prague, Czechia
AN  - 71318082
AU  - Zavada, A. J.
AU  - Pesickova, S.
AU  - Rysava, R.
AU  - Horak, P.
AU  - Hrncir, Z.
AU  - Rovensky, J.
AU  - Lukac, J.
AU  - Vitova, J.
AU  - Bohmova, J.
AU  - Olejarova, M.
AU  - Tegzova, D.
AU  - Tesar, V.
DA  - October
DB  - Embase
DO  - 10.1002/art.38216
DP  - Ovid Technologies
IS  - Suppl 10
KW  - follow up
maintenance therapy
lupus erythematosus nephritis
college
rheumatology
health practitioner
human
female
patient
early menopause
arm
controlled study
proteinuria
neoplasm
death
systemic lupus erythematosus
end stage renal disease
diagnosis
Slovakia
Czech Republic
urine sediment
proliferative glomerulonephritis
hypocomplementemia
safety
kidney biopsy
kidney function
hypothesis
blood pressure
creatinine blood level
cyclophosphamide
cyclosporin
glucocorticoid
cyclosporin A
immunosuppressive agent
LA  - English
M3  - Conference Abstract
N1  - American College of Rheumatology/Association of Rheumatology Health Professionals Annual Scientific Meeting, ACR/ARHP 2013. San Diego, CA United States
PY  - 2013
SN  - 0004-3591
SP  - S256-S257
ST  - Extended follow-up of a investigator-initiated trial comparing two sequential induction and maintenance treatment regimens for proliferative lupus nephritis based either on cyclophosphamide or cyclosporine
T2  - Arthritis and Rheumatism
TI  - Extended follow-up of a investigator-initiated trial comparing two sequential induction and maintenance treatment regimens for proliferative lupus nephritis based either on cyclophosphamide or cyclosporine
UR  - https://ovidsp.ovid.com/ovidweb.cgi?T=JS&CSC=Y&NEWS=N&PAGE=fulltext&D=emed14&AN=71318082
VL  - 65
ID  - 119
ER  - 

TY  - JOUR
[truncated: 9,116 more chars]
